# Supplementary material for: Crop sensitivity to waterlogging mediated by soil temperature and growth stage
Source: Front Plant Sci. 2023 Oct 26;14:1262001. doi: 10.3389/fpls.2023.1262001 (PMC10642075; doi:10.3389/fpls.2023.1262001)
Supplement: Supplementary file 1 [file Table_1.xlsx]

## Sheet: YIELD
			simulated						WI value
	observe yield		WI destiny	WI ASD1	WI ASD2	WI growth	WI plus		date	WI destiny	*1000	WI ASD1	WI ASD2	WI growth	*1000	WI PLUS	*1000
by-ck	140.22		1.06858	1.22859	1.2014	1.06245	1.05736		by-ck	0.000652473	0.652473	9.41026	16.5049	0.000638472	0.638472	0.00228695	2.28695
by-5-1	127.5		1.03606	0.972761	0.983903	1.06494	1.07962		by-5-1	0.0146471	14.6471	38.9747	50.2903	0.0123893	12.3893	0.0304809	30.4809
by-5-2	123.39		0.972041	0.932378	0.940531	0.998682	1.06065		by-5-2	0.0225505	22.5505	55.8008	68.362	0.019438	19.438	0.0359014	35.9014
by-5-3	135.96		1.05018	1.01658	1.03288	1.07872	1.1334		by-5-3	0.0129039	12.9039	20.7186	29.8823	0.0109238	10.9238	0.0151144	15.1144
by-12-1	120.68		0.954317	0.950763	0.963549	0.980711	1.0353		by-12-1	0.0247386	24.7386	48.1402	58.7713	0.0213499	21.3499	0.0431432	43.1432
by-12-2	119.02		0.90534	0.863808	0.869638	0.936397	1.01422		by-12-2	0.0307852	30.7852	84.3716	97.901	0.0260642	26.0642	0.0491668	49.1668
by-12-3	128.09		0.936818	0.957349	0.965091	0.96319	0.976243		by-12-3	0.026899	26.899	45.3963	58.1286	0.0232138	23.2138	0.0600164	60.0164
by-20-1	115.11		0.915039	0.87285	0.879284	0.934401	0.990715		by-20-1	0.0295878	29.5878	80.6042	93.8815	0.0262765	26.2765	0.0558815	55.8815
by-20-2	121.14		0.8945	0.819991	0.823884	0.919952	1.00454		by-20-2	0.0321235	32.1235	102.629	116.965	0.0278136	27.8136	0.0519323	51.9323
by-20-3	118.65		0.913339	0.953068	0.961983	0.930443	1.01124		by-20-3	0.0297976	29.7976	47.1801	59.4236	0.0266976	26.6976	0.0500164	50.0164
bz-ck	139.23		1.01485	1.17714	1.1741	1.01267	1.05736		bz-ck	0.000652473	0.652473	9.15076	16.6556	0.000638472	0.638472	0.00228695	2.28695
bz-5-1	131.59		1.10086	0.900373	0.927054	1.12797	1.09394		bz-5-1	0.0156493	15.6493	43.6947	55.9652	0.013371	13.371	0.0263872	26.3872
bz-5-2	134.03		1.10113	0.997919	1.02617	1.13119	1.08965		bz-5-2	0.0156314	15.6314	31.6519	42.3873	0.0131424	13.1424	0.0276135	27.6135
bz-5-3	130.97		1.02787	0.977214	0.998025	1.07046	1.07393		bz-5-3	0.0205152	20.5152	34.2082	46.2432	0.0174495	17.4495	0.0321066	32.1066
bz-12-1	125.69		1.07343	1.05829	1.07945	1.09904	1.0368		bz-12-1	0.0174777	17.4777	24.1991	35.0896	0.0154224	15.4224	0.0427145	42.7145
bz-12-2	123.72		0.944929	0.849691	0.880669	0.997398	1.02603		bz-12-2	0.0260447	26.0447	49.9517	62.3193	0.0226313	22.6313	0.0457902	45.7902
bz-12-3	123.01		0.959608	1.03028	1.04548	1.01194	1.04763		bz-12-3	0.0250661	25.0661	27.6563	39.7425	0.0215998	21.5998	0.0396206	39.6206
bz-20-1	104.32		0.830146	0.281688	0.345803	0.899887	0.886671		bz-20-1	0.0336969	33.6969	120.076	135.589	0.0295471	29.5471	0.0856083	85.6083
bz-20-2	106.13		0.978106	0.767183	0.797179	1.01619	0.896509		bz-20-2	0.0238329	23.8329	60.1379	73.7563	0.0212988	21.2988	0.0827975	82.7975
bz-20-3	107.2		0.947218	0.816122	0.841868	0.989435	0.899659		bz-20-3	0.0258921	25.8921	54.096	67.6345	0.0231961	23.1961	0.0818973	81.8973
yy-ck	143.1		1.06858	1.22859	1.2014	1.06245	1.08476		yy-ck	0.000652473	0.652473	9.41026	16.5049	0.000638472	0.638472	0.00328695	3.28695
yy-5-1	127.91		1.01184	0.993498	1.0071	1.02045	1.05558		yy-5-1	0.0176371	17.6371	30.334	40.6239	0.0171227	17.1227	0.0373498	37.3498
yy-5-2	129.6		1.02629	1.00153	1.01572	1.03656	1.07056		yy-5-2	0.0158537	15.8537	26.989	37.0329	0.0154086	15.4086	0.0330673	33.0673
yy-5-3	121		0.999043	0.967538	0.980678	1.00598	1.04808		yy-5-3	0.0192169	19.2169	41.1508	51.634	0.0186621	18.6621	0.0394928	39.4928
yy-12-1	121.54		0.965248	0.934447	0.943824	0.967549	1.00091		yy-12-1	0.0233892	23.3892	54.9389	66.9899	0.0227501	22.7501	0.0529698	52.9698
yy-12-2	110.93		0.952571	0.903052	0.91247	0.953111	0.985446		yy-12-2	0.0249542	24.9542	68.0201	80.0543	0.024286	24.286	0.0573869	57.3869
yy-12-3	111.57		0.964756	0.949592	0.958605	0.966986	0.991857		yy-12-3	0.0234499	23.4499	48.6282	60.8312	0.02281	22.81	0.055555	55.555
yy-20-1	103.38		0.887902	0.795012	0.795607	0.87923	0.909739		yy-20-1	0.032938	32.938	113.036	128.747	0.0321457	32.1457	0.0790175	79.0175
yy-20-2	107.86		0.887602	0.781696	0.782491	0.878887	0.910359		yy-20-2	0.032975	32.975	118.585	134.212	0.0321822	32.1822	0.0788403	78.8403
yy-20-3	94.41		0.89606	0.839599	0.840446	0.8885	0.880668		yy-20-3	0.0319309	31.9309	94.4589	110.064	0.0311596	31.1596	0.0873234	87.3234
yz-ck	132.74		0.9913	1.13366	1.115	0.9879	1.02996		yz-ck	0	0	7.94635	14.4418	0	0	0.00128695	1.28695
yz-5-1	125.27		1.04735	0.924873	0.960978	1.05336	1.04808		yz-5-1	0.0192169	19.2169	40.67	51.318	0.0186621	18.6621	0.0394928	39.4928
yz-5-2	123.89		1.04735	0.924323	0.960303	1.05336	1.04108		yz-5-2	0.0192169	19.2169	40.7379	51.4105	0.0186621	18.6621	0.0414928	41.4928
yz-5-3	128.94		1.04735	0.932999	0.969393	1.05336	1.04808		yz-5-3	0.0192169	19.2169	39.6667	50.1653	0.0186621	18.6621	0.0394928	39.4928
yz-12-1	113.6		0.976124	0.744693	0.78612	0.987756	0.960411		yz-12-1	0.0239651	23.9651	62.9144	75.2713	0.0233152	23.3152	0.0645398	64.5398
yz-12-2	109.17		0.966397	0.726266	0.76733	0.978782	0.984521		yz-12-2	0.0246135	24.6135	65.1894	77.8452	0.0239517	23.9517	0.0576511	57.6511
yz-12-3	105.09		0.992972	0.80782	0.84446	1.00331	0.9742		yz-12-3	0.0228419	22.8419	55.1209	67.2795	0.0222121	22.2121	0.0605999	60.5999
yz-20-1	92.34		0.821408	0.25816	0.31989	0.84457	0.900069		yz-20-1	0.0342794	34.2794	122.98	139.138	0.0334702	33.4702	0.0817803	81.7803
yz-20-2	90.58		0.796751	0.114565	0.188813	0.821659	0.880907		yz-20-2	0.0359233	35.9233	140.708	157.094	0.0350951	35.0951	0.0872551	87.2551
yz-20-3	99		0.822281	0.214121	0.280889	0.84538	0.891987		yz-20-3	0.0342213	34.2213	128.417	144.481	0.0334128	33.4128	0.0840894	84.0894

## Sheet: zhengmai
			simulated						WI value
	observe yield		WI destiny	WI ASD1	WI ASD2	WI growth	WI plus		date	WI destiny	*1000	WI ASD1	WI ASD2	WI growth	*1000	WI PLUS	*1000
bz-ck	139.23		1.01485	1.17714	1.1741	1.01267	1.05736		bz-ck	0.000652473	0.652473	9.15076	16.6556	0.000638472	0.638472	0.00228695	2.28695
bz-5-1	131.59		1.10086	0.900373	0.927054	1.12797	1.09394		bz-5-1	0.0156493	15.6493	43.6947	55.9652	0.013371	13.371	0.0263872	26.3872
bz-5-2	134.03		1.10113	0.997919	1.02617	1.13119	1.08965		bz-5-2	0.0156314	15.6314	31.6519	42.3873	0.0131424	13.1424	0.0276135	27.6135
bz-5-3	130.97		1.02787	0.977214	0.998025	1.07046	1.07393		bz-5-3	0.0205152	20.5152	34.2082	46.2432	0.0174495	17.4495	0.0321066	32.1066
bz-12-1	125.69		1.07343	1.05829	1.07945	1.09904	1.0368		bz-12-1	0.0174777	17.4777	24.1991	35.0896	0.0154224	15.4224	0.0427145	42.7145
bz-12-2	123.72		0.944929	0.849691	0.880669	0.997398	1.02603		bz-12-2	0.0260447	26.0447	49.9517	62.3193	0.0226313	22.6313	0.0457902	45.7902
bz-12-3	123.01		0.959608	1.03028	1.04548	1.01194	1.04763		bz-12-3	0.0250661	25.0661	27.6563	39.7425	0.0215998	21.5998	0.0396206	39.6206
bz-20-1	104.32		0.830146	0.281688	0.345803	0.899887	0.886671		bz-20-1	0.0336969	33.6969	120.076	135.589	0.0295471	29.5471	0.0856083	85.6083
bz-20-2	106.13		0.978106	0.767183	0.797179	1.01619	0.896509		bz-20-2	0.0238329	23.8329	60.1379	73.7563	0.0212988	21.2988	0.0827975	82.7975
bz-20-3	107.2		0.947218	0.816122	0.841868	0.989435	0.899659		bz-20-3	0.0258921	25.8921	54.096	67.6345	0.0231961	23.1961	0.0818973	81.8973
yz-ck	132.74		0.9913	1.13366	1.115	0.9879	1.02996		yz-ck	0	0	7.94635	14.4418	0	0	0.00128695	1.28695
yz-5-1	125.27		1.04735	0.924873	0.960978	1.05336	1.04808		yz-5-1	0.0192169	19.2169	40.67	51.318	0.0186621	18.6621	0.0394928	39.4928
yz-5-2	123.89		1.04735	0.924323	0.960303	1.05336	1.04108		yz-5-2	0.0192169	19.2169	40.7379	51.4105	0.0186621	18.6621	0.0414928	41.4928
yz-5-3	128.94		1.04735	0.932999	0.969393	1.05336	1.04808		yz-5-3	0.0192169	19.2169	39.6667	50.1653	0.0186621	18.6621	0.0394928	39.4928
yz-12-1	113.6		0.976124	0.744693	0.78612	0.987756	0.960411		yz-12-1	0.0239651	23.9651	62.9144	75.2713	0.0233152	23.3152	0.0645398	64.5398
yz-12-2	109.17		0.966397	0.726266	0.76733	0.978782	0.984521		yz-12-2	0.0246135	24.6135	65.1894	77.8452	0.0239517	23.9517	0.0576511	57.6511
yz-12-3	105.09		0.992972	0.80782	0.84446	1.00331	0.9742		yz-12-3	0.0228419	22.8419	55.1209	67.2795	0.0222121	22.2121	0.0605999	60.5999
yz-20-1	92.34		0.821408	0.25816	0.31989	0.84457	0.900069		yz-20-1	0.0342794	34.2794	122.98	139.138	0.0334702	33.4702	0.0817803	81.7803
yz-20-2	90.58		0.796751	0.114565	0.188813	0.821659	0.880907		yz-20-2	0.0359233	35.9233	140.708	157.094	0.0350951	35.0951	0.0872551	87.2551
yz-20-3	99		0.822281	0.214121	0.280889	0.84538	0.891987		yz-20-3	0.0342213	34.2213	128.417	144.481	0.0334128	33.4128	0.0840894	84.0894
	observe yield		yield
bz-ck	139.23		137.005	147.143	146.763	126.584	126.884
bz-5-1	131.59		157.137	112.547	115.882	140.996	131.273
bz-5-2	134.03		123.469	124.74	128.272	141.399	130.758
bz-5-3	130.97		146.718	122.152	124.753	133.808	128.871
bz-12-1	125.69		153.222	132.286	134.931	137.381	124.416										80	80
bz-12-2	123.72		134.879	106.211	110.084	124.675	123.124										180	180
bz-12-3	123.01		136.974	128.785	130.685	126.493	125.715
bz-20-1	104.32		118.495	35.211	43.2254	112.486	106.401												R2	RMSE
bz-20-2	106.13		139.615	95.8979	99.6474	127.023	107.581											WI Plus	0.8559	7.21371
bz-20-3	107.2		135.206	102.015	105.234	123.679	107.959											WI Growth	0.6783	11.1368
yz-ck	132.74		141.498	141.708	139.375	123.487	123.596											WI Destiny	0.6154	22.1744
yz-5-1	125.27		149.498	115.609	120.122	131.671	125.769
yz-5-2	123.89		149.498	115.54	120.038	131.671	124.929
yz-5-3	128.94		149.498	116.625	121.174	131.671	125.769
yz-12-1	113.6		139.332	93.0866	98.265	123.469	115.249
yz-12-2	109.17		137.944	90.7832	95.9163	122.348	118.143
yz-12-3	105.09		135.206	100.978	105.557	125.414	116.904
yz-20-1	92.34		117.248	32.2701	39.9862	105.571	108.008
yz-20-2	90.58		113.728	54.3206	23.6017	102.707	105.709
yz-20-3	99		117.372	36.7652	45.1112	105.673	107.038
RMSE			22.1744	28.1493	27.5424	11.1368	7.21371

## Sheet: yangmai
			simulated						WI value
	observe yield		WI destiny	WI ASD1	WI ASD2	WI growth	WI plus		date	WI destiny	*1000	WI ASD1	WI ASD2	WI growth	*1000	WI PLUS	*1000
by-ck	140.22		1.06858	1.22859	1.2014	1.1754	1.1783		by-ck	0.000652473	0.652473	9.41026	16.5049	0.000638472	0.638472	0.00228695	2.28695
by-5-1	127.5		1.03606	0.972761	0.983903	1.06494	1.07962		by-5-1	0.0146471	14.6471	38.9747	50.2903	0.0123893	12.3893	0.0304809	30.4809
by-5-2	123.39		0.972041	0.932378	0.940531	0.998682	1.06065		by-5-2	0.0225505	22.5505	55.8008	68.362	0.019438	19.438	0.0359014	35.9014
by-5-3	135.96		1.05018	1.01658	1.03288	1.07872	1.1334		by-5-3	0.0129039	12.9039	20.7186	29.8823	0.0109238	10.9238	0.0151144	15.1144
by-12-1	120.68		0.954317	0.950763	0.963549	0.980711	1.0353		by-12-1	0.0247386	24.7386	48.1402	58.7713	0.0213499	21.3499	0.0431432	43.1432
by-12-2	119.02		0.90534	0.863808	0.869638	0.936397	1.01422		by-12-2	0.0307852	30.7852	84.3716	97.901	0.0260642	26.0642	0.0491668	49.1668
by-12-3	128.09		0.936818	0.957349	0.965091	0.96319	1.03096		by-12-3	0.026899	26.899	45.3963	58.1286	0.0232138	23.2138	0.044384	44.384
by-20-1	115.11		0.915039	0.87285	0.879284	0.934401	0.990715		by-20-1	0.0295878	29.5878	80.6042	93.8815	0.0262765	26.2765	0.0558815	55.8815
by-20-2	121.14		0.8945	0.819991	0.823884	0.919952	1.00454		by-20-2	0.0321235	32.1235	102.629	116.965	0.0278136	27.8136	0.0519323	51.9323
by-20-3	118.65		0.913339	0.953068	0.961983	0.930443	0.976243		by-20-3	0.0297976	29.7976	47.1801	59.4236	0.0266976	26.6976	0.0600164	60.0164
yy-ck	143.1		1.06858	1.22859	1.2014	1.1754	1.08476		yy-ck	0.000652473	0.652473	9.41026	16.5049	0.000638472	0.638472	0.00328695	3.28695
yy-5-1	127.91		1.01184	0.993498	1.0071	1.02045	1.05558		yy-5-1	0.0176371	17.6371	30.334	40.6239	0.0171227	17.1227	0.0373498	37.3498
yy-5-2	129.6		1.02629	1.00153	1.01572	1.03656	1.07056		yy-5-2	0.0158537	15.8537	26.989	37.0329	0.0154086	15.4086	0.0330673	33.0673
yy-5-3	121		0.999043	0.967538	0.980678	1.00598	1.04808		yy-5-3	0.0192169	19.2169	41.1508	51.634	0.0186621	18.6621	0.0394928	39.4928
yy-12-1	121.54		0.965248	0.934447	0.943824	0.967549	1.00091		yy-12-1	0.0233892	23.3892	54.9389	66.9899	0.0227501	22.7501	0.0529698	52.9698
yy-12-2	110.93		0.952571	0.903052	0.91247	0.953111	0.985446		yy-12-2	0.0249542	24.9542	68.0201	80.0543	0.024286	24.286	0.0573869	57.3869
yy-12-3	111.57		0.964756	0.949592	0.958605	0.966986	0.991857		yy-12-3	0.0234499	23.4499	48.6282	60.8312	0.02281	22.81	0.055555	55.555
yy-20-1	103.38		0.887902	0.795012	0.795607	0.87923	0.909739		yy-20-1	0.032938	32.938	113.036	128.747	0.0321457	32.1457	0.0790175	79.0175
yy-20-2	107.86		0.887602	0.781696	0.782491	0.878887	0.910359		yy-20-2	0.032975	32.975	118.585	134.212	0.0321822	32.1822	0.0788403	78.8403
yy-20-3	94.41		0.89606	0.839599	0.840446	0.8885	0.880668		yy-20-3	0.0319309	31.9309	94.4589	110.064	0.0311596	31.1596	0.0873234	87.3234
	observe yield		yield
by-ck	140.22		128.229	147.431	144.168	129.294	141.395
by-5-1	127.5		103.606	116.731	118.068	117.144	129.554									40	40
by-5-2	123.39		97.2041	111.885	112.864	109.855	127.277									60	60
by-5-3	135.96		105.018	121.989	123.946	118.659	136.008									80	80
by-12-1	120.68		95.4317	114.092	115.626	107.878	124.236									100	100
by-12-2	119.02		90.534	103.657	104.357	103.004	121.706									120	120
by-12-3	128.09		93.6818	114.882	115.811	105.951	123.715									140	140
by-20-1	115.11		91.5039	104.742	105.514	102.784	118.886									160	160
by-20-2	121.14		89.45	98.3989	98.8661	101.195	120.544
by-20-3	118.65		91.3339	114.368	115.438	102.349	117.149
yy-ck	143.1		106.858	147.431	144.168	129.294	130.172												R2	RMSE
yy-5-1	127.91		101.184	119.22	120.852	112.249	126.669											WI Plus	0.8577	5.21037
yy-5-2	129.6		102.629	120.183	121.887	114.021	128.468											WI Growth	0.7832	13.5898
yy-5-3	121		99.9043	116.105	117.681	110.657	125.769											WI Destiny	0.5613	24.6968
yy-12-1	121.54		96.5248	112.134	113.259	106.43	120.109
yy-12-2	110.93		95.2571	108.366	109.496	104.842	118.254
yy-12-3	111.57		96.4756	113.951	115.033	106.368	119.023
yy-20-1	103.38		88.7902	95.4015	95.4728	96.7153	109.169
yy-20-2	107.86		88.7602	93.8035	93.8989	96.6776	109.243
yy-20-3	94.41		89.606	100.752	100.853	97.7349	105.68
REMS	均方根误差		24.6968	10.4916	9.62441	13.5898	5.21037
MSE	均方误差
MAE	平均绝对误差
