# Supplementary material for: Crop sensitivity to waterlogging mediated by soil temperature and growth stage
Source: Front Plant Sci. 2023 Oct 26;14:1262001. doi: 10.3389/fpls.2023.1262001 (PMC10642075; doi:10.3389/fpls.2023.1262001)
Supplement: Supplementary file 2 [file Table_2.xlsx]

## Sheet: Sheet1
ID	by-5-1	by-5-2	by-5-3	by-5-4	by-5-5	by-5-6	by-5-7	by-5-8	by-ck	bz-5-1	bz-5-2	bz-5-3	bz-5-4	bz-5-5	bz-5-6	bz-5-7	bz-5-8	by-12-1	by-12-2	by-12-3	by-12-4	by-12-5	by-12-6	by-12-7	by-12-8	by-ck	bz-12-1	bz-12-2	bz-12-3	bz-12-4	bz-12-5	bz-12-6	bz-12-7	bz-12-8	by-20-1	by-20-2	by-20-3	by-20-4	by-20-5	by-20-6	by-20-7	by-20-8	bz-ck1	bz-20-1	bz-20-2	bz-20-3	bz-20-4	bz-20-5	bz-20-6
WIDestiny	0.00697783	0.00696853	0.00517035	0.00469159	0.00549957	0.00652441	0.00359643	0.00341457	0	0.00835362	0.00587037	0.00637022	0.00363197	0.0084293	0.00691575	0.00710603	0.00139892	0.0212059	0.017919	0.0212092	0.0108191	0.0120537	0.00501987	0.0052833	0.00388108	0	0.0257776	0.0231948	0.0245594	0.00214623	0.0105654	0.00578764	0.00284694	0.00280917	0.0243322	0.0265742	0.0225207	0.0150961	0.016506	0.018423	0.00378037	0	0	0.0196958	0.0236498	0.0306041	0.0219521	0.0219915	0.0173288
WIDestiny	6.97783	6.96853	5.17035	4.69159	5.49957	6.52441	3.59643	3.41457	0	8.35362	5.87037	6.37022	3.63197	8.4293	6.91575	7.10603	1.39892	21.2059	17.919	21.2092	10.8191	12.0537	5.01987	5.2833	3.88108	0	25.7776	23.1948	24.5594	2.14623	10.5654	5.78764	2.84694	2.80917	24.3322	26.5742	22.5207	15.0961	16.506	18.423	3.78037	0	0	19.6958	23.6498	30.6041	21.9521	21.9915	17.3288
	13.7702	14.2389	16.3293	13.7631	10.7031	11.16	7.06909	8.04462	8.13902	16.9844	12.3691	20.9573	8.19069	16.3801	13.3173	9.13091	5.88587	59.3676	19.6448	29.0537	17.0434	15.4769	12.9952	9.11455	8.04965	6.83758	50.5285	36.6017	35.2901	12.1255	12.9653	13.2416	6.47371	9.94546	30.0274	53.6595	50.6575	26.7941	27.0209	21.4386	8.99245	6.21944	4.14	41.4522	47.8311	62.2105	29.1336	20.814	18.4777
WIASD2	25.7549	27.0662	29.5135	23.6494	20.6705	20.7035	13.8606	15.357	15.6498	30.4263	25.4974	35.2513	17.1056	26.9449	22.8265	17.6911	12.1004	76.3007	36.5719	46.2945	31.1371	29.2943	25.7671	16.6752	15.6258	13.582	67.6593	53.4326	52.3021	24.4531	25.6884	24.6836	13.1895	16.8183	46.3212	71.3531	67.6766	40.4242	42.7676	36.796	17.2095	12.2143	8.56007	57.6881	65.3207	76.0492	43.4653	35.4841	32.4257
New WI	0.0151719	0.0187031	0.0165601	0.0102517	0.0107712	0.0188709	0.00769863	0.00774261	0.00184085	0.0137248	0.0108846	0.0170577	0.00693448	0.0138988	0.0120983	0.0123162	0.00544111	0.0580096	0.0461789	0.0580108	0.0335828	0.0294442	0.0134898	0.0104693	0.00822698	0.00184085	0.0605695	0.0585032	0.0575705	0.0102311	0.0212753	0.0161963	0.00712144	0.00539528	0.0505588	0.0694974	0.0556361	0.0393661	0.0476413	0.0424427	0.00906096	0	0.000744404	0.0663339	0.0582925	0.0760116	0.0559378	0.0566223	0.0450528
WINew	15.1719	18.7031	16.5601	10.2517	10.7712	18.8709	7.69863	7.74261	1.84085	13.7248	10.8846	17.0577	6.93448	13.8988	12.0983	12.3162	5.44111	58.0096	46.1789	58.0108	33.5828	29.4442	13.4898	10.4693	8.22698	1.84085	60.5695	58.5032	57.5705	10.2311	21.2753	16.1963	7.12144	5.39528	50.5588	69.4974	55.6361	39.3661	47.6413	42.4427	9.06096	0	0.744404	66.3339	58.2925	76.0116	55.9378	56.6223	45.0528
WI old	0.00516429	0.00734732	0.00546781	0.00485416	0.00569015	0.00674834	0.00372521	0.00352441	0	0.00864519	0.00608001	0.00663647	0.00375938	0.00941206	0.00716223	0.00735836	0.00142702	0.0223953	0.0188836	0.0226143	0.0112981	0.0127616	0.00519179	0.00546689	0.00400605	0	0.0274051	0.0247367	0.026733	0.00221609	0.010985	0.00669556	0.00293897	0.00285965	0.0259897	0.0283781	0.0233928	0.0158159	0.0171617	0.0193667	0.0039061	0	0	0.0204042	0.024823	0.0333755	0.0238995	0.0243675	0.019119
*1000	5.16429	7.34732	5.46781	4.85416	5.69015	6.74834	3.72521	3.52441	0	8.64519	6.08001	6.63647	3.75938	9.41206	7.16223	7.35836	1.42702	22.3953	18.8836	22.6143	11.2981	12.7616	5.19179	5.46689	4.00605	0	27.4051	24.7367	26.733	2.21609	10.985	6.69556	2.93897	2.85965	25.9897	28.3781	23.3928	15.8159	17.1617	19.3667	3.9061	0	0	20.4042	24.823	33.3755	23.8995	24.3675	19.119
Y-0	Y-0	Y-0	Y-0	Y-0	Y-0	Y-0	Y-0	Y-0	Y-0	Y-0	Y-0	Y-0	Y-0	Y-0
Y-0	B-Y-5	B-Y-5	B-Y-5	B-Y-5	B-Y-5	B-Y-5	Y-0	B-Z-5	B-Z-5	B-Z-5	B-Z-5	B-Z-5	B-Z-5	Y-0
	-1-1	-1-2	-1-3	-2-1	-2-2	-2-3		-1-1	-1-2	-1-3	-2-1	-2-2	-2-3
Y-0	B-Y-12	B-Y-12	B-Y-12	B-Y-12	B-Y-12	B-Y-12	Y-0	B-Z-12	B-Z-12	B-Z-12	B-Z-12	B-Z-12	B-Z-12	Y-0
	-1-1	-1-2	-1-3	-2-1	-2-2	-2-3		-1-1	-1-2	-1-3	-2-1	-2-2	-2-3
Y-0	B-Y-20	B-Y-20	B-Y-20	B-Y-20	B-Y-20	B-Y-20	Y-0	B-Z-20	B-Z-20	B-Z-20	B-Z-20	B-Z-20	B-Z-20	Y-0
	-1-1	-1-2	-1-3	-2-1	-2-2	-2-3		-1-1	-1-2	-1-3	-2-1	-2-2	-2-3
Z-0	F-Y-5	F-Y-5	F-Y-5	F-Y-5	F-Y-5	F-Y-5	Z-0	F-Z-5	F-Z-5	F-Z-5	F-Z-5	F-Z-5	F-Z-5	Z-0
	-1-1	-1-2	-1-3	-2-1	-2-2	-2-3		-1-1	-1-2	-1-3	-2-1	-2-2	-2-3
Z-0	F-Y-12	F-Y-12	F-Y-12	F-Y-12	F-Y-12	F-Y-12	Z-0	F-Z-12	F-Z-12	F-Z-12	F-Z-12	F-Z-12	F-Z-12	Z-0
	-1-1	-1-2	-1-3	-2-1	-2-2	-2-3		-1-1	-1-2	-1-3	-2-1	-2-2	-2-3
Z-0	F-Y-20	F-Y-20	F-Y-20	F-Y-20	F-Y-20	F-Y-20	Z-0	F-Z-20	F-Z-20	F-Z-20	F-Z-20	F-Z-20	F-Z-20	Z-0
	-1-1	-1-2	-1-3	-2-1	-2-2	-2-3		-1-1	-1-2	-1-3	-2-1	-2-2	-2-3
Z-0	Z-0	Z-0	Z-0	Z-0	Z-0	Z-0	Z-0	Z-0	Z-0	Z-0	Z-0	Z-0	Z-0	Z-0
[truncated: 53 more columns]

## Sheet: Figure 1
25.39	91	23.1049
			date			Coef
		1	2015-12-01	0.02	3.89182	0.00710377
		2	2015-12-02			0.00753973
		3	2015-12-03			0.00800223
		4	2015-12-04			0.00849286
		5	2015-12-05			0.0090133
		6	2015-12-06			0.00956532
		7	2015-12-07			0.0101508
		8	2015-12-08			0.0107717
		9	2015-12-09			0.0114302
		10	2015-12-10			0.0121284
		11	2015-12-11			0.0128688
		12	2015-12-12			0.0136537
		13	2015-12-13			0.0144857
		14	2015-12-14			0.0153677
		15	2015-12-15			0.0163025
		16	2015-12-16			0.0172932
		17	2015-12-17			0.0183429
		18	2015-12-18			0.0194551
		19	2015-12-19			0.0206333
		20	2015-12-20			0.0218813
		21	2015-12-21			0.0232029
		22	2015-12-22			0.0246024
		23	2015-12-23			0.0260841
		24	2015-12-24			0.0276524
		25	2015-12-25			0.0293122
		26	2015-12-26			0.0310685
		27	2015-12-27			0.0329264
		28	2015-12-28			0.0348914
		29	2015-12-29			0.0369692
		30	2015-12-30			0.0391657
		31	2015-12-31	0.05	2.94444	0.0414871
		32	2016-01-01			0.0439398
		33	2016-01-02			0.0465305
		34	2016-01-03			0.049266
		35	2016-01-04			0.0521536
		36	2016-01-05			0.0552005
		37	2016-01-06			0.0584146
		38	2016-01-07			0.0618035
		39	2016-01-08			0.0653753
		40	2016-01-09			0.0691384
		41	2016-01-10			0.0731012
		42	2016-01-11			0.0772722
		43	2016-01-12			0.0816603
		44	2016-01-13			0.0862742
		45	2016-01-14			0.091123
		46	2016-01-15			0.0962155
		47	2016-01-16			0.101561
		48	2016-01-17			0.107168
		49	2016-01-18			0.113046
		50	2016-01-19			0.119203
		51	2016-01-20			0.125648
		52	2016-01-21			0.132389
		53	2016-01-22			0.139434
		54	2016-01-23			0.14679
		55	2016-01-24	0.1	2.19722	0.154465
		56	2016-01-25			0.162465
		57	2016-01-26			0.170795
		58	2016-01-27			0.179462
		59	2016-01-28			0.188467
		60	2016-01-29			0.197816
		61	2016-01-30			0.20751
		62	2016-01-31			0.21755
		63	2016-02-01			0.227936
		64	2016-02-02			0.238667
		65	2016-02-03			0.24974
		66	2016-02-04			0.26115
		67	2016-02-05			0.272892
		68	2016-02-06			0.284958
		69	2016-02-07			0.297339
		70	2016-02-08			0.310026
		71	2016-02-09			0.323004
		72	2016-02-10			0.336261
		73	2016-02-11	0.2	1.38629	0.349781
		74	2016-02-12			0.363547
		75	2016-02-13			0.377541
		76	2016-02-14			0.391741
		77	2016-02-15			0.406127
		78	2016-02-16			0.420676
		79	2016-02-17			0.435364
		80	2016-02-18	0.3	0.847298	0.450166
		81	2016-02-19			0.465057
		82	2016-02-20			0.480011
		83	2016-02-21			0.495
		84	2016-02-22			0.509999
		85	2016-02-23			0.524979
		86	2016-02-24			0.539915
		87	2016-02-25			0.554779
		88	2016-02-26			0.569546
		89	2016-02-27			0.584191
		90	2016-02-28			0.598688
		91	2016-02-29	0.4	0.405465	0.613014
		92	2016-03-01			0.627148
		93	2016-03-02			0.641067
		94	2016-03-03			0.654753
		95	2016-03-04			0.668188
		96	2016-03-05			0.681354
		97	2016-03-06			0.694236
		98	2016-03-07			0.706822
		99	2016-03-08			0.7191
		100	2016-03-09			0.731059
		101	2016-03-10	0.7	-0.847298	0.742691
		102	2016-03-11			0.753989
		103	2016-03-12			0.764948
		104	2016-03-13			0.775564
		105	2016-03-14			0.785835
		106	2016-03-15			0.79576
		107	2016-03-16			0.805338
		108	2016-03-17			0.814573
		109	2016-03-18			0.823465
		110	2016-03-19			0.832018
		111	2016-03-20	0.8	-1.38629	0.840238
		112	2016-03-21	0.8	-1.38629	0.848129
		113	2016-03-22			0.855697
		114	2016-03-23			0.862949
		115	2016-03-24			0.869892
		116	2016-03-25			0.876533
		117	2016-03-26			0.882881
		118	2016-03-27			0.888944
		119	2016-03-28			0.894731
		120	2016-03-29			0.90025
		121	2016-03-30			0.90551
		122	2016-03-31			0.91052
		123	2016-04-01	0.95	-2.94444	0.915289
		124	2016-04-02			0.919827
		125	2016-04-03			0.924142
		126	2016-04-04			0.928242
		127	2016-04-05			0.932138
		128	2016-04-06			0.935836
		129	2016-04-07			0.939346
		130	2016-04-08			0.942676
		131	2016-04-09			0.945833
		132	2016-04-10			0.948826
		133	2016-04-11			0.951662
		134	2016-04-12			0.954349
		135	2016-04-13	0.98	-3.89182	0.956893
		136	2016-04-14			0.959301
		137	2016-04-15			0.96158
		138	2016-04-16			0.963736
		139	2016-04-17			0.965776
		140	2016-04-18			0.967705
		141	2016-04-19			0.969528
		142	2016-04-20			0.971252
		143	2016-04-21			0.97288
		144	2016-04-22			0.974419
		145	2016-04-23			0.975873
		146	2016-04-24			0.977246
		147	2016-04-25			0.978543
		148	2016-04-26			0.979767
		149	2016-04-27			0.980923
		150	2016-04-28			0.982014
		151	2016-04-29			0.983043
		152	2016-04-30			0.984015
		153	2016-05-01			0.984932
		154	2016-05-02			0.985797
		155	2016-05-03			0.986613
		156	2016-05-04			0.987383
		157	2016-05-05			0.988109
		158	2016-05-06			0.988794
		159	2016-05-07	0.99	-4.59512	0.989439
		160	2016-05-08			0.990048
		161	2016-05-09			0.990622
		162	2016-05-10			0.991164
		163	2016-05-11			0.991674
		164	2016-05-12			0.992155
		165	2016-05-13			0.992608
		166	2016-05-14			0.993036
		167	2016-05-15			0.993439
		168	2016-05-16			0.993819
		169	2016-05-17			0.994176
		170	2016-05-18			0.994514
		171	2016-05-19			0.994832

## Sheet: Figure 2
	杨麦11										郑麦7698
	拔节期单次					拔节期两次					单次受渍					两次受渍
	编号	受渍天数	产量			编号	受渍天数	产量			编号	受渍天数	产量			编号	受渍天数	产量
	by-5-1	5	137.05	5075.93	1.12752	by-5-4	10	142.94	5294.07	1.17598	bz-5-1	5	119.7	4433.33	0.899865	bz-5-4	10	110.71	4100.37	0.832281
	by-5-2	5	120.53	4464.07	0.991608	by-5-5	10	154.31	5715.19	1.26952	bz-5-2	5	117.16	4339.26	0.88077	bz-5-5	10	121.79	4510.74	0.915577
	by-5-3	5	133.16	4931.85	1.09552	by-5-6	10	135.4	5014.81	1.11394	bz-5-3	5	124.25	4601.85	0.93407	bz-5-6	10	103.38	3828.89	0.777176
	by-12-1	12	103.93	3849.26	0.855039	by-12-4	24	119.45	4424.07	0.982723	bz-12-1	12	77.46	2868.89	0.582318	bz-12-4	24	92.38	3421.48	0.694482
	by-12-2	12	100.86	3735.56	0.829782	by-12-5	24	128.99	4777.41	1.06121	bz-12-2	12	90.16	3339.26	0.677793	bz-12-5	24	120.11	4448.52	0.902947
	by-12-3	12	102.61	3800.37	0.844179	by-12-6	24	121.83	4512.22	1.0023	bz-12-3	12	87.27	3232.22	0.656067	bz-12-6	24	120.27	4454.44	0.90415
	by-ck	0	121.55	4501.85	1	by-ck	0	121.55	4501.85	1	bz-ck	0	133.02	4926.67	1	bz-20-4	40	105.35	3901.85	0.791986
	by-20-1	20	68.14	2523.7	0.560592	by-20-4	40	100.66	3728.15	0.828137	yz-5-1	5	107.91	3996.67	0.811231	bz-20-5	40	99.35	3679.63	0.74688
	by-20-2	20	57.64	2134.81	0.474208	by-20-5	40	106.77	3954.44	0.878404	yz-5-2	5	112.06	4150.37	0.84243	bz-20-6	40	103.1	3818.52	0.775071
	by-20-3	20	71.31	2641.11	0.586672	by-20-6	40	108.43	4015.93	0.892061	yz-5-3	5	111.19	4118.15	0.835889	yz-5-4	10	115.34	4271.85	0.867088
	yy-5-1	5	110.52	4093.33	0.909255	yy-12-4	24	108.52	4019.26	0.892801	yz-12-1	12	103.5	3833.33	0.778078	yz-5-5	10	117.03	4334.44	0.879793
	yy-5-2	5	102.51	3796.67	0.843357	yy-12-5	24	111.08	4114.07	0.913863	yz-12-2	12	106.75	3953.7	0.802511	yz-5-6	10	116.93	4330.74	0.879041
	yy-5-3	5	105.14	3894.07	0.864994	yy-12-6	24	112.41	4163.33	0.924805	yz-12-3	12	93.19	3451.48	0.700571	yz-12-4	24	97.81	3622.59	0.735303
	yy-12-1	12	104	3851.85	0.855615	yy-20-4	40	102.27	3787.78	0.841382	yz-20-1	20	74.74	2768.15	0.56187	yz-12-5	24	105.32	3900.74	0.791761
	yy-12-2	12	105	3888.89	0.863842	yy-20-5	40	101.48	3758.52	0.834883	yz-20-2	20	68.47	2535.93	0.514735	yz-12-6	24	103.74	3842.22	0.779883
	yy-12-3	12	105	3888.89	0.863842	yy-20-6	40	105.69	3914.44	0.869519	yz-20-3	20	73.02	2704.44	0.54894	yz-20-4	40	97.6	3614.81	0.733724
	yy-20-1	20	82.09	3040.37	0.67536											yz-20-5	40	95.99	3555.19	0.721621
	yy-20-2	20	84.06	3113.33	0.691567											yz-20-6	40	106.23	3934.44	0.798602
	yy-20-3	20	93.65	3468.52	0.770465			拔节期单次受渍								bz-ck	0	133.02	4926.67	1
								Single waterlogging duration during B
								孕穗期单次受渍
								Single waterlogging duration during F
								拔节期两次受渍
	孕穗期单次					孕穗期两次		Twice waterlogging duration during B
	单次受渍模拟					两次受渍模拟		孕穗期两次受渍
	Single continuous waterlogging modeling							Twice waterlogging duration during F
						Twice continuous waterlogging modeling

## Sheet: Figure 3
								G
								P
								0
								0
								D

## Sheet: Sheet5
ID	WIDestiny	WIDestiny	WIDestiny	WIASD1	WIASD2	New WI	WINew	old wi	Wiold		date	产量			WI指数			ID	WIDestiny	WIDestiny		WIASD2	New WI	WINew	WI old	*1000
by-5-1	0.00697783	0.00697783	6.97783	13.7702	25.7549	0.0151719	15.1719	0.0159298	15.9298		by-5-1	113.05	113.05		6.97783			by-5-1	0.00697783	6.97783	13.7702	25.7549	0.0151719	15.1719	0.00516429	5.16429
by-5-2	0.00696853	0.00696853	6.96853	14.2389	27.0662	0.0187031	18.7031	0.0196244	19.6244		by-5-2	120.53	120.53		6.96853			by-5-2	0.00696853	6.96853	14.2389	27.0662	0.0187031	18.7031	0.00734732	7.34732
by-5-3	0.00517035	0.00517035	5.17035	16.3293	29.5135	0.0165601	16.5601	0.0175249	17.5249		by-5-3	113.16	113.16		5.17035			by-5-3	0.00517035	5.17035	16.3293	29.5135	0.0165601	16.5601	0.00546781	5.46781
by-5-4	0.00469159	0.00469159	4.69159	13.7631	23.6494	0.0102517	10.2517	0.0106054	10.6054		by-5-4	142.94	142.94		4.69159			by-5-4	0.00469159	4.69159	13.7631	23.6494	0.0102517	10.2517	0.00485416	4.85416
by-5-5	0.00549957	0.00549957	5.49957	10.7031	20.6705	0.0107712	10.7712	0.0111383	11.1383		by-5-5	154.31	154.31		5.49957			by-5-5	0.00549957	5.49957	10.7031	20.6705	0.0107712	10.7712	0.00569015	5.69015
by-5-6	0.00652441	0.00652441	6.52441	11.16	20.7035	0.0188709	18.8709	0.02152	21.52		by-5-6	135.4	135.4		6.52441			by-5-6	0.00652441	6.52441	11.16	20.7035	0.0188709	18.8709	0.00674834	6.74834
by-5-7	0.00359643	0.00359643	3.59643	7.06909	13.8606	0.00769863	7.69863	0.00796694	7.96694				69.06					by-5-7	0.00359643	3.59643	7.06909	13.8606	0.00769863	7.69863	0.00372521	3.72521
by-5-8	0.00341457	0.00341457	3.41457	8.04462	15.357	0.00774261	7.74261	0.0079925	7.9925				73.9					by-5-8	0.00341457	3.41457	8.04462	15.357	0.00774261	7.74261	0.00352441	3.52441
by-ck	0	0	0	8.13902	15.6498	0.00184085	1.84085	0.00190037	1.90037		by-ck	111.55	111.55		0			by-ck	0	0	8.13902	15.6498	0.00184085	1.84085	0	0
bz-5-1	0.00835362	0.00835362	8.35362	16.9844	30.4263	0.0137248	13.7248	0.0141958	14.1958		bz-5-1	119.7	119.7		8.35362			bz-5-1	0.00835362	8.35362	16.9844	30.4263	0.0137248	13.7248	0.00864519	8.64519
bz-5-2	0.00587037	0.00587037	5.87037	12.3691	25.4974	0.0108846	10.8846	0.0112627	11.2627		bz-5-2	117.16	117.16		5.87037			bz-5-2	0.00587037	5.87037	12.3691	25.4974	0.0108846	10.8846	0.00608001	6.08001
bz-5-3	0.00637022	0.00637022	6.37022	20.9573	35.2513	0.0170577	17.0577	0.0180513	18.0513		bz-5-3	124.25	124.25		6.37022			bz-5-3	0.00637022	6.37022	20.9573	35.2513	0.0170577	17.0577	0.00663647	6.63647
bz-5-4	0.00363197	0.00363197	3.63197	8.19069	17.1056	0.00693448	6.93448	0.00717663	7.17663		bz-5-4	110.71	110.71		3.63197			bz-5-4	0.00363197	3.63197	8.19069	17.1056	0.00693448	6.93448	0.00375938	3.75938
bz-5-5	0.0084293	0.0084293	8.4293	16.3801	26.9449	0.0138988	13.8988	0.0157332	15.7332		bz-5-5	121.79	121.79		8.4293			bz-5-5	0.0084293	8.4293	16.3801	26.9449	0.0138988	13.8988	0.00941206	9.41206
bz-5-6	0.00691575	0.00691575	6.91575	13.3173	22.8265	0.0120983	12.0983	0.0125187	12.5187		bz-5-6	103.38	103.38		6.91575			bz-5-6	0.00691575	6.91575	13.3173	22.8265	0.0120983	12.0983	0.00716223	7.16223
bz-5-7	0.00710603	0.00710603	7.10603	9.13091	17.6911	0.0123162	12.3162	0.0127433	12.7433		bz-5-7	103.38	103.38		7.10603			bz-5-7	0.00710603	7.10603	9.13091	17.6911	0.0123162	12.3162	0.00735836	7.35836
bz-5-8	0.00139892	0.00139892	1.39892	5.88587	12.1004	0.00544111	5.44111	0.0055855	5.5855		bz-5-8	100.95	100.95		1.39892			bz-5-8	0.00139892	1.39892	5.88587	12.1004	0.00544111	5.44111	0.00142702	1.42702
by-12-1	0.0212059	0.0212059	21.2059	59.3676	76.3007	0.0580096	58.0096	0.0611624	61.1624		by-12-1	103.93	103.93		21.2059			by-12-1	0.0212059	21.2059	59.3676	76.3007	0.0580096	58.0096	0.0223953	22.3953
by-12-2	0.017919	0.017919	17.919	19.6448	36.5719	0.0461789	46.1789	0.0489023	48.9023		by-12-2	100.86	100.86		17.919			by-12-2	0.017919	17.919	19.6448	36.5719	0.0461789	46.1789	0.0188836	18.8836
by-12-3	0.0212092	0.0212092	21.2092	29.0537	46.2945	0.0580108	58.0108	0.0631459	63.1459		by-12-3	102.61	102.61		21.2092			by-12-3	0.0212092	21.2092	29.0537	46.2945	0.0580108	58.0108	0.0226143	22.6143
by-12-4	0.0108191	0.0108191	10.8191	17.0434	31.1371	0.0335828	33.5828	0.0352062	35.2062		by-12-4	119.45	119.45		10.8191			by-12-4	0.0108191	10.8191	17.0434	31.1371	0.0335828	33.5828	0.0112981	11.2981
by-12-5	0.0120537	0.0120537	12.0537	15.4769	29.2943	0.0294442	29.4442	0.0309626	30.9626		by-12-5	128.99	128.99		12.0537			by-12-5	0.0120537	12.0537	15.4769	29.2943	0.0294442	29.4442	0.0127616	12.7616
by-12-6	0.00501987	0.00501987	5.01987	12.9952	25.7671	0.0134898	13.4898	0.0138942	13.8942		by-12-6	121.83	121.83		5.01987			by-12-6	0.00501987	5.01987	12.9952	25.7671	0.0134898	13.4898	0.00519179	5.19179
by-12-7	0.0052833	0.0052833	5.2833	9.11455	16.6752	0.0104693	10.4693	0.0108265	10.8265		by-12-7	135.42	135.42		5.2833			by-12-7	0.0052833	5.2833	9.11455	16.6752	0.0104693	10.4693	0.00546689	5.46689
by-12-8	0.00388108	0.00388108	3.88108	8.04965	15.6258	0.00822698	8.22698	0.00849256	8.49256		by-12-8	145.1	145.1		3.88108			by-12-8	0.00388108	3.88108	8.04965	15.6258	0.00822698	8.22698	0.00400605	4.00605
by-ck	0	0	0	6.83758	13.582	0.00184085	1.84085	0.00190037	1.90037				84.26					by-ck	0	0	6.83758	13.582	0.00184085	1.84085	0	0
bz-12-1	0.0257776	0.0257776	25.7776	50.5285	67.6593	0.0605695	60.5695	0.0641705	64.1705		bz-12-1	77.46	77.46		25.7776			bz-12-1	0.0257776	25.7776	50.5285	67.6593	0.0605695	60.5695	0.0274051	27.4051
bz-12-2	0.0231948	0.0231948	23.1948	36.6017	53.4326	0.0585032	58.5032	0.0629213	62.9213		bz-12-2	90.16	90.16		23.1948			bz-12-2	0.0231948	23.1948	36.6017	53.4326	0.0585032	58.5032	0.0247367	24.7367
bz-12-3	0.0245594	0.0245594	24.5594	35.2901	52.3021	0.0575705	57.5705	0.0624348	62.4348		bz-12-3	87.27	87.27		24.5594			bz-12-3	0.0245594	24.5594	35.2901	52.3021	0.0575705	57.5705	0.026733	26.733
bz-12-4	0.00214623	0.00214623	2.14623	12.1255	24.4531	0.0102311	10.2311	0.0105707	10.5707		bz-12-4	92.38	92.38		22.1462			bz-12-4	0.00214623	2.14623	12.1255	24.4531	0.0102311	10.2311	0.00221609	2.21609
bz-12-5	0.0105654	0.0105654	10.5654	12.9653	25.6884	0.0212753	21.2753	0.0221998	22.1998		bz-12-5	120.11	120.11		10.5654			bz-12-5	0.0105654	10.5654	12.9653	25.6884	0.0212753	21.2753	0.010985	10.985
bz-12-6	0.00578764	0.00578764	5.78764	13.2416	24.6836	0.0161963	16.1963	0.0183109	18.3109		bz-12-6	120.27	120.27		5.78764			bz-12-6	0.00578764	5.78764	13.2416	24.6836	0.0161963	16.1963	0.00669556	6.69556
bz-12-7	0.00284694	0.00284694	2.84694	6.47371	13.1895	0.00712144	7.12144	0.00735183	7.35183		bz-12-7	104.29	104.29		2.84694			bz-12-7	0.00284694	2.84694	6.47371	13.1895	0.00712144	7.12144	0.00293897	2.93897
bz-12-8	0.00280917	0.00280917	2.80917	9.94546	16.8183	0.00539528	5.39528	0.00549156	5.49156		bz-12-8	115.13	115.13		2.80917			bz-12-8	0.00280917	2.80917	9.94546	16.8183	0.00539528	5.39528	0.00285965	2.85965
by-20-1	0.0243322	0.0243322	24.3322	30.0274	46.3212	0.0505588	50.5588	0.0539244	53.9244		by-20-1	68.14	68.14		24.3322			by-20-1	0.0243322	24.3322	30.0274	46.3212	0.0505588	50.5588	0.0259897	25.9897
by-20-2	0.0265742	0.0265742	26.5742	53.6595	71.3531	0.0694974	69.4974	0.0741717	74.1717		by-20-2	57.64	57.64		26.5742			by-20-2	0.0265742	26.5742	53.6595	71.3531	0.0694974	69.4974	0.0283781	28.3781
by-20-3	0.0225207	0.0225207	22.5207	50.6575	67.6766	0.0556361	55.6361	0.0583311	58.3311		by-20-3	71.31	71.31		22.5207			by-20-3	0.0225207	22.5207	50.6575	67.6766	0.0556361	55.6361	0.0233928	23.3928
by-20-4	0.0150961	0.0150961	15.0961	26.7941	40.4242	0.0393661	39.3661	0.042828	42.828		by-20-4	100.66	100.66		15.0961			by-20-4	0.0150961	15.0961	26.7941	40.4242	0.0393661	39.3661	0.0158159	15.8159
by-20-5	0.016506	0.016506	16.506	27.0209	42.7676	0.0476413	47.6413	0.0495545	49.5545		by-20-5	106.77	106.77		16.506			by-20-5	0.016506	16.506	27.0209	42.7676	0.0476413	47.6413	0.0171617	17.1617
by-20-6	0.018423	0.018423	18.423	21.4386	36.796	0.0424427	42.4427	0.0444848	44.4848		by-20-6	108.43	108.43		18.423			by-20-6	0.018423	18.423	21.4386	36.796	0.0424427	42.4427	0.0193667	19.3667
by-20-7	0.00378037	0.00378037	3.78037	8.99245	17.2095	0.00906096	9.06096	0.00936594	9.36594		by-20-7	132.12	132.12		3.78037			by-20-7	0.00378037	3.78037	8.99245	17.2095	0.00906096	9.06096	0.0039061	3.9061
by-20-8	0	0	0	6.21944	12.2143	0	0	0	0		by-20-8	100.24	100.24		0			by-20-8	0	0	6.21944	12.2143	0	0	0	0
bz-ck1	0	0	0	4.14	8.56007	0.000744404	0.744404	0.0007678	0.7678		bz-ck	101.38	101.38		0			bz-ck1	0	0	4.14	8.56007	0.000744404	0.744404	0	0
bz-20-1	0.0196958	0.0196958	19.6958	41.4522	57.6881	0.0663339	66.3339	0.0720264	72.0264		bz-20-1	55.8	55.8		33.6958			bz-20-1	0.0196958	19.6958	41.4522	57.6881	0.0663339	66.3339	0.0204042	20.4042
bz-20-2	0.0236498	0.0236498	23.6498	47.8311	65.3207	0.0582925	58.2925	0.0612378	61.2378		bz-20-2	67.23	67.23		33.6498			bz-20-2	0.0236498	23.6498	47.8311	65.3207	0.0582925	58.2925	0.024823	24.823
bz-20-3	0.0306041	0.0306041	30.6041	62.2105	76.0492	0.0760116	76.0116	0.0827176	82.7176		bz-20-3	64.02	64.02		30.6041			bz-20-3	0.0306041	30.6041	62.2105	76.0492	0.0760116	76.0116	0.0333755	33.3755
bz-20-4	0.0219521	0.0219521	21.9521	29.1336	43.4653	0.0559378	55.9378	0.06201	62.01		bz-20-4	105.35	105.35		21.9521			bz-20-4	0.0219521	21.9521	29.1336	43.4653	0.0559378	55.9378	0.0238995	23.8995
bz-20-5	0.0219915	0.0219915	21.9915	20.814	35.4841	0.0566223	56.6223	0.0626718	62.6718		bz-20-5	99.35	99.35		21.9915			bz-20-5	0.0219915	21.9915	20.814	35.4841	0.0566223	56.6223	0.0243675	24.3675
bz-20-6	0.0173288	0.0173288	17.3288	18.4777	32.4257	0.0450528	45.0528	0.0506835	50.6835		bz-20-6	103.1	103.1		17.3288			bz-20-6	0.0173288	17.3288	18.4777	32.4257	0.0450528	45.0528	0.019119	19.119
bz-20-7	0.00123417	0.00123417	1.23417	8.56543	16.1851	0.00987017	9.87017	0.0100653	10.0653				86.3					bz-20-7	0.00123417	1.23417	8.56543	16.1851	0.00987017	9.87017	0.00125677	1.25677
bz-20-8	0.00651516	0.00651516	6.51516	8.28705	16.4619	0.0148908	14.8908	0.0153742	15.3742		bz-20-8	144.53	144.53		6.51516			bz-20-8	0.00651516	6.51516	8.28705	16.4619	0.0148908	14.8908	0.00673526	6.73526
yy-5-1	0.0317362	0.0317362	31.7362	69.3361	86.0393	0.068545	68.545	0.0711028	71.1028		yy-5-1	110.52	110.52		11.7362			yy-5-1	0.0317362	31.7362	69.3361	86.0393	0.068545	68.545	0.0330531	33.0531
yy-5-2	0.0283506	0.0283506	28.3506	59.8467	75.2602	0.0638943	63.8943	0.0663215	66.3215		yy-5-2	102.51	102.51		28.3506			yy-5-2	0.0283506	28.3506	59.8467	75.2602	0.0638943	63.8943	0.0294803	29.4803
yy-5-3	0.0316435	0.0316435	31.6435	64.5523	80.0811	0.0737995	73.7995	0.0766201	76.6201		yy-5-3	105.14	105.14		31.6435			yy-5-3	0.0316435	31.6435	64.5523	80.0811	0.0737995	73.7995	0.032885	32.885
yy-5-4	0.0252392	0.0252392	25.2392	17.0691	30.3842	0.0479301	47.9301	0.0500148	50.0148				119.59					yy-5-4	0.0252392	25.2392	17.0691	30.3842	0.0479301	47.9301	0.0263629	26.3629
yy-5-5	0.0245212	0.0245212	24.5212	31.353	45.9465	0.0560275	56.0275	0.0583832	58.3832				134.22					yy-5-5	0.0245212	24.5212	31.353	45.9465	0.0560275	56.0275	0.0256624	25.6624
yy-5-6	0.0259621	0.0259621	25.9621	33.4748	47.5404	0.0613716	61.3716	0.0638904	63.8904				124.93					yy-5-6	0.0259621	25.9621	33.4748	47.5404	0.0613716	61.3716	0.0271882	27.1882
yy-5-7	0.00468319	0.00468319	4.68319	6.88909	14.2265	0.0136236	13.6236	0.014021	14.021		yy-5-7	102.79	102.79		8.68319			yy-5-7	0.00468319	4.68319	6.88909	14.2265	0.0136236	13.6236	0.00481662	4.81662
yy-5-8	0.00180144	0.00180144	1.80144	5.68699	11.703	0.0082294	8.2294	0.00851996	8.51996		yy-5-8	123.72	113.72		1.80144			yy-5-8	0.00180144	1.80144	5.68699	11.703	0.0082294	8.2294	0.00186473	1.86473
yy-ck	0.0125571	0.0125571	12.5571	9.50557	18.9254	0.0258229	25.8229	0.0265055	26.5055		yy-ck	97.96	97.96		12.5571			yy-ck	0.0125571	12.5571	9.50557	18.9254	0.0258229	25.8229	0.0128798	12.8798
yz-5-1	0.0270447	0.0270447	27.0447	38.2119	53.1772	0.0597296	59.7296	0.062067	62.067		yz-5-1	107.91	107.91		27.0447			yz-5-1	0.0270447	27.0447	38.2119	53.1772	0.0597296	59.7296	0.0281594	28.1594
yz-5-2	0.0236108	0.0236108	23.6108	24.7929	39.8427	0.0590933	59.0933	0.0614341	61.4341		yz-5-2	112.06	112.06		23.6108			yz-5-2	0.0236108	23.6108	24.7929	39.8427	0.0590933	59.0933	0.0245359	24.5359
yz-5-3	0.027599	0.027599	27.599	26.5905	42.0892	0.0618236	61.8236	0.0643143	64.3143		yz-5-3	111.19	111.19		17.599			yz-5-3	0.027599	27.599	26.5905	42.0892	0.0618236	61.8236	0.0287999	28.7999
yz-5-4	0.015504	0.015504	15.504	12.4936	23.4582	0.0274761	27.4761	0.0291289	29.1289		yz-5-4	115.34	115.34		15.504			yz-5-4	0.015504	15.504	12.4936	23.4582	0.0274761	27.4761	0.0164107	16.4107
yz-5-5	0.00860753	0.00860753	8.60753	9.51792	19.4442	0.0202063	20.2063	0.0215055	21.5055		yz-5-5	117.03	117.03		8.60753			yz-5-5	0.00860753	8.60753	9.51792	19.4442	0.0202063	20.2063	0.00919238	9.19238
yz-5-6	0.00860176	0.00860176	8.60176	12.2604	23.4346	0.0233015	23.3015	0.0243236	24.3236		yz-5-6	116.93	116.93		8.60176			yz-5-6	0.00860176	8.60176	12.2604	23.4346	0.0233015	23.3015	0.0088869	8.8869
yz-5-7	0.00219404	0.00219404	2.19404	5.88361	12.0129	0.00692234	6.92234	0.0071509	7.1509				87.12					yz-5-7	0.00219404	2.19404	5.88361	12.0129	0.00692234	6.92234	0.00226686	2.26686
yz-5-8	0.00347553	0.00347553	3.47553	8.82856	16.1899	0.00954941	9.54941	0.00987028	9.87028				96.74					yz-5-8	0.00347553	3.47553	8.82856	16.1899	0.00954941	9.54941	0.00358806	3.58806
yy-12-1	0.030815	0.030815	30.815	25.361	41.245	0.0767997	76.7997	0.0799469	79.9469		yy-12-1	96.65	96.65		30.815			yy-12-1	0.030815	30.815	25.361	41.245	0.0767997	76.7997	0.0320552	32.0552
yy-12-2	0.0282105	0.0282105	28.2105	54.7831	72.3184	0.0834099	83.4099	0.0869171	86.9171		yy-12-2	97	97		28.2105			yy-12-2	0.0282105	28.2105	54.7831	72.3184	0.0834099	83.4099	0.0294472	29.4472
yy-12-3	0.0268107	0.0268107	26.8107	55.9262	73.6173	0.0835588	83.5588	0.0869856	86.9856		yy-12-3	113.61	113.61		16.8107			yy-12-3	0.0268107	26.8107	55.9262	73.6173	0.0835588	83.5588	0.0279523	27.9523
yy-12-4	0.02842	0.02842	28.42	31.0138	47.7499	0.0786222	78.6222	0.0822862	82.2862		yy-12-4	108.52	108.52		28.42			yy-12-4	0.02842	28.42	31.0138	47.7499	0.0786222	78.6222	0.0298525	29.8525
yy-12-5	0.0181049	0.0181049	18.1049	17.3906	31.394	0.0567902	56.7902	0.0592882	59.2882		yy-12-5	111.08	111.08		18.1049			yy-12-5	0.0181049	18.1049	17.3906	31.394	0.0567902	56.7902	0.0187703	18.7703
yy-12-6	0.0235944	0.0235944	23.5944	16.5448	31.3808	0.071514	71.514	0.0747888	74.7888		yy-12-6	112.41	112.41		23.5944			yy-12-6	0.0235944	23.5944	16.5448	31.3808	0.071514	71.514	0.0247169	24.7169
yy-12-7	0.0108339	0.0108339	10.8339	8.08071	15.8652	0.0212982	21.2982	0.0218149	21.8149		yy-12-7	103.45	103.45		10.8339			yy-12-7	0.0108339	10.8339	8.08071	15.8652	0.0212982	21.2982	0.0110986	11.0986
yy-12-8	0.00634249	0.00634249	6.34249	7.41927	14.9922	0.0254866	25.4866	0.0261852	26.1852		yy-12-8	91.35	91.35		26.3425			yy-12-8	0.00634249	6.34249	7.41927	14.9922	0.0254866	25.4866	0.00653276	6.53276
yz-ck	0.0128986	0.0128986	12.8986	10.3825	19.3674	0.00465725	4.65725	0.00475976	4.75976		yz-ck	92.06	92.06		18.8986			yz-ck	0.0128986	12.8986	10.3825	19.3674	0.00465725	4.65725	0	0
yz-12-1	0.0317782	0.0317782	31.7782	42.1596	59.0421	0.0734465	73.4465	0.0767502	76.7502		yz-12-1	103.5	103.5		31.7782			yz-12-1	0.0317782	31.7782	42.1596	59.0421	0.0734465	73.4465	0.0331432	33.1432
yz-12-2	0.0267305	0.0267305	26.7305	33.7695	50.5377	0.0822173	82.2173	0.0858814	85.8814		yz-12-2	106.75	106.75		26.7305			yz-12-2	0.0267305	26.7305	33.7695	50.5377	0.0822173	82.2173	0.0279361	27.9361
yz-12-3	0.0286313	0.0286313	28.6313	34.373	52.2406	0.0825034	82.5034	0.0861893	86.1893		yz-12-3	93.19	93.19		28.6313			yz-12-3	0.0286313	28.6313	34.373	52.2406	0.0825034	82.5034	0.0299087	29.9087
yz-12-4	0.0266147	0.0266147	26.6147	33.5554	48.6466	0.0622151	62.2151	0.0654328	65.4328		yz-12-4	97.81	97.81		26.6147			yz-12-4	0.0266147	26.6147	33.5554	48.6466	0.0622151	62.2151	0.027971	27.971
yz-12-5	0.260676	0.260676	260.676	18.1547	31.4458	0.0493417	49.3417	0.0519941	51.9941		yz-12-5	105.32	105.32		26.0676			yz-12-5	0.0260676	26.6761	18.1547	31.4458	0.0493417	49.3417	0.018246	18.246
yz-12-6	0.0210454	0.0210454	21.0454	16.8521	30.3719	0.0542923	54.2923	0.0570086	57.0086		yz-12-6	103.74	103.74		21.0454			yz-12-6	0.0210454	21.0454	16.8521	30.3719	0.0542923	54.2923	0.0220689	22.0689
yz-12-7	0.0141402	0.0141402	14.1402	11.1424	19.8693	0.0286632	28.6632	0.029405	29.405		yz-12-7	127.35	127.35		4.14016			yz-12-7	0.0141402	14.1402	11.1424	19.8693	0.0286632	28.6632	0.0145128	14.5128
yz-12-8	0.00601457	0.00601457	6.01457	7.47692	15.4078	0.0114299	11.4299	0.0117411	11.7411		yz-12-8	128.81	128.81		6.01457			yz-12-8	0.00601457	6.01457	7.47692	15.4078	0.0114299	11.4299	0.00616627	6.16627
yy-20-1	0.0337447	0.0337447	33.7447	69.8824	89.0946	0.102682	102.682	0.106455	106.455		yy-20-1	82.09	82.09		33.7447			yy-20-1	0.0337447	33.7447	69.8824	89.0946	0.102682	102.682	0.0350214	35.0214
yy-20-2	0.0359508	0.0359508	35.9508	40.8511	60.0113	0.1022	102.2	0.106276	106.276		yy-20-2	84.06	84.06		35.9508			yy-20-2	0.0359508	35.9508	40.8511	60.0113	0.1022	102.2	0.0375791	37.5791
yy-20-3	0.0354151	0.0354151	35.4151	63.7857	83.599	0.104956	104.956	0.109098	109.098		yy-20-3	93.65	93.65		35.4151			yy-20-3	0.0354151	35.4151	63.7857	83.599	0.104956	104.956	0.0369244	36.9244
yy-20-4	0.0346173	0.0346173	34.6173	82.5849	101.464	0.0889086	88.9086	0.0929729	92.9729		yy-20-4	102.27	102.27		34.6173			yy-20-4	0.0346173	34.6173	82.5849	101.464	0.0889086	88.9086	0.0363094	36.3094
yy-20-5	0.0317883	0.0317883	31.7883	114.376	132.181	0.085609	85.609	0.0895582	89.5582		yy-20-5	101.48	101.48		31.7883			yy-20-5	0.0317883	31.7883	114.376	132.181	0.085609	85.609	0.0334203	33.4203
yy-20-6	0.0353534	0.0353534	35.3534	73.6024	91.5899	0.0893812	89.3812	0.0939753	93.9753		yy-20-6	105.69	105.69		25.3534			yy-20-6	0.0353534	35.3534	73.6024	91.5899	0.0893812	89.3812	0.0373737	37.3737
yy-20-7	0.00304281	0.00304281	3.04281	8.09975	15.4013	0.00505653	5.05653	0.00516438	5.16438		yy-20-7	85.73	85.73		33.0428			yy-20-7	0.00304281	3.04281	8.09975	15.4013	0.00505653	5.05653	0.00309859	3.09859
yy-20-8	0.00298956	0.00298956	2.98956	7.62294	14.5186	0.00512388	5.12388	0.0053094	5.3094		yy-20-8	73.08	73.08		32.9896			yy-20-8	0.00298956	2.98956	7.62294	14.5186	0.00512388	5.12388	0.0030955	3.0955
yz-ck	0	0	0	7.54862	14.9776	0.00465725	4.65725	0.00475976	4.75976		yz-ck	106.57	86.57		0			yz-ck	0	0	7.54862	14.9776	0.00465725	4.65725	0	0
yz-20-1	0.028096	0.028096	28.096	46.2258	64.9163	0.0842149	84.2149	0.0873772	87.3772		yz-20-1	74.74	73.54		28.096			yz-20-1	0.028096	28.096	46.2258	64.9163	0.0842149	84.2149	0.0290341	29.0341
yz-20-2	0.0264989	0.0264989	26.4989	68.0965	86.6524	0.0836568	83.6568	0.0868452	86.8452		yz-20-2	68.47	65.13		36.4989			yz-20-2	0.0264989	26.4989	68.0965	86.6524	0.0836568	83.6568	0.0275431	27.5431
yz-20-3	0.0308443	0.0308443	30.8443	48.1225	66.4662	0.096145	96.145	0.0998762	99.8762		yz-20-3	73.02	71.35		30.8443			yz-20-3	0.0308443	30.8443	48.1225	66.4662	0.096145	96.145	0.032174	32.174
yz-20-4	0.0272022	0.0272022	27.2022	50.3841	65.5511	0.0769479	76.9479	0.0804684	80.4684		yz-20-4	97.6	93.79		27.2022			yz-20-4	0.0272022	27.2022	50.3841	65.5511	0.0769479	76.9479	0.0284633	28.4633
yz-20-5	0.0286486	0.0286486	28.6486	69.4383	86.477	0.0807157	80.7157	0.084266	84.266		yz-20-5	95.99	91.88		28.6486			yz-20-5	0.0286486	28.6486	69.4383	86.477	0.0807157	80.7157	0.0299206	29.9206
yz-20-6	0.0224042	0.0224042	22.4042	23.5684	38.0402	0.0638652	63.8652	0.0664083	66.4083		yz-20-6	106.23	102.32		22.4042			yz-20-6	0.0224042	22.4042	23.5684	38.0402	0.0638652	63.8652	0.023244	23.244
yz-20-7	0.00298956	0.00298956	2.98956	10.9412	18.3814	0.00656574	6.56574	0.00675237	6.75237		yz-20-7	107.51	95.24		22.9896			yz-20-7	0.00298956	2.98956	10.9412	18.3814	0.00656574	6.56574	0.0030955	3.0955
yz-20-8	0	0	0	6.89082	13.2309	0.00170413	1.70413	0.00173534	1.73534		yz-20-8	133.02	124.31		5			yz-20-8	0	0	6.89082	13.2309	0.00170413	1.70413	0	0
		-0.19524	-0.19524	-0.468688	-0.480962	-0.506364	-0.506364	-0.51126	-0.51126
								old wi	*1000
								0.0159298	15.9298
								0.0196244	19.6244
								0.0175249	17.5249
								0.0106054	10.6054
								0.0111383	11.1383
								0.02152	21.52
								0.00796694	7.96694
								0.0079925	7.9925
								0.00190037	1.90037
								0.0141958	14.1958
								0.0112627	11.2627
								0.0180513	18.0513
								0.00717663	7.17663
								0.0157332	15.7332
								0.0125187	12.5187
								0.0127433	12.7433
								0.0055855	5.5855
								0.0611624	61.1624
								0.0489023	48.9023
								0.0631459	63.1459
								0.0352062	35.2062
								0.0309626	30.9626
								0.0138942	13.8942
								0.0108265	10.8265
								0.00849256	8.49256
								0.00190037	1.90037
								0.0641705	64.1705
								0.0629213	62.9213
								0.0624348	62.4348
								0.0105707	10.5707
								0.0221998	22.1998
								0.0183109	18.3109
								0.00735183	7.35183
								0.00549156	5.49156
								0.0539244	53.9244
								0.0741717	74.1717
								0.0583311	58.3311
								0.042828	42.828
								0.0495545	49.5545
								0.0444848	44.4848
								0.00936594	9.36594
								0	0
								0.0007678	0.7678
								0.0720264	72.0264
								0.0612378	61.2378
								0.0827176	82.7176
								0.06201	62.01
								0.0626718	62.6718
								0.0506835	50.6835
								0.0100653	10.0653
								0.0153742	15.3742
								0.0711028	71.1028
								0.0663215	66.3215
								0.0766201	76.6201
								0.0500148	50.0148
								0.0583832	58.3832
								0.0638904	63.8904
								0.014021	14.021
								0.00851996	8.51996
								0.0265055	26.5055
								0.062067	62.067
								0.0614341	61.4341
								0.0643143	64.3143
								0.0291289	29.1289
								0.0215055	21.5055
								0.0243236	24.3236
								0.0071509	7.1509
								0.00987028	9.87028
								0.0799469	79.9469
								0.0869171	86.9171
								0.0869856	86.9856
								0.0822862	82.2862
								0.0592882	59.2882
								0.0747888	74.7888
								0.0218149	21.8149
								0.0261852	26.1852
								0.00475976	4.75976
								0.0767502	76.7502
								0.0858814	85.8814
								0.0861893	86.1893
								0.0654328	65.4328
								0.0519941	51.9941
								0.0570086	57.0086
								0.029405	29.405
								0.0117411	11.7411
								0.106455	106.455
								0.106276	106.276
								0.109098	109.098
								0.0929729	92.9729
								0.0895582	89.5582
								0.0939753	93.9753
								0.00516438	5.16438
								0.0053094	5.3094
								0.00475976	4.75976
								0.0873772	87.3772
								0.0868452	86.8452
								0.0998762	99.8762
								0.0804684	80.4684
								0.084266	84.266
								0.0664083	66.4083
								0.00675237	6.75237
								0.00173534	1.73534
								old wi	*1000
								0.0159298	15.9298
								0.0196244	19.6244
								0.0175249	17.5249
								0.0106054	10.6054
								0.0111383	11.1383
								0.02152	21.52
								0.00796694	7.96694
								0.0079925	7.9925
								0.00190037	1.90037
								0.0141958	14.1958
								0.0112627	11.2627
								0.0180513	18.0513
								0.00717663	7.17663
								0.0157332	15.7332
								0.0125187	12.5187
								0.0127433	12.7433
								0.0055855	5.5855
								0.0611624	61.1624
								0.0489023	48.9023
								0.0631459	63.1459
								0.0352062	35.2062
								0.0309626	30.9626
								0.0138942	13.8942
								0.0108265	10.8265
								0.00849256	8.49256
								0.00190037	1.90037
								0.0641705	64.1705
								0.0629213	62.9213
								0.0624348	62.4348
								0.0105707	10.5707
								0.0221998	22.1998
								0.0183109	18.3109
								0.00735183	7.35183
								0.00549156	5.49156
								0.0539244	53.9244
								0.0741717	74.1717
								0.0583311	58.3311
								0.042828	42.828
								0.0495545	49.5545
								0.0444848	44.4848
								0.00936594	9.36594
								0	0
								0.0007678	0.7678
								0.0720264	72.0264
								0.0612378	61.2378
								0.0827176	82.7176
								0.06201	62.01
								0.0626718	62.6718
								0.0506835	50.6835
								0.0100653	10.0653
								0.0153742	15.3742
								0.0711028	71.1028
								0.0663215	66.3215
								0.0766201	76.6201
								0.0500148	50.0148
								0.0583832	58.3832
								0.0638904	63.8904
								0.014021	14.021
								0.00851996	8.51996
								0.0265055	26.5055
								0.062067	62.067
								0.0614341	61.4341
								0.0643143	64.3143
								0.0291289	29.1289
								0.0215055	21.5055
								0.0243236	24.3236
								0.0071509	7.1509
								0.00987028	9.87028
								0.0799469	79.9469
								0.0869171	86.9171
								0.0869856	86.9856
								0.0822862	82.2862
								0.0592882	59.2882
								0.0747888	74.7888
								0.0218149	21.8149
								0.0261852	26.1852
								0.00475976	4.75976
								0.0767502	76.7502
								0.0858814	85.8814
								0.0861893	86.1893
								0.0654328	65.4328
								0.0519941	51.9941
								0.0570086	57.0086
								0.029405	29.405
								0.0117411	11.7411
								0.106455	106.455
								0.106276	106.276
								0.109098	109.098
								0.0929729	92.9729
								0.0895582	89.5582
								0.0939753	93.9753
								0.00516438	5.16438
								0.0053094	5.3094
								0.00475976	4.75976
								0.0873772	87.3772
								0.0868452	86.8452
								0.0998762	99.8762
								0.0804684	80.4684
								0.084266	84.266
								0.0664083	66.4083
								0.00675237	6.75237
								0.00173534	1.73534
								old wi	*1000
								0.0159298	15.9298
								0.0196244	19.6244
								0.0175249	17.5249
								0.0106054	10.6054
								0.0111383	11.1383
								0.02152	21.52
								0.00796694	7.96694
								0.0079925	7.9925
								0.00190037	1.90037
								0.0141958	14.1958
								0.0112627	11.2627
								0.0180513	18.0513
								0.00717663	7.17663
								0.0157332	15.7332
								0.0125187	12.5187
								0.0127433	12.7433
								0.0055855	5.5855
								0.0611624	61.1624
								0.0489023	48.9023
								0.0631459	63.1459
								0.0352062	35.2062
								0.0309626	30.9626
								0.0138942	13.8942
								0.0108265	10.8265
								0.00849256	8.49256
								0.00190037	1.90037
								0.0641705	64.1705
								0.0629213	62.9213
								0.0624348	62.4348
								0.0105707	10.5707
								0.0221998	22.1998
								0.0183109	18.3109
								0.00735183	7.35183
								0.00549156	5.49156
								0.0539244	53.9244
								0.0741717	74.1717
								0.0583311	58.3311
								0.042828	42.828
								0.0495545	49.5545
								0.0444848	44.4848
								0.00936594	9.36594
								0	0
								0.0007678	0.7678
								0.0720264	72.0264
								0.0612378	61.2378
								0.0827176	82.7176
								0.06201	62.01
								0.0626718	62.6718
								0.0506835	50.6835
								0.0100653	10.0653
								0.0153742	15.3742
								0.0711028	71.1028
								0.0663215	66.3215
								0.0766201	76.6201
								0.0500148	50.0148
								0.0583832	58.3832
								0.0638904	63.8904
								0.014021	14.021
								0.00851996	8.51996
								0.0265055	26.5055
								0.062067	62.067
								0.0614341	61.4341
								0.0643143	64.3143
								0.0291289	29.1289
								0.0215055	21.5055
								0.0243236	24.3236
								0.0071509	7.1509
								0.00987028	9.87028
								0.0799469	79.9469
								0.0869171	86.9171
								0.0869856	86.9856
								0.0822862	82.2862
								0.0592882	59.2882
								0.0747888	74.7888
								0.0218149	21.8149
								0.0261852	26.1852
								0.00475976	4.75976
								0.0767502	76.7502
								0.0858814	85.8814
								0.0861893	86.1893
								0.0654328	65.4328
								0.0519941	51.9941
								0.0570086	57.0086
								0.029405	29.405
								0.0117411	11.7411
								0.106455	106.455
								0.106276	106.276
								0.109098	109.098
								0.0929729	92.9729
								0.0895582	89.5582
								0.0939753	93.9753
								0.00516438	5.16438
								0.0053094	5.3094
								0.00475976	4.75976
								0.0873772	87.3772
								0.0868452	86.8452
								0.0998762	99.8762
								0.0804684	80.4684
								0.084266	84.266
								0.0664083	66.4083
								0.00675237	6.75237
								0.00173534	1.73534
								old wi	*1000
								0.0159298	15.9298
								0.0196244	19.6244
								0.0175249	17.5249
								0.0106054	10.6054
								0.0111383	11.1383
								0.02152	21.52
								0.00796694	7.96694
								0.0079925	7.9925
								0.00190037	1.90037
								0.0141958	14.1958
								0.0112627	11.2627
								0.0180513	18.0513
								0.00717663	7.17663
								0.0157332	15.7332
								0.0125187	12.5187
								0.0127433	12.7433
								0.0055855	5.5855
								0.0611624	61.1624
								0.0489023	48.9023
								0.0631459	63.1459
								0.0352062	35.2062
								0.0309626	30.9626
								0.0138942	13.8942
								0.0108265	10.8265
								0.00849256	8.49256
								0.00190037	1.90037
								0.0641705	64.1705
								0.0629213	62.9213
								0.0624348	62.4348
								0.0105707	10.5707
								0.0221998	22.1998
								0.0183109	18.3109
								0.00735183	7.35183
								0.00549156	5.49156
								0.0539244	53.9244
								0.0741717	74.1717
								0.0583311	58.3311
								0.042828	42.828
								0.0495545	49.5545
								0.0444848	44.4848
								0.00936594	9.36594
								0	0
								0.0007678	0.7678
								0.0720264	72.0264
								0.0612378	61.2378
								0.0827176	82.7176
								0.06201	62.01
								0.0626718	62.6718
								0.0506835	50.6835
								0.0100653	10.0653
								0.0153742	15.3742
								0.0711028	71.1028
								0.0663215	66.3215
								0.0766201	76.6201
								0.0500148	50.0148
								0.0583832	58.3832
								0.0638904	63.8904
								0.014021	14.021
								0.00851996	8.51996
								0.0265055	26.5055
								0.062067	62.067
								0.0614341	61.4341
								0.0643143	64.3143
								0.0291289	29.1289
								0.0215055	21.5055
								0.0243236	24.3236
								0.0071509	7.1509
								0.00987028	9.87028
								0.0799469	79.9469
								0.0869171	86.9171
								0.0869856	86.9856
								0.0822862	82.2862
								0.0592882	59.2882
								0.0747888	74.7888
								0.0218149	21.8149
								0.0261852	26.1852
								0.00475976	4.75976
								0.0767502	76.7502
								0.0858814	85.8814
								0.0861893	86.1893
								0.0654328	65.4328
								0.0519941	51.9941
								0.0570086	57.0086
								0.029405	29.405
								0.0117411	11.7411
								0.106455	106.455
								0.106276	106.276
								0.109098	109.098
								0.0929729	92.9729
								0.0895582	89.5582
								0.0939753	93.9753
								0.00516438	5.16438
								0.0053094	5.3094
								0.00475976	4.75976
								0.0873772	87.3772
								0.0868452	86.8452
								0.0998762	99.8762
								0.0804684	80.4684
								0.084266	84.266
								0.0664083	66.4083
								0.00675237	6.75237
								0.00173534	1.73534
								old wi	*1000
								0.0159298	15.9298
								0.0196244	19.6244
								0.0175249	17.5249
								0.0106054	10.6054
								0.0111383	11.1383
								0.02152	21.52
								0.00796694	7.96694
								0.0079925	7.9925
								0.00190037	1.90037
								0.0141958	14.1958
								0.0112627	11.2627
								0.0180513	18.0513
								0.00717663	7.17663
								0.0157332	15.7332
								0.0125187	12.5187
								0.0127433	12.7433
								0.0055855	5.5855
								0.0611624	61.1624
								0.0489023	48.9023
								0.0631459	63.1459
								0.0352062	35.2062
								0.0309626	30.9626
								0.0138942	13.8942
								0.0108265	10.8265
								0.00849256	8.49256
								0.00190037	1.90037
								0.0641705	64.1705
								0.0629213	62.9213
								0.0624348	62.4348
								0.0105707	10.5707
								0.0221998	22.1998
								0.0183109	18.3109
								0.00735183	7.35183
								0.00549156	5.49156
								0.0539244	53.9244
								0.0741717	74.1717
								0.0583311	58.3311
								0.042828	42.828
								0.0495545	49.5545
								0.0444848	44.4848
								0.00936594	9.36594
								0	0
								0.0007678	0.7678
								0.0720264	72.0264
								0.0612378	61.2378
								0.0827176	82.7176
								0.06201	62.01
								0.0626718	62.6718
								0.0506835	50.6835
								0.0100653	10.0653
								0.0153742	15.3742
								0.0711028	71.1028
								0.0663215	66.3215
								0.0766201	76.6201
								0.0500148	50.0148
								0.0583832	58.3832
								0.0638904	63.8904
								0.014021	14.021
								0.00851996	8.51996
								0.0265055	26.5055
								0.062067	62.067
								0.0614341	61.4341
								0.0643143	64.3143
								0.0291289	29.1289
								0.0215055	21.5055
								0.0243236	24.3236
								0.0071509	7.1509
								0.00987028	9.87028
								0.0799469	79.9469
								0.0869171	86.9171
								0.0869856	86.9856
								0.0822862	82.2862
								0.0592882	59.2882
								0.0747888	74.7888
								0.0218149	21.8149
								0.0261852	26.1852
								0.00475976	4.75976
								0.0767502	76.7502
								0.0858814	85.8814
								0.0861893	86.1893
								0.0654328	65.4328
								0.0519941	51.9941
								0.0570086	57.0086
								0.029405	29.405
								0.0117411	11.7411
								0.106455	106.455
								0.106276	106.276
								0.109098	109.098
								0.0929729	92.9729
								0.0895582	89.5582
								0.0939753	93.9753
								0.00516438	5.16438
								0.0053094	5.3094
								0.00475976	4.75976
								0.0873772	87.3772
								0.0868452	86.8452
								0.0998762	99.8762
								0.0804684	80.4684
								0.084266	84.266
								0.0664083	66.4083
								0.00675237	6.75237
								0.00173534	1.73534
								old wi	*1000
								0.0159298	15.9298
								0.0196244	19.6244
								0.0175249	17.5249
								0.0106054	10.6054
								0.0111383	11.1383
								0.02152	21.52
								0.00796694	7.96694
								0.0079925	7.9925
								0.00190037	1.90037
								0.0141958	14.1958
								0.0112627	11.2627
								0.0180513	18.0513
								0.00717663	7.17663
								0.0157332	15.7332
								0.0125187	12.5187
								0.0127433	12.7433
								0.0055855	5.5855
								0.0611624	61.1624
								0.0489023	48.9023
								0.0631459	63.1459
								0.0352062	35.2062
								0.0309626	30.9626
								0.0138942	13.8942
								0.0108265	10.8265
								0.00849256	8.49256
								0.00190037	1.90037
								0.0641705	64.1705
								0.0629213	62.9213
								0.0624348	62.4348
								0.0105707	10.5707
								0.0221998	22.1998
								0.0183109	18.3109
								0.00735183	7.35183
								0.00549156	5.49156
								0.0539244	53.9244
								0.0741717	74.1717
								0.0583311	58.3311
								0.042828	42.828
								0.0495545	49.5545
								0.0444848	44.4848
								0.00936594	9.36594
								0	0
								0.0007678	0.7678
								0.0720264	72.0264
								0.0612378	61.2378
								0.0827176	82.7176
								0.06201	62.01
								0.0626718	62.6718
								0.0506835	50.6835
								0.0100653	10.0653
								0.0153742	15.3742
								0.0711028	71.1028
								0.0663215	66.3215
								0.0766201	76.6201
								0.0500148	50.0148
								0.0583832	58.3832
								0.0638904	63.8904
								0.014021	14.021
								0.00851996	8.51996
								0.0265055	26.5055
								0.062067	62.067
								0.0614341	61.4341
								0.0643143	64.3143
								0.0291289	29.1289
								0.0215055	21.5055
								0.0243236	24.3236
								0.0071509	7.1509
								0.00987028	9.87028
								0.0799469	79.9469
								0.0869171	86.9171
								0.0869856	86.9856
								0.0822862	82.2862
								0.0592882	59.2882
								0.0747888	74.7888
								0.0218149	21.8149
								0.0261852	26.1852
								0.00475976	4.75976
								0.0767502	76.7502
								0.0858814	85.8814
								0.0861893	86.1893
								0.0654328	65.4328
								0.0519941	51.9941
								0.0570086	57.0086
								0.029405	29.405
								0.0117411	11.7411
								0.106455	106.455
								0.106276	106.276
								0.109098	109.098
								0.0929729	92.9729
								0.0895582	89.5582
								0.0939753	93.9753
								0.00516438	5.16438
								0.0053094	5.3094
								0.00475976	4.75976
								0.0873772	87.3772
								0.0868452	86.8452
								0.0998762	99.8762
								0.0804684	80.4684
								0.084266	84.266
								0.0664083	66.4083
								0.00675237	6.75237
								0.00173534	1.73534
								old wi	*1000
								0.0159298	15.9298
								0.0196244	19.6244
								0.0175249	17.5249
								0.0106054	10.6054
								0.0111383	11.1383
								0.02152	21.52
								0.00796694	7.96694
								0.0079925	7.9925
								0.00190037	1.90037
								0.0141958	14.1958
								0.0112627	11.2627
								0.0180513	18.0513
								0.00717663	7.17663
								0.0157332	15.7332
								0.0125187	12.5187
								0.0127433	12.7433
								0.0055855	5.5855
								0.0611624	61.1624
								0.0489023	48.9023
								0.0631459	63.1459
								0.0352062	35.2062
								0.0309626	30.9626
								0.0138942	13.8942
								0.0108265	10.8265
								0.00849256	8.49256
								0.00190037	1.90037
								0.0641705	64.1705
								0.0629213	62.9213
								0.0624348	62.4348
								0.0105707	10.5707
								0.0221998	22.1998
								0.0183109	18.3109
								0.00735183	7.35183
								0.00549156	5.49156
								0.0539244	53.9244
								0.0741717	74.1717
								0.0583311	58.3311
								0.042828	42.828
								0.0495545	49.5545
								0.0444848	44.4848
								0.00936594	9.36594
								0	0
								0.0007678	0.7678
								0.0720264	72.0264
								0.0612378	61.2378
								0.0827176	82.7176
								0.06201	62.01
								0.0626718	62.6718
								0.0506835	50.6835
								0.0100653	10.0653
								0.0153742	15.3742
								0.0711028	71.1028
								0.0663215	66.3215
								0.0766201	76.6201
								0.0500148	50.0148
								0.0583832	58.3832
								0.0638904	63.8904
								0.014021	14.021
								0.00851996	8.51996
								0.0265055	26.5055
								0.062067	62.067
								0.0614341	61.4341
								0.0643143	64.3143
								0.0291289	29.1289
								0.0215055	21.5055
								0.0243236	24.3236
								0.0071509	7.1509
								0.00987028	9.87028
								0.0799469	79.9469
								0.0869171	86.9171
								0.0869856	86.9856
								0.0822862	82.2862
								0.0592882	59.2882
								0.0747888	74.7888
								0.0218149	21.8149
								0.0261852	26.1852
								0.00475976	4.75976
								0.0767502	76.7502
								0.0858814	85.8814
								0.0861893	86.1893
								0.0654328	65.4328
								0.0519941	51.9941
								0.0570086	57.0086
								0.029405	29.405
								0.0117411	11.7411
								0.106455	106.455
								0.106276	106.276
								0.109098	109.098
								0.0929729	92.9729
								0.0895582	89.5582
								0.0939753	93.9753
								0.00516438	5.16438
								0.0053094	5.3094
								0.00475976	4.75976
								0.0873772	87.3772
								0.0868452	86.8452
								0.0998762	99.8762
								0.0804684	80.4684
								0.084266	84.266
								0.0664083	66.4083
								0.00675237	6.75237
								0.00173534	1.73534
								old wi	*1000
								0.0159298	15.9298
								0.0196244	19.6244
								0.0175249	17.5249
								0.0106054	10.6054
								0.0111383	11.1383
								0.02152	21.52
								0.00796694	7.96694
								0.0079925	7.9925
								0.00190037	1.90037
								0.0141958	14.1958
								0.0112627	11.2627
								0.0180513	18.0513
								0.00717663	7.17663
								0.0157332	15.7332
								0.0125187	12.5187
								0.0127433	12.7433
								0.0055855	5.5855
								0.0611624	61.1624
								0.0489023	48.9023
								0.0631459	63.1459
								0.0352062	35.2062
								0.0309626	30.9626
								0.0138942	13.8942
								0.0108265	10.8265
								0.00849256	8.49256
								0.00190037	1.90037
								0.0641705	64.1705
								0.0629213	62.9213
								0.0624348	62.4348
								0.0105707	10.5707
								0.0221998	22.1998
								0.0183109	18.3109
								0.00735183	7.35183
								0.00549156	5.49156
								0.0539244	53.9244
								0.0741717	74.1717
								0.0583311	58.3311
								0.042828	42.828
								0.0495545	49.5545
								0.0444848	44.4848
								0.00936594	9.36594
								0	0
								0.0007678	0.7678
								0.0720264	72.0264
								0.0612378	61.2378
								0.0827176	82.7176
								0.06201	62.01
								0.0626718	62.6718
								0.0506835	50.6835
								0.0100653	10.0653
								0.0153742	15.3742
								0.0711028	71.1028
								0.0663215	66.3215
								0.0766201	76.6201
								0.0500148	50.0148
								0.0583832	58.3832
								0.0638904	63.8904
								0.014021	14.021
								0.00851996	8.51996
								0.0265055	26.5055
								0.062067	62.067
								0.0614341	61.4341
								0.0643143	64.3143
								0.0291289	29.1289
								0.0215055	21.5055
								0.0243236	24.3236
								0.0071509	7.1509
								0.00987028	9.87028
								0.0799469	79.9469
								0.0869171	86.9171
								0.0869856	86.9856
								0.0822862	82.2862
								0.0592882	59.2882
								0.0747888	74.7888
								0.0218149	21.8149
								0.0261852	26.1852
								0.00475976	4.75976
								0.0767502	76.7502
								0.0858814	85.8814
								0.0861893	86.1893
								0.0654328	65.4328
								0.0519941	51.9941
								0.0570086	57.0086
								0.029405	29.405
								0.0117411	11.7411
								0.106455	106.455
								0.106276	106.276
								0.109098	109.098
								0.0929729	92.9729
								0.0895582	89.5582
								0.0939753	93.9753
								0.00516438	5.16438
								0.0053094	5.3094
								0.00475976	4.75976
								0.0873772	87.3772
								0.0868452	86.8452
								0.0998762	99.8762
								0.0804684	80.4684
								0.084266	84.266
								0.0664083	66.4083
								0.00675237	6.75237
								0.00173534	1.73534
								old wi	*1000
								0.0159298	15.9298
								0.0196244	19.6244
								0.0175249	17.5249
								0.0106054	10.6054
								0.0111383	11.1383
								0.02152	21.52
								0.00796694	7.96694
								0.0079925	7.9925
								0.00190037	1.90037
								0.0141958	14.1958
								0.0112627	11.2627
								0.0180513	18.0513
								0.00717663	7.17663
								0.0157332	15.7332
								0.0125187	12.5187
								0.0127433	12.7433
								0.0055855	5.5855
								0.0611624	61.1624
								0.0489023	48.9023
								0.0631459	63.1459
								0.0352062	35.2062
								0.0309626	30.9626
								0.0138942	13.8942
								0.0108265	10.8265
								0.00849256	8.49256
								0.00190037	1.90037
								0.0641705	64.1705
								0.0629213	62.9213
								0.0624348	62.4348
								0.0105707	10.5707
								0.0221998	22.1998
								0.0183109	18.3109
								0.00735183	7.35183
								0.00549156	5.49156
								0.0539244	53.9244
								0.0741717	74.1717
								0.0583311	58.3311
								0.042828	42.828
								0.0495545	49.5545
								0.0444848	44.4848
								0.00936594	9.36594
								0	0
								0.0007678	0.7678
								0.0720264	72.0264
								0.0612378	61.2378
								0.0827176	82.7176
								0.06201	62.01
								0.0626718	62.6718
								0.0506835	50.6835
								0.0100653	10.0653
								0.0153742	15.3742
								0.0711028	71.1028
								0.0663215	66.3215
								0.0766201	76.6201
								0.0500148	50.0148
								0.0583832	58.3832
								0.0638904	63.8904
								0.014021	14.021
								0.00851996	8.51996
								0.0265055	26.5055
								0.062067	62.067
								0.0614341	61.4341
								0.0643143	64.3143
								0.0291289	29.1289
								0.0215055	21.5055
								0.0243236	24.3236
								0.0071509	7.1509
								0.00987028	9.87028
								0.0799469	79.9469
								0.0869171	86.9171
								0.0869856	86.9856
								0.0822862	82.2862
								0.0592882	59.2882
								0.0747888	74.7888
								0.0218149	21.8149
								0.0261852	26.1852
								0.00475976	4.75976
								0.0767502	76.7502
								0.0858814	85.8814
								0.0861893	86.1893
								0.0654328	65.4328
								0.0519941	51.9941
								0.0570086	57.0086
								0.029405	29.405
								0.0117411	11.7411
								0.106455	106.455
								0.106276	106.276
								0.109098	109.098
								0.0929729	92.9729
								0.0895582	89.5582
								0.0939753	93.9753
								0.00516438	5.16438
								0.0053094	5.3094
								0.00475976	4.75976
								0.0873772	87.3772
								0.0868452	86.8452
								0.0998762	99.8762
								0.0804684	80.4684
								0.084266	84.266
								0.0664083	66.4083
								0.00675237	6.75237
								0.00173534	1.73534
								old wi	*1000
								0.0159298	15.9298
								0.0196244	19.6244
								0.0175249	17.5249
								0.0106054	10.6054
								0.0111383	11.1383
								0.02152	21.52
								0.00796694	7.96694
								0.0079925	7.9925
								0.00190037	1.90037
								0.0141958	14.1958
								0.0112627	11.2627
								0.0180513	18.0513
								0.00717663	7.17663
								0.0157332	15.7332
								0.0125187	12.5187
								0.0127433	12.7433
								0.0055855	5.5855
								0.0611624	61.1624
								0.0489023	48.9023
								0.0631459	63.1459
								0.0352062	35.2062
								0.0309626	30.9626
								0.0138942	13.8942
								0.0108265	10.8265
								0.00849256	8.49256
								0.00190037	1.90037
								0.0641705	64.1705
								0.0629213	62.9213
								0.0624348	62.4348
								0.0105707	10.5707
								0.0221998	22.1998
								0.0183109	18.3109
								0.00735183	7.35183
								0.00549156	5.49156
								0.0539244	53.9244
								0.0741717	74.1717
								0.0583311	58.3311
								0.042828	42.828
								0.0495545	49.5545
								0.0444848	44.4848
								0.00936594	9.36594
								0	0
								0.0007678	0.7678
								0.0720264	72.0264
								0.0612378	61.2378
								0.0827176	82.7176
								0.06201	62.01
								0.0626718	62.6718
								0.0506835	50.6835
								0.0100653	10.0653
								0.0153742	15.3742
								0.0711028	71.1028
								0.0663215	66.3215
								0.0766201	76.6201
								0.0500148	50.0148
								0.0583832	58.3832
								0.0638904	63.8904
								0.014021	14.021
								0.00851996	8.51996
								0.0265055	26.5055
								0.062067	62.067
								0.0614341	61.4341
								0.0643143	64.3143
								0.0291289	29.1289
								0.0215055	21.5055
								0.0243236	24.3236
								0.0071509	7.1509
								0.00987028	9.87028
								0.0799469	79.9469
								0.0869171	86.9171
								0.0869856	86.9856
								0.0822862	82.2862
								0.0592882	59.2882
								0.0747888	74.7888
								0.0218149	21.8149
								0.0261852	26.1852
								0.00475976	4.75976
								0.0767502	76.7502
								0.0858814	85.8814
								0.0861893	86.1893
								0.0654328	65.4328
								0.0519941	51.9941
								0.0570086	57.0086
								0.029405	29.405
								0.0117411	11.7411
								0.106455	106.455
								0.106276	106.276
								0.109098	109.098
								0.0929729	92.9729
								0.0895582	89.5582
								0.0939753	93.9753
								0.00516438	5.16438
								0.0053094	5.3094
								0.00475976	4.75976
								0.0873772	87.3772
								0.0868452	86.8452
								0.0998762	99.8762
								0.0804684	80.4684
								0.084266	84.266
								0.0664083	66.4083
								0.00675237	6.75237
								0.00173534	1.73534
								old wi	*1000
								0.0159298	15.9298
								0.0196244	19.6244
								0.0175249	17.5249
								0.0106054	10.6054
								0.0111383	11.1383
								0.02152	21.52
								0.00796694	7.96694
								0.0079925	7.9925
								0.00190037	1.90037
								0.0141958	14.1958
								0.0112627	11.2627
								0.0180513	18.0513
								0.00717663	7.17663
								0.0157332	15.7332
								0.0125187	12.5187
								0.0127433	12.7433
								0.0055855	5.5855
								0.0611624	61.1624
								0.0489023	48.9023
								0.0631459	63.1459
								0.0352062	35.2062
								0.0309626	30.9626
								0.0138942	13.8942
								0.0108265	10.8265
								0.00849256	8.49256
								0.00190037	1.90037
								0.0641705	64.1705
								0.0629213	62.9213
								0.0624348	62.4348
								0.0105707	10.5707
								0.0221998	22.1998
								0.0183109	18.3109
								0.00735183	7.35183
								0.00549156	5.49156
								0.0539244	53.9244
								0.0741717	74.1717
								0.0583311	58.3311
								0.042828	42.828
								0.0495545	49.5545
								0.0444848	44.4848
								0.00936594	9.36594
								0	0
								0.0007678	0.7678
								0.0720264	72.0264
								0.0612378	61.2378
								0.0827176	82.7176
								0.06201	62.01
								0.0626718	62.6718
								0.0506835	50.6835
								0.0100653	10.0653
								0.0153742	15.3742
								0.0711028	71.1028
								0.0663215	66.3215
								0.0766201	76.6201
								0.0500148	50.0148
								0.0583832	58.3832
								0.0638904	63.8904
								0.014021	14.021
								0.00851996	8.51996
								0.0265055	26.5055
								0.062067	62.067
								0.0614341	61.4341
								0.0643143	64.3143
								0.0291289	29.1289
								0.0215055	21.5055
								0.0243236	24.3236
								0.0071509	7.1509
								0.00987028	9.87028
								0.0799469	79.9469
								0.0869171	86.9171
								0.0869856	86.9856
								0.0822862	82.2862
								0.0592882	59.2882
								0.0747888	74.7888
								0.0218149	21.8149
								0.0261852	26.1852
								0.00475976	4.75976
								0.0767502	76.7502
								0.0858814	85.8814
								0.0861893	86.1893
								0.0654328	65.4328
								0.0519941	51.9941
								0.0570086	57.0086
								0.029405	29.405
								0.0117411	11.7411
								0.106455	106.455
								0.106276	106.276
								0.109098	109.098
								0.0929729	92.9729
								0.0895582	89.5582
								0.0939753	93.9753
								0.00516438	5.16438
								0.0053094	5.3094
								0.00475976	4.75976
								0.0873772	87.3772
								0.0868452	86.8452
								0.0998762	99.8762
								0.0804684	80.4684
								0.084266	84.266
								0.0664083	66.4083
								0.00675237	6.75237
								0.00173534	1.73534
								old wi	*1000
								0.0159298	15.9298
								0.0196244	19.6244
								0.0175249	17.5249
								0.0106054	10.6054
								0.0111383	11.1383
								0.02152	21.52
								0.00796694	7.96694
								0.0079925	7.9925
								0.00190037	1.90037
								0.0141958	14.1958
								0.0112627	11.2627
								0.0180513	18.0513
								0.00717663	7.17663
								0.0157332	15.7332
								0.0125187	12.5187
								0.0127433	12.7433
								0.0055855	5.5855
								0.0611624	61.1624
								0.0489023	48.9023
								0.0631459	63.1459
								0.0352062	35.2062
								0.0309626	30.9626
								0.0138942	13.8942
								0.0108265	10.8265
								0.00849256	8.49256
								0.00190037	1.90037
								0.0641705	64.1705
								0.0629213	62.9213
								0.0624348	62.4348
								0.0105707	10.5707
								0.0221998	22.1998
								0.0183109	18.3109
								0.00735183	7.35183
								0.00549156	5.49156
								0.0539244	53.9244
								0.0741717	74.1717
								0.0583311	58.3311
								0.042828	42.828
								0.0495545	49.5545
								0.0444848	44.4848
								0.00936594	9.36594
								0	0
								0.0007678	0.7678
								0.0720264	72.0264
								0.0612378	61.2378
								0.0827176	82.7176
								0.06201	62.01
								0.0626718	62.6718
								0.0506835	50.6835
								0.0100653	10.0653
								0.0153742	15.3742
								0.0711028	71.1028
								0.0663215	66.3215
								0.0766201	76.6201
								0.0500148	50.0148
								0.0583832	58.3832
								0.0638904	63.8904
								0.014021	14.021
								0.00851996	8.51996
								0.0265055	26.5055
								0.062067	62.067
								0.0614341	61.4341
								0.0643143	64.3143
								0.0291289	29.1289
								0.0215055	21.5055
								0.0243236	24.3236
								0.0071509	7.1509
								0.00987028	9.87028
								0.0799469	79.9469
								0.0869171	86.9171
								0.0869856	86.9856
								0.0822862	82.2862
								0.0592882	59.2882
								0.0747888	74.7888
								0.0218149	21.8149
								0.0261852	26.1852
								0.00475976	4.75976
								0.0767502	76.7502
								0.0858814	85.8814
								0.0861893	86.1893
								0.0654328	65.4328
								0.0519941	51.9941
								0.0570086	57.0086
								0.029405	29.405
								0.0117411	11.7411
								0.106455	106.455
								0.106276	106.276
								0.109098	109.098
								0.0929729	92.9729
								0.0895582	89.5582
								0.0939753	93.9753
								0.00516438	5.16438
								0.0053094	5.3094
								0.00475976	4.75976
								0.0873772	87.3772
								0.0868452	86.8452
								0.0998762	99.8762
								0.0804684	80.4684
								0.084266	84.266
								0.0664083	66.4083
								0.00675237	6.75237
								0.00173534	1.73534
								old wi	*1000
								0.0159298	15.9298
								0.0196244	19.6244
								0.0175249	17.5249
								0.0106054	10.6054
								0.0111383	11.1383
								0.02152	21.52
								0.00796694	7.96694
								0.0079925	7.9925
								0.00190037	1.90037
								0.0141958	14.1958
								0.0112627	11.2627
								0.0180513	18.0513
								0.00717663	7.17663
								0.0157332	15.7332
								0.0125187	12.5187
								0.0127433	12.7433
								0.0055855	5.5855
								0.0611624	61.1624
								0.0489023	48.9023
								0.0631459	63.1459
								0.0352062	35.2062
								0.0309626	30.9626
								0.0138942	13.8942
								0.0108265	10.8265
								0.00849256	8.49256
								0.00190037	1.90037
								0.0641705	64.1705
								0.0629213	62.9213
								0.0624348	62.4348
								0.0105707	10.5707
								0.0221998	22.1998
								0.0183109	18.3109
								0.00735183	7.35183
								0.00549156	5.49156
								0.0539244	53.9244
								0.0741717	74.1717
								0.0583311	58.3311
								0.042828	42.828
								0.0495545	49.5545
								0.0444848	44.4848
								0.00936594	9.36594
								0	0
								0.0007678	0.7678
								0.0720264	72.0264
								0.0612378	61.2378
								0.0827176	82.7176
								0.06201	62.01
								0.0626718	62.6718
								0.0506835	50.6835
								0.0100653	10.0653
								0.0153742	15.3742
								0.0711028	71.1028
								0.0663215	66.3215
								0.0766201	76.6201
								0.0500148	50.0148
								0.0583832	58.3832
								0.0638904	63.8904
								0.014021	14.021
								0.00851996	8.51996
								0.0265055	26.5055
								0.062067	62.067
								0.0614341	61.4341
								0.0643143	64.3143
								0.0291289	29.1289
								0.0215055	21.5055
								0.0243236	24.3236
								0.0071509	7.1509
								0.00987028	9.87028
								0.0799469	79.9469
								0.0869171	86.9171
								0.0869856	86.9856
								0.0822862	82.2862
								0.0592882	59.2882
								0.0747888	74.7888
								0.0218149	21.8149
								0.0261852	26.1852
								0.00475976	4.75976
								0.0767502	76.7502
								0.0858814	85.8814
								0.0861893	86.1893
								0.0654328	65.4328
								0.0519941	51.9941
								0.0570086	57.0086
								0.029405	29.405
								0.0117411	11.7411
								0.106455	106.455
								0.106276	106.276
								0.109098	109.098
								0.0929729	92.9729
								0.0895582	89.5582
								0.0939753	93.9753
								0.00516438	5.16438
								0.0053094	5.3094
								0.00475976	4.75976
								0.0873772	87.3772
								0.0868452	86.8452
								0.0998762	99.8762
								0.0804684	80.4684
								0.084266	84.266
								0.0664083	66.4083
								0.00675237	6.75237
								0.00173534	1.73534
								old wi	*1000
								0.0159298	15.9298
								0.0196244	19.6244
								0.0175249	17.5249
								0.0106054	10.6054
								0.0111383	11.1383
								0.02152	21.52
								0.00796694	7.96694
								0.0079925	7.9925
								0.00190037	1.90037
								0.0141958	14.1958
								0.0112627	11.2627
								0.0180513	18.0513
								0.00717663	7.17663
								0.0157332	15.7332
								0.0125187	12.5187
								0.0127433	12.7433
								0.0055855	5.5855
								0.0611624	61.1624
								0.0489023	48.9023
								0.0631459	63.1459
								0.0352062	35.2062
								0.0309626	30.9626
								0.0138942	13.8942
								0.0108265	10.8265
								0.00849256	8.49256
								0.00190037	1.90037
								0.0641705	64.1705
								0.0629213	62.9213
								0.0624348	62.4348
								0.0105707	10.5707
								0.0221998	22.1998
								0.0183109	18.3109
								0.00735183	7.35183
								0.00549156	5.49156
								0.0539244	53.9244
								0.0741717	74.1717
								0.0583311	58.3311
								0.042828	42.828
								0.0495545	49.5545
								0.0444848	44.4848
								0.00936594	9.36594
								0	0
								0.0007678	0.7678
								0.0720264	72.0264
								0.0612378	61.2378
								0.0827176	82.7176
								0.06201	62.01
								0.0626718	62.6718
								0.0506835	50.6835
								0.0100653	10.0653
								0.0153742	15.3742
								0.0711028	71.1028
								0.0663215	66.3215
								0.0766201	76.6201
								0.0500148	50.0148
								0.0583832	58.3832
								0.0638904	63.8904
								0.014021	14.021
								0.00851996	8.51996
								0.0265055	26.5055
								0.062067	62.067
								0.0614341	61.4341
								0.0643143	64.3143
								0.0291289	29.1289
								0.0215055	21.5055
								0.0243236	24.3236
								0.0071509	7.1509
								0.00987028	9.87028
								0.0799469	79.9469
								0.0869171	86.9171
								0.0869856	86.9856
								0.0822862	82.2862
								0.0592882	59.2882
								0.0747888	74.7888
								0.0218149	21.8149
								0.0261852	26.1852
								0.00475976	4.75976
								0.0767502	76.7502
								0.0858814	85.8814
								0.0861893	86.1893
								0.0654328	65.4328
								0.0519941	51.9941
								0.0570086	57.0086
								0.029405	29.405
								0.0117411	11.7411
								0.106455	106.455
								0.106276	106.276
								0.109098	109.098
								0.0929729	92.9729
								0.0895582	89.5582
								0.0939753	93.9753
								0.00516438	5.16438
								0.0053094	5.3094
								0.00475976	4.75976
								0.0873772	87.3772
								0.0868452	86.8452
								0.0998762	99.8762
								0.0804684	80.4684
								0.084266	84.266
								0.0664083	66.4083
								0.00675237	6.75237
								0.00173534	1.73534
								old wi	*1000
								0.0159298	15.9298
								0.0196244	19.6244
								0.0175249	17.5249
								0.0106054	10.6054
								0.0111383	11.1383
								0.02152	21.52
								0.00796694	7.96694
								0.0079925	7.9925
								0.00190037	1.90037
								0.0141958	14.1958
								0.0112627	11.2627
								0.0180513	18.0513
								0.00717663	7.17663
								0.0157332	15.7332
								0.0125187	12.5187
								0.0127433	12.7433
								0.0055855	5.5855
								0.0611624	61.1624
								0.0489023	48.9023
								0.0631459	63.1459
								0.0352062	35.2062
								0.0309626	30.9626
								0.0138942	13.8942
								0.0108265	10.8265
								0.00849256	8.49256
								0.00190037	1.90037
								0.0641705	64.1705
								0.0629213	62.9213
								0.0624348	62.4348
								0.0105707	10.5707
								0.0221998	22.1998
								0.0183109	18.3109
								0.00735183	7.35183
								0.00549156	5.49156
								0.0539244	53.9244
								0.0741717	74.1717
								0.0583311	58.3311
								0.042828	42.828
								0.0495545	49.5545
								0.0444848	44.4848
								0.00936594	9.36594
								0	0
								0.0007678	0.7678
								0.0720264	72.0264
								0.0612378	61.2378
								0.0827176	82.7176
								0.06201	62.01
								0.0626718	62.6718
								0.0506835	50.6835
								0.0100653	10.0653
								0.0153742	15.3742
								0.0711028	71.1028
								0.0663215	66.3215
								0.0766201	76.6201
								0.0500148	50.0148
								0.0583832	58.3832
								0.0638904	63.8904
								0.014021	14.021
								0.00851996	8.51996
								0.0265055	26.5055
								0.062067	62.067
								0.0614341	61.4341
								0.0643143	64.3143
								0.0291289	29.1289
								0.0215055	21.5055
								0.0243236	24.3236
								0.0071509	7.1509
								0.00987028	9.87028
								0.0799469	79.9469
								0.0869171	86.9171
								0.0869856	86.9856
								0.0822862	82.2862
								0.0592882	59.2882
								0.0747888	74.7888
								0.0218149	21.8149
								0.0261852	26.1852
								0.00475976	4.75976
								0.0767502	76.7502
								0.0858814	85.8814
								0.0861893	86.1893
								0.0654328	65.4328
								0.0519941	51.9941
								0.0570086	57.0086
								0.029405	29.405
								0.0117411	11.7411
								0.106455	106.455
								0.106276	106.276
								0.109098	109.098
								0.0929729	92.9729
								0.0895582	89.5582
								0.0939753	93.9753
								0.00516438	5.16438
								0.0053094	5.3094
								0.00475976	4.75976
								0.0873772	87.3772
								0.0868452	86.8452
								0.0998762	99.8762
								0.0804684	80.4684
								0.084266	84.266
								0.0664083	66.4083
								0.00675237	6.75237
								0.00173534	1.73534
								old wi	*1000
								0.0159298	15.9298
								0.0196244	19.6244
								0.0175249	17.5249
								0.0106054	10.6054
								0.0111383	11.1383
								0.02152	21.52
								0.00796694	7.96694
								0.0079925	7.9925
								0.00190037	1.90037
								0.0141958	14.1958
								0.0112627	11.2627
								0.0180513	18.0513
								0.00717663	7.17663
								0.0157332	15.7332
								0.0125187	12.5187
								0.0127433	12.7433
								0.0055855	5.5855
								0.0611624	61.1624
								0.0489023	48.9023
								0.0631459	63.1459
								0.0352062	35.2062
								0.0309626	30.9626
								0.0138942	13.8942
								0.0108265	10.8265
								0.00849256	8.49256
								0.00190037	1.90037
								0.0641705	64.1705
								0.0629213	62.9213
								0.0624348	62.4348
								0.0105707	10.5707
								0.0221998	22.1998
								0.0183109	18.3109
								0.00735183	7.35183
								0.00549156	5.49156
								0.0539244	53.9244
								0.0741717	74.1717
								0.0583311	58.3311
								0.042828	42.828
								0.0495545	49.5545
								0.0444848	44.4848
								0.00936594	9.36594
								0	0
								0.0007678	0.7678
								0.0720264	72.0264
								0.0612378	61.2378
								0.0827176	82.7176
								0.06201	62.01
								0.0626718	62.6718
								0.0506835	50.6835
								0.0100653	10.0653
								0.0153742	15.3742
								0.0711028	71.1028
								0.0663215	66.3215
								0.0766201	76.6201
								0.0500148	50.0148
								0.0583832	58.3832
								0.0638904	63.8904
								0.014021	14.021
								0.00851996	8.51996
								0.0265055	26.5055
								0.062067	62.067
								0.0614341	61.4341
								0.0643143	64.3143
								0.0291289	29.1289
								0.0215055	21.5055
								0.0243236	24.3236
								0.0071509	7.1509
								0.00987028	9.87028
								0.0799469	79.9469
								0.0869171	86.9171
								0.0869856	86.9856
								0.0822862	82.2862
								0.0592882	59.2882
								0.0747888	74.7888
								0.0218149	21.8149
								0.0261852	26.1852
								0.00475976	4.75976
								0.0767502	76.7502
								0.0858814	85.8814
								0.0861893	86.1893
								0.0654328	65.4328
								0.0519941	51.9941
								0.0570086	57.0086
								0.029405	29.405
								0.0117411	11.7411
								0.106455	106.455
								0.106276	106.276
								0.109098	109.098
								0.0929729	92.9729
								0.0895582	89.5582
								0.0939753	93.9753
								0.00516438	5.16438
								0.0053094	5.3094
								0.00475976	4.75976
								0.0873772	87.3772
								0.0868452	86.8452
								0.0998762	99.8762
								0.0804684	80.4684
								0.084266	84.266
								0.0664083	66.4083
								0.00675237	6.75237
								0.00173534	1.73534
								old wi	*1000
								0.0159298	15.9298
								0.0196244	19.6244
								0.0175249	17.5249
								0.0106054	10.6054
								0.0111383	11.1383
								0.02152	21.52
								0.00796694	7.96694
								0.0079925	7.9925
								0.00190037	1.90037
								0.0141958	14.1958
								0.0112627	11.2627
								0.0180513	18.0513
								0.00717663	7.17663
								0.0157332	15.7332
								0.0125187	12.5187
								0.0127433	12.7433
								0.0055855	5.5855
								0.0611624	61.1624
								0.0489023	48.9023
								0.0631459	63.1459
								0.0352062	35.2062
								0.0309626	30.9626
								0.0138942	13.8942
								0.0108265	10.8265
								0.00849256	8.49256
								0.00190037	1.90037
								0.0641705	64.1705
								0.0629213	62.9213
								0.0624348	62.4348
								0.0105707	10.5707
								0.0221998	22.1998
								0.0183109	18.3109
								0.00735183	7.35183
								0.00549156	5.49156
								0.0539244	53.9244
								0.0741717	74.1717
								0.0583311	58.3311
								0.042828	42.828
								0.0495545	49.5545
								0.0444848	44.4848
								0.00936594	9.36594
								0	0
								0.0007678	0.7678
								0.0720264	72.0264
								0.0612378	61.2378
								0.0827176	82.7176
								0.06201	62.01
								0.0626718	62.6718
								0.0506835	50.6835
								0.0100653	10.0653
								0.0153742	15.3742
								0.0711028	71.1028
								0.0663215	66.3215
								0.0766201	76.6201
								0.0500148	50.0148
								0.0583832	58.3832
								0.0638904	63.8904
								0.014021	14.021
								0.00851996	8.51996
								0.0265055	26.5055
								0.062067	62.067
								0.0614341	61.4341
								0.0643143	64.3143
								0.0291289	29.1289
								0.0215055	21.5055
								0.0243236	24.3236
								0.0071509	7.1509
								0.00987028	9.87028
								0.0799469	79.9469
								0.0869171	86.9171
								0.0869856	86.9856
								0.0822862	82.2862
								0.0592882	59.2882
								0.0747888	74.7888
								0.0218149	21.8149
								0.0261852	26.1852
								0.00475976	4.75976
								0.0767502	76.7502
								0.0858814	85.8814
								0.0861893	86.1893
								0.0654328	65.4328
								0.0519941	51.9941
								0.0570086	57.0086
								0.029405	29.405
								0.0117411	11.7411
								0.106455	106.455
								0.106276	106.276
								0.109098	109.098
								0.0929729	92.9729
								0.0895582	89.5582
								0.0939753	93.9753
								0.00516438	5.16438
								0.0053094	5.3094
								0.00475976	4.75976
								0.0873772	87.3772
								0.0868452	86.8452
								0.0998762	99.8762
								0.0804684	80.4684
								0.084266	84.266
								0.0664083	66.4083
								0.00675237	6.75237
								0.00173534	1.73534
								old wi	*1000
								0.0159298	15.9298
								0.0196244	19.6244
								0.0175249	17.5249
								0.0106054	10.6054
								0.0111383	11.1383
								0.02152	21.52
								0.00796694	7.96694
								0.0079925	7.9925
								0.00190037	1.90037
								0.0141958	14.1958
								0.0112627	11.2627
								0.0180513	18.0513
								0.00717663	7.17663
								0.0157332	15.7332
								0.0125187	12.5187
								0.0127433	12.7433
								0.0055855	5.5855
								0.0611624	61.1624
								0.0489023	48.9023
								0.0631459	63.1459
								0.0352062	35.2062
								0.0309626	30.9626
								0.0138942	13.8942
								0.0108265	10.8265
								0.00849256	8.49256
								0.00190037	1.90037
								0.0641705	64.1705
								0.0629213	62.9213
								0.0624348	62.4348
								0.0105707	10.5707
								0.0221998	22.1998
								0.0183109	18.3109
								0.00735183	7.35183
								0.00549156	5.49156
								0.0539244	53.9244
								0.0741717	74.1717
								0.0583311	58.3311
								0.042828	42.828
								0.0495545	49.5545
								0.0444848	44.4848
								0.00936594	9.36594
								0	0
								0.0007678	0.7678
								0.0720264	72.0264
								0.0612378	61.2378
								0.0827176	82.7176
								0.06201	62.01
								0.0626718	62.6718
								0.0506835	50.6835
								0.0100653	10.0653
								0.0153742	15.3742
								0.0711028	71.1028
								0.0663215	66.3215
								0.0766201	76.6201
								0.0500148	50.0148
								0.0583832	58.3832
								0.0638904	63.8904
								0.014021	14.021
								0.00851996	8.51996
								0.0265055	26.5055
								0.062067	62.067
								0.0614341	61.4341
								0.0643143	64.3143
								0.0291289	29.1289
								0.0215055	21.5055
								0.0243236	24.3236
								0.0071509	7.1509
								0.00987028	9.87028
								0.0799469	79.9469
								0.0869171	86.9171
								0.0869856	86.9856
								0.0822862	82.2862
								0.0592882	59.2882
								0.0747888	74.7888
								0.0218149	21.8149
								0.0261852	26.1852
								0.00475976	4.75976
								0.0767502	76.7502
								0.0858814	85.8814
								0.0861893	86.1893
								0.0654328	65.4328
								0.0519941	51.9941
								0.0570086	57.0086
								0.029405	29.405
								0.0117411	11.7411
								0.106455	106.455
								0.106276	106.276
								0.109098	109.098
								0.0929729	92.9729
								0.0895582	89.5582
								0.0939753	93.9753
								0.00516438	5.16438
								0.0053094	5.3094
								0.00475976	4.75976
								0.0873772	87.3772
								0.0868452	86.8452
								0.0998762	99.8762
								0.0804684	80.4684
								0.084266	84.266
								0.0664083	66.4083
								0.00675237	6.75237
								0.00173534	1.73534
								old wi	*1000
								0.0159298	15.9298
								0.0196244	19.6244
								0.0175249	17.5249
								0.0106054	10.6054
								0.0111383	11.1383
								0.02152	21.52
								0.00796694	7.96694
								0.0079925	7.9925
								0.00190037	1.90037
								0.0141958	14.1958
								0.0112627	11.2627
								0.0180513	18.0513
								0.00717663	7.17663
								0.0157332	15.7332
								0.0125187	12.5187
								0.0127433	12.7433
								0.0055855	5.5855
								0.0611624	61.1624
								0.0489023	48.9023
								0.0631459	63.1459
								0.0352062	35.2062
								0.0309626	30.9626
								0.0138942	13.8942
								0.0108265	10.8265
								0.00849256	8.49256
								0.00190037	1.90037
								0.0641705	64.1705
								0.0629213	62.9213
								0.0624348	62.4348
								0.0105707	10.5707
								0.0221998	22.1998
								0.0183109	18.3109
								0.00735183	7.35183
								0.00549156	5.49156
								0.0539244	53.9244
								0.0741717	74.1717
								0.0583311	58.3311
								0.042828	42.828
								0.0495545	49.5545
								0.0444848	44.4848
								0.00936594	9.36594
[truncated: 4,593 more rows]

## Sheet: all table
杨麦11	ID	WIDestiny	WIASD1	WIASD2	WINew	WIold	产量	增减率		拔节期单次受渍		郑麦7698	ID	WIDestiny	WIASD1	WIASD2	WINew	WIold	产量	增减率
	yy-5-8	1.80144	5.68699	11.703	8.2294	1.86473	123.72	1.1091		Single waterlogging duration during jointing stage			bz-5-1	8.35362	16.9844	30.4263	13.7248	8.64519	119.7	1.18071
	by-20-8	0	6.21944	12.2143	0	0				孕穗期单次受渍			bz-5-2	5.87037	12.3691	25.4974	10.8846	6.08001	117.16	1.15565
	yy-5-7	4.68319	6.88909	14.2265	13.6236	4.81662				Single waterlogging duration during booting stage			bz-5-3	6.37022	20.9573	35.2513	17.0577	6.63647	124.25	1.22559
	yy-12-8	6.34249	7.41927	14.9922	25.4866	6.53276				拔节期两次受渍			bz-5-4	3.63197	8.19069	17.1056	6.93448	3.75938	110.71	1.09203
	yy-20-8	2.98956	7.62294	14.5186	5.12388	3.0955				Twice waterlogging duration during jointing stage			bz-5-5	8.4293	16.3801	26.9449	13.8988	9.41206	121.79	1.20132
	by-12-8	3.88108	8.04965	15.6258	8.22698	4.00605	145.1	1.30076		孕穗期两次受渍			bz-5-6	6.91575	13.3173	22.8265	12.0983	7.16223
	yy-12-7	10.8339	8.08071	15.8652	21.2982	11.0986				Twice waterlogging duration during booting stage			bz-5-7	7.10603	9.13091	17.6911	12.3162	7.35836
	yy-20-7	3.04281	8.09975	15.4013	5.05653	3.09859	138.2	1.23891					bz-5-8	1.39892	5.88587	12.1004	5.44111	1.42702	100.95	0.995759
	by-ck	0	8.13902	15.6498	1.84085	0	111.55	1					bz-12-1	25.7776	50.5285	67.6593	73.5695	27.4051	77.46	0.764056
	by-20-7	3.78037	8.99245	17.2095	9.06096	3.9061	132.12	1.1844					bz-12-2	23.1948	36.6017	53.4326	58.5032	24.7367	90.16	0.889327
	by-12-7	5.2833	9.11455	16.6752	10.4693	5.46689	135.42	1.21398					bz-12-3	24.5594	35.2901	52.3021	57.5705	26.733	87.27	0.860821
	yy-ck	12.5571	9.50557	18.9254	25.8229	12.8798							bz-12-4	2.14623	12.1255	24.4531	10.2311	2.21609
	by-5-5	5.49957	10.7031	20.6705	10.7712	5.69015	154.31	1.38333					bz-12-5	10.5654	12.9653	25.6884	21.2753	10.985	120.11	1.18475
	by-5-6	6.52441	11.16	20.7035	18.8709	6.74834	135.4	1.21381					bz-12-6	5.78764	13.2416	24.6836	16.1963	6.69556	120.27	1.18633
	by-12-6	5.01987	12.9952	25.7671	13.4898	5.19179	121.83	1.09216					bz-12-7	2.84694	6.47371	13.1895	7.12144	2.93897	104.29	1.0287
	by-5-4	4.69159	13.7631	23.6494	10.2517	4.85416	142.94	1.2814					bz-12-8	2.80917	9.94546	16.8183	5.39528	2.85965	115.13	1.13563
	by-5-1	6.97783	13.7702	25.7549	15.1719	5.16429	137.05	1.2286					bz-ck1	0	4.14	8.56007	0.744404		101.38	1
	by-5-2	6.96853	14.2389	27.0662	18.7031	7.34732	120.53	1.0805					bz-20-1	19.6958	41.4522	57.6881	66.3339	20.4042
	by-12-5	12.0537	15.4769	29.2943	29.4442	12.7616	128.99	1.15634					bz-20-2	23.6498	47.8311	65.3207	58.2925	24.823
	by-5-3	5.17035	16.3293	29.5135	16.5601	5.46781	113.16	1.01443					bz-20-3	30.6041	62.2105	76.0492	76.0116	33.3755
	yy-12-6	23.5944	16.5448	31.3808	71.514	24.7169	112.41	1.00771					bz-20-4	21.9521	29.1336	43.4653	55.9378	23.8995	105.35	1.03916
	by-12-4	10.8191	17.0434	31.1371	33.5828	11.2981	119.45	1.07082					bz-20-5	21.9915	20.814	35.4841	56.6223	24.3675	99.35	0.979976
	yy-12-5	18.1049	17.3906	31.394	56.7902	18.7703	111.08	0.995787					bz-20-6	17.3288	18.4777	32.4257	45.0528	19.119	103.1	1.01697
	by-12-2	17.919	19.6448	36.5719	46.1789	18.8836	100.86	0.904169					bz-20-8	6.51516	8.28705	16.4619	14.8908	6.73526	134.53	1.32699
	by-20-6	18.423	21.4386	36.796	42.4427	19.3667	108.43	0.97203					yz-5-1	27.0447	38.2119	53.1772	59.7296	28.1594	107.91	1.06441
	yy-12-1	30.815	25.361	41.245	76.7997	32.0552	96.65	0.866428					yz-5-2	23.6108	24.7929	39.8427	59.0933	24.5359	112.06	1.10535
	by-20-4	15.0961	26.7941	40.4242	39.3661	15.8159	100.66	0.902376					yz-5-3	27.599	26.5905	42.0892	61.8236	28.7999	111.19	1.09676
	by-20-5	16.506	27.0209	42.7676	47.6413	17.1617	106.77	0.957149					yz-5-4	15.504	12.4936	23.4582	27.4761	16.4107	115.34	1.1377
	by-12-3	21.2092	29.0537	46.2945	58.0108	22.6143	102.61	0.919857					yz-5-5	8.60753	9.51792	19.4442	20.2063	9.19238	117.03	1.15437
	by-20-1	24.3322	30.0274	46.3212	50.5588	25.9897							yz-5-6	8.60176	12.2604	23.4346	23.3015	8.8869	116.93	1.15338
	yy-12-4	28.42	31.0138	47.7499	78.6222	29.8525	108.52	0.972837					yz-ck	12.8986	10.3825	19.3674	4.65725
	yy-20-2	35.9508	40.8511	60.0113	102.2	37.5791	84.06	0.753563					yz-12-1	31.7782	42.1596	59.0421	73.4465	33.1432	103.5	1.02091
	by-20-3	22.5207	50.6575	67.6766	55.6361	23.3928							yz-12-2	26.7305	33.7695	50.5377	82.2173	27.9361
	by-20-2	26.5742	53.6595	71.3531	69.4974	28.3781							yz-12-3	28.6313	34.373	52.2406	82.5034	29.9087	93.19	0.919215
	yy-12-2	28.2105	54.7831	72.3184	83.4099	29.4472	97	0.869565					yz-12-4	26.6147	33.5554	48.6466	62.2151	27.971	97.81	0.964786
	yy-12-3	26.8107	55.9262	73.6173	83.5588	27.9523	113.61	1.01847					yz-12-5	26.6761	18.1547	31.4458	49.3417	18.246	105.32	1.03886
	by-12-1	21.2059	59.3676	76.3007	58.0096	22.3953	103.93	0.93169					yz-12-6	21.0454	16.8521	30.3719	54.2923	22.0689	103.74	1.02328
	yy-5-2	28.3506	59.8467	75.2602	63.8943	29.4803	102.51	0.91896					yz-12-7	14.1402	11.1424	19.8693	28.6632	14.5128	127.35	1.25616
	yy-20-3	35.4151	63.7857	83.599	104.956	36.9244	93.65	0.839534					yz-12-8	6.01457	7.47692	15.4078	11.4299	6.16627	128.81	1.27057
	yy-5-3	31.6435	64.5523	80.0811	73.7995	32.885	105.14	0.942537					yz-ck	0	7.54862	14.9776	4.65725		106.57	1.05119
	yy-5-1	31.7362	69.3361	86.0393	68.545	33.0531	110.52	0.990766					yz-20-1	28.096	46.2258	64.9163	84.2149	29.0341	73.54	0.72539
	yy-20-1	33.7447	69.8824	89.0946	102.682	35.0214	82.09	0.735903					yz-20-2	26.4989	68.0965	86.6524	90.6568	27.5431	65.13	0.642434
	yy-20-6	35.3534	73.6024	91.5899	89.3812	37.3737	105.69	0.947468					yz-20-3	30.8443	48.1225	66.4662	96.145	32.174	71.35	0.703788
	yy-20-4	34.6173	82.5849	101.464	88.9086	36.3094	102.27	0.916809					yz-20-4	27.2022	50.3841	65.5511	76.9479	28.4633	93.79	0.925133
	yy-20-5	31.7883	114.376	132.181	85.609	33.4203	101.48	0.909727					yz-20-5	28.6486	69.4383	86.477	80.7157	29.9206	91.88	0.906293
													yz-20-6	22.4042	23.5684	38.0402	63.8652	23.244	102.32	1.00927
													yz-20-7	2.98956	10.9412	18.3814	6.56574	3.0955
													yz-20-8	0	6.89082	13.2309	1.70413	0

## Sheet: zheng mai
郑麦7698	ID	WIDestiny	WIASD1	WIASD2	WINew	WIold	产量	增减率																			ID	WIold		产量
	bz-ck1	0	4.14	8.56007	0.744404	0.7678	101.38	1																			bz-ck1	0	1	101.38
	yz-20-8	0	6.89082	13.2309	1.70413	1.73534				拔节期单次受渍																	yz-ck	0
	yz-ck	0	7.54862	14.9776	4.65725	4.75976	106.57	1.05119		Single waterlogging duration during jointing stage																	yz-ck	0	1.05119	106.57
	yz-ck	12.8986	10.3825	19.3674	4.65725	4.75976				孕穗期单次受渍																	yz-20-8	0
	bz-12-8	2.80917	9.94546	16.8183	5.39528	5.49156	115.13	1.13563		Single waterlogging duration during booting stage																	bz-5-8	1.42702	0.995759	100.95
	bz-5-8	1.39892	5.88587	12.1004	5.44111	5.5855	100.95	0.995759		拔节期两次受渍																	bz-12-4	2.21609
	yz-20-7	2.98956	10.9412	18.3814	6.56574	6.75237				Twice waterlogging duration during jointing stage																	bz-12-8	2.85965	1.13563	115.13
	bz-5-4	3.63197	8.19069	17.1056	6.93448	7.17663	110.71	1.09203		孕穗期两次受渍																	bz-12-7	2.93897	1.0287	104.29
	bz-12-7	2.84694	6.47371	13.1895	7.12144	7.35183	104.29	1.0287		Twice waterlogging duration during booting stage																	yz-20-7	3.0955
	bz-12-4	2.14623	12.1255	24.4531	10.2311	10.5707																					bz-5-4	3.75938	1.09203	110.71
	bz-5-2	5.87037	12.3691	25.4974	10.8846	11.2627	117.16	1.15565			6.5			11			18.4			14.9			6.8				bz-5-2	6.08001	1.15565	117.16
	yz-12-8	6.01457	7.47692	15.4078	11.4299	11.7411	128.81	1.27057			WIDestiny	相对产量		WIASD1	产量		WIASD2	产量		WINew	产量		WIold	产量			yz-12-8	6.16627	1.27057	128.81
	bz-5-6	6.91575	13.3173	22.8265	12.0983	12.5187					0	1		4.14	1		8.56007	1		0.744404	1		0	1			bz-5-3	6.63647	1.22559	124.25
	bz-5-7	7.10603	9.13091	17.6911	12.3162	12.7433					0			5.88587	0.995759		12.1004	0.995759		1.70413			0				bz-12-6	6.69556	1.18633	120.27
	bz-5-1	8.35362	16.9844	30.4263	13.7248	14.1958	119.7	1.18071			0	1.05119		6.47371	1.0287		13.1895	1.0287		4.65725	1.05119		0	1.05119			bz-20-8	6.73526	1.32699	134.53
	bz-5-5	8.4293	16.3801	26.9449	13.8988	15.7332	121.79	1.20132			1.39892	0.995759		6.89082			13.2309			4.65725			0				bz-5-6	7.16223
	bz-20-8	6.51516	8.28705	16.4619	14.8908	15.3742	134.53	1.32699			2.14623			7.47692	1.27057		14.9776	1.05119		5.39528	1.13563		1.42702	0.995759			bz-5-7	7.35836
	bz-12-6	5.78764	13.2416	24.6836	16.1963	18.3109	120.27	1.18633			2.80917	1.13563		7.54862	1.05119		15.4078	1.27057		5.44111	0.995759		2.21609				bz-5-1	8.64519	1.18071	119.7
	bz-5-3	6.37022	20.9573	35.2513	17.0577	18.0513	124.25	1.22559			2.84694	1.0287		8.19069	1.09203		16.4619	1.32699		6.56574			2.85965	1.13563			yz-5-6	8.8869	1.15338	116.93
	yz-5-5	8.60753	9.51792	19.4442	20.2063	21.5055	117.03	1.15437			2.98956			8.28705	1.32699		16.8183	1.13563		6.93448	1.09203		2.93897	1.0287			yz-5-5	9.19238	1.15437	117.03
	bz-12-5	10.5654	12.9653	25.6884	21.2753	22.1998	120.11	1.18475			3.63197	1.09203		9.13091			17.1056	1.09203		7.12144	1.0287		3.0955				bz-5-5	9.41206	1.20132	121.79
	yz-5-6	8.60176	12.2604	23.4346	23.3015	24.3236	116.93	1.15338			5.78764	1.18633		9.51792	1.15437		17.6911			10.2311			3.75938	1.09203			bz-12-5	10.985	1.18475	120.11
	yz-5-4	15.504	12.4936	23.4582	27.4761	29.1289	115.34	1.1377			5.87037	1.15565		9.94546	1.13563		18.3814			10.8846	1.15565		6.08001	1.15565			yz-12-7	14.5128	1.25616	127.35
	yz-12-7	14.1402	11.1424	19.8693	28.6632	29.405	127.35	1.25616			6.01457	1.27057		10.3825			19.3674			11.4299	1.27057		6.16627	1.27057			yz-5-4	16.4107	1.1377	115.34
	bz-20-6	17.3288	18.4777	32.4257	45.0528	50.6835	103.1	1.01697			6.37022	1.22559		10.9412			19.4442	1.15437		12.0983			6.63647	1.22559			yz-12-5	18.246	1.03886	105.32
	yz-12-5	26.6761	18.1547	31.4458	49.3417	51.9941	105.32	1.03886			6.51516	1.32699		11.1424	1.25616		19.8693	1.25616		12.3162			6.69556	1.18633			bz-20-6	19.119	1.01697	103.1
	yz-12-6	21.0454	16.8521	30.3719	54.2923	57.0086	103.74	1.02328			6.91575			12.1255			22.8265			13.7248	1.18071		6.73526	1.32699			bz-20-1	20.4042
	bz-20-4	21.9521	29.1336	43.4653	55.9378	62.01	105.35	1.03916			7.10603			12.2604	1.15338		23.4346	1.15338		13.8988	1.20132		7.16223				yz-12-6	22.0689	1.02328	103.74
	bz-20-5	21.9915	20.814	35.4841	56.6223	62.6718	99.35	0.979976			8.35362	1.18071		12.3691	1.15565		23.4582	1.1377		14.8908	1.32699		7.35836				yz-20-6	23.244	1.00927	102.32
	bz-12-3	24.5594	35.2901	52.3021	57.5705	62.4348	87.27	0.860821			8.4293	1.20132		12.4936	1.1377		24.4531			16.1963	1.18633		8.64519	1.18071			bz-20-4	23.8995	1.03916	105.35
	bz-20-2	23.6498	47.8311	65.3207	58.2925	61.2378					8.60176	1.15338		12.9653	1.18475		24.6836	1.18633		17.0577	1.22559		8.8869	1.15338			bz-20-5	24.3675	0.979976	99.35
	bz-12-2	23.1948	36.6017	53.4326	58.5032	62.9213	90.16	0.889327			8.60753	1.15437		13.2416	1.18633		25.4974	1.15565		20.2063	1.15437		9.19238	1.15437			yz-5-2	24.5359	1.10535	112.06
	yz-5-2	23.6108	24.7929	39.8427	59.0933	61.4341	112.06	1.10535			10.5654	1.18475		13.3173			25.6884	1.18475		21.2753	1.18475		9.41206	1.20132			bz-12-2	24.7367	0.889327	90.16
	yz-5-1	27.0447	38.2119	53.1772	59.7296	62.067	107.91	1.06441			12.8986			16.3801	1.20132		26.9449	1.20132		23.3015	1.15338		10.985	1.18475			bz-20-2	24.823
	yz-5-3	27.599	26.5905	42.0892	61.8236	64.3143	111.19	1.09676			14.1402	1.25616		16.8521	1.02328		30.3719	1.02328		27.4761	1.1377		14.5128	1.25616			bz-12-3	26.733	0.860821	87.27
	yz-12-4	26.6147	33.5554	48.6466	62.2151	65.4328	97.81	0.964786			15.504	1.1377		16.9844	1.18071		30.4263	1.18071		28.6632	1.25616		16.4107	1.1377			bz-12-1	27.4051	0.764056	77.46
	yz-20-6	22.4042	23.5684	38.0402	63.8652	66.4083	102.32	1.00927			17.3288	1.01697		18.1547	1.03886		31.4458	1.03886		45.0528	1.01697		18.246	1.03886			yz-20-2	27.5431	0.642434	65.13
	bz-20-1	19.6958	41.4522	57.6881	66.3339	72.0264					19.6958			18.4777	1.01697		32.4257	1.01697		49.3417	1.03886		19.119	1.01697			yz-12-2	27.9361
	yz-12-1	31.7782	42.1596	59.0421	73.4465	76.7502	103.5	1.02091			21.0454	1.02328		20.814	0.979976		35.2513	1.22559		54.2923	1.02328		20.4042				yz-12-4	27.971	0.964786	97.81
	bz-20-3	30.6041	62.2105	76.0492	76.0116	82.7176					21.9521	1.03916		20.9573	1.22559		35.4841	0.979976		55.9378	1.03916		22.0689	1.02328			yz-5-1	28.1594	1.06441	107.91
	yz-20-4	27.2022	50.3841	65.5511	76.9479	80.4684	93.79	0.925133			21.9915	0.979976		23.5684	1.00927		38.0402	1.00927		56.6223	0.979976		23.244	1.00927			yz-20-4	28.4633	0.925133	93.79
	yz-20-5	28.6486	69.4383	86.477	80.7157	84.266	91.88	0.906293			22.4042	1.00927		24.7929	1.10535		39.8427	1.10535		57.5705	0.860821		23.8995	1.03916			yz-5-3	28.7999	1.09676	111.19
	yz-12-2	26.7305	33.7695	50.5377	82.2173	85.8814					23.1948	0.889327		26.5905	1.09676		42.0892	1.09676		58.2925			24.3675	0.979976			yz-20-1	29.0341	0.72539	73.54
	yz-12-3	28.6313	34.373	52.2406	82.5034	86.1893	93.19	0.919215			23.6108	1.10535		29.1336	1.03916		43.4653	1.03916		58.5032	0.889327		24.5359	1.10535			yz-12-3	29.9087	0.919215	93.19
	yz-20-1	28.096	46.2258	64.9163	84.2149	87.3772	73.54	0.72539			23.6498			33.5554	0.964786		48.6466	0.964786		59.0933	1.10535		24.7367	0.889327			yz-20-5	29.9206	0.906293	91.88
	yz-20-3	30.8443	48.1225	66.4662	96.145	99.8762	71.35	0.703788			24.5594	0.860821		33.7695			50.5377			59.7296	1.06441		24.823				yz-20-3	32.174	0.703788	71.35
	bz-12-1	25.7776	50.5285	67.6593		64.1705	77.46	0.764056			25.7776	0.764056		34.373	0.919215		52.2406	0.919215		61.8236	1.09676		26.733	0.860821			yz-12-1	33.1432	1.02091	103.5
	yz-20-2	26.4989	68.0965	86.6524		86.8452	65.13	0.642434						35.2901	0.860821		52.3021	0.860821		62.2151	0.964786		27.4051	0.764056			bz-20-3	33.3755
											26.6147	0.964786		36.6017	0.889327		53.1772	1.06441		63.8652	1.00927		27.5431	0.642434
											26.6761	1.03886		38.2119	1.06441		53.4326	0.889327		66.3339			27.9361
											26.7305			41.4522			57.6881			73.4465	1.02091		27.971	0.964786
											27.0447	1.06441		42.1596	1.02091		59.0421	1.02091		76.0116			28.1594	1.06441
											27.2022	0.925133		46.2258	0.72539		64.9163	0.72539		76.9479	0.925133		28.4633	0.925133
											27.599	1.09676		47.8311			65.3207			80.7157	0.906293		28.7999	1.09676
											28.096	0.72539		48.1225	0.703788		65.5511	0.925133		82.2173			29.0341	0.72539
											28.6313	0.919215		50.3841	0.925133		66.4662	0.703788		82.5034	0.919215		29.9087	0.919215
											28.6486	0.906293		50.5285	0.764056		67.6593	0.764056		84.2149	0.72539		29.9206	0.906293
											30.6041			62.2105			76.0492			96.145	0.703788		32.174	0.703788
											30.8443	0.703788		68.0965	0.642434		86.477	0.906293			0.764056		33.1432	1.02091
											31.7782	1.02091		69.4383	0.906293		86.6524	0.642434			0.642434		33.3755

## Sheet: yang mai
杨麦11	ID	WIDestiny	WIASD1	WIASD2	WINew	WIold	增减率	产量
	by-20-8	0	6.21944	12.2143	0	0				拔节期单次受渍
	by-ck	0	8.13902	15.6498	1.84085	1.90037	1	111.55		Single waterlogging duration during jointing stage
	yy-20-7	3.04281	8.09975	15.4013	5.05653	5.16438	1.23891	138.2		孕穗期单次受渍
	yy-20-8	2.98956	7.62294	14.5186	5.12388	5.3094				Single waterlogging duration during booting stage
	by-12-8	3.88108	8.04965	15.6258	8.22698	8.49256	1.30076	145.1		拔节期两次受渍
	yy-5-8	1.80144	5.68699	11.703	8.2294	8.51996	1.1091	123.72		Twice waterlogging duration during jointing stage
	by-20-7	3.78037	8.99245	17.2095	9.06096	9.36594	1.1844	132.12		孕穗期两次受渍
	by-5-4	4.69159	13.7631	23.6494	10.2517	10.6054	1.2814	142.94		Twice waterlogging duration during booting stage
	by-12-7	5.2833	9.11455	16.6752	10.4693	10.8265	1.21398	135.42
	by-5-5	5.49957	10.7031	20.6705	10.7712	11.1383	1.38333	154.31
	by-12-6	5.01987	12.9952	25.7671	13.4898	13.8942	1.09216	121.83
	yy-5-7	4.68319	6.88909	14.2265	13.6236	14.021
Yangmai11	by-5-1	6.97783	13.7702	25.7549	15.1719	15.9298	1.2286	137.05
	by-5-3	5.17035	16.3293	29.5135	16.5601	17.5249	1.19372	133.16
	by-5-2	6.96853	14.2389	27.0662	18.7031	19.6244	1.0805	120.53
	by-5-6	6.52441	11.16	20.7035	18.8709	21.52	1.21381	135.4
	yy-12-7	10.8339	8.08071	15.8652	21.2982	21.8149
	yy-12-8	6.34249	7.41927	14.9922	25.4866	26.1852
	yy-ck	12.5571	9.50557	18.9254	25.8229	26.5055
	by-12-5	12.0537	15.4769	29.2943	29.4442	30.9626	1.15634	128.99
	by-12-4	10.8191	17.0434	31.1371	33.5828	35.2062	1.07082	119.45
	by-20-4	15.0961	26.7941	40.4242	39.3661	42.828	0.902376	100.66
	by-20-6	18.423	21.4386	36.796	42.4427	44.4848	0.97203	108.43
	by-12-2	17.919	19.6448	36.5719	46.1789	48.9023	0.904169	100.86
	by-20-5	16.506	27.0209	42.7676	47.6413	49.5545	0.957149	106.77
	by-20-1	24.3322	30.0274	46.3212	50.5588	53.9244
	by-20-3	22.5207	50.6575	67.6766	55.6361	58.3311
	yy-12-5	18.1049	17.3906	31.394	56.7902	59.2882	0.995787	111.08
	by-12-1	21.2059	59.3676	76.3007	58.0096	61.1624	0.93169	103.93
	by-12-3	21.2092	29.0537	46.2945	58.0108	63.1459	0.919857	102.61
	yy-5-2	28.3506	59.8467	75.2602	63.8943	66.3215	0.91896	102.51
	yy-5-1	31.7362	69.3361	86.0393	68.545	71.1028	0.990766	110.52
	by-20-2	26.5742	53.6595	71.3531	69.4974	74.1717
	yy-12-6	23.5944	16.5448	31.3808	71.514	74.7888	1.00771	112.41
	yy-5-3	31.6435	64.5523	80.0811	73.7995	76.6201	0.942537	105.14
	yy-12-1	30.815	25.361	41.245	76.7997	79.9469	0.866428	96.65
	yy-12-4	28.42	31.0138	47.7499	78.6222	82.2862	0.972837	108.52
	yy-12-2	28.2105	54.7831	72.3184	83.4099	86.9171	0.869565	97
	yy-12-3	26.8107	55.9262	73.6173	83.5588	86.9856	1.01847	113.61
	yy-20-5	31.7883	114.376	132.181	85.609	89.5582	0.909727	101.48
	yy-20-4	34.6173	82.5849	101.464	88.9086	92.9729	0.916809	102.27
	yy-20-6	35.3534	73.6024	91.5899	89.3812	93.9753	0.947468	105.69
	yy-20-2	35.9508	40.8511	60.0113	102.2	106.276	0.753563	84.06
	yy-20-1	33.7447	69.8824	89.0946	102.682	106.455	0.735903	82.09
	yy-20-3	35.4151	63.7857	83.599	104.956	109.098	0.839534	93.65

## Sheet: WIold
杨麦11	ID	WIDestiny	WIASD1	WIASD2	WINew	WIold	增减率	产量
	by-ck		8.13902	15.6498	1.84085	0	1	111.55		拔节期单次受渍
	by-20-8		6.21944	12.2143		0				Single waterlogging duration during jointing stage
	yy-5-8	1.80144	5.68699	11.703	8.2294	1.86473	1.1091	123.72		孕穗期单次受渍
	yy-20-8	2.98956	7.62294	14.5186	5.12388	3.0955				Single waterlogging duration during booting stage
	yy-20-7	3.04281	8.09975	15.4013	5.05653	3.09859	1.23891	138.2		拔节期两次受渍
	by-20-7	3.78037	8.99245	17.2095	9.06096	3.9061	1.1844	132.12		Twice waterlogging duration during jointing stage
	by-12-8	3.88108	8.04965	15.6258	8.22698	4.00605	1.30076	145.1		孕穗期两次受渍
	yy-5-7	4.68319	6.88909	14.2265	13.6236	4.81662				Twice waterlogging duration during booting stage
	by-5-4	4.69159	13.7631	23.6494	10.2517	4.85416	1.2814	142.94
	by-5-1	6.97783	13.7702	25.7549	15.1719	5.16429	1.2286	137.05
	by-12-6	5.01987	12.9952	25.7671	13.4898	5.19179	1.09216	121.83
	by-12-7	5.2833	9.11455	16.6752	10.4693	5.46689	1.21398	135.42
	by-5-3	5.17035	16.3293	29.5135	16.5601	5.46781	1.19372	133.16
	by-5-5	5.49957	10.7031	20.6705	10.7712	5.69015	1.38333	154.31
	yy-12-8	6.34249	7.41927	14.9922	25.4866	6.53276
	by-5-6	6.52441	11.16	20.7035	18.8709	6.74834	1.21381	135.4
	by-5-2	6.96853	14.2389	27.0662	18.7031	7.34732	1.0805	120.53
	yy-12-7	10.8339	8.08071	15.8652	21.2982	11.0986
	by-12-4	10.8191	17.0434	31.1371	33.5828	11.2981	1.07082	119.45
	by-12-5	12.0537	15.4769	29.2943	29.4442	12.7616	1.15634	128.99
	yy-ck	12.5571	9.50557	18.9254	25.8229	12.8798
	by-20-4	15.0961	26.7941	40.4242	39.3661	15.8159	0.902376	100.66
	by-20-5	16.506	27.0209	42.7676	47.6413	17.1617	0.957149	106.77
	yy-12-5	18.1049	17.3906	31.394	56.7902	18.7703	0.995787	111.08
	by-12-2	17.919	19.6448	36.5719	46.1789	18.8836	0.904169	100.86
	by-20-6	18.423	21.4386	36.796	42.4427	19.3667	0.97203	108.43
	by-12-1	21.2059	59.3676	76.3007	58.0096	22.3953	0.93169	103.93
	by-12-3	21.2092	29.0537	46.2945	58.0108	22.6143	0.919857	102.61
	by-20-3	22.5207	50.6575	67.6766	55.6361	23.3928
	yy-12-6	23.5944	16.5448	31.3808	71.514	24.7169	1.00771	112.41
	by-20-1	24.3322	30.0274	46.3212	50.5588	25.9897
	yy-12-3	26.8107	55.9262	73.6173	83.5588	27.9523	1.01847	113.61
	by-20-2	26.5742	53.6595	71.3531	69.4974	28.3781
	yy-12-2	28.2105	54.7831	72.3184	83.4099	29.4472	0.869565	97
	yy-5-2	28.3506	59.8467	75.2602	63.8943	29.4803	0.91896	102.51
	yy-12-4	28.42	31.0138	47.7499	78.6222	29.8525	0.972837	108.52
	yy-12-1	30.815	25.361	41.245	76.7997	32.0552	0.866428	96.65
	yy-5-3	31.6435	64.5523	80.0811	73.7995	32.885	0.942537	105.14
	yy-5-1	31.7362	69.3361	86.0393	68.545	33.0531	0.990766	110.52
	yy-20-5	31.7883	114.376	132.181	85.609	33.4203	0.909727	101.48
	yy-20-1	33.7447	69.8824	89.0946	102.682	35.0214	0.735903	82.09
	yy-20-4	34.6173	82.5849	101.464	88.9086	36.3094	0.916809	102.27
	yy-20-3	35.4151	63.7857	83.599	104.956	36.9244	0.839534	93.65
	yy-20-6	35.3534	73.6024	91.5899	89.3812	37.3737	0.947468	105.69
	yy-20-2	35.9508	40.8511	60.0113	102.2	37.5791	0.753563	84.06

## Sheet: WIDestiny
杨麦11	ID	WIDestiny	WIASD1	WIASD2	WINew	WIold	增减率	产量
	by-20-8	0	6.21944	12.2143	0	0			拔节期单次受渍
	by-ck	0	8.13902	15.6498	1.84085	1.90037	1	111.55	Single waterlogging duration during jointing stage
	yy-5-8	1.80144	5.68699	11.703	8.2294	8.51996	1.1091	123.72	孕穗期单次受渍
	yy-20-8	2.98956	7.62294	14.5186	5.12388	5.3094			Single waterlogging duration during booting stage
	yy-20-7	3.04281	8.09975	15.4013	5.05653	5.16438	1.23891	138.2	拔节期两次受渍
	by-20-7	3.78037	8.99245	17.2095	9.06096	9.36594	1.1844	132.12	Twice waterlogging duration during jointing stage
	by-12-8	3.88108	8.04965	15.6258	8.22698	8.49256	1.30076	145.1	孕穗期两次受渍
	yy-5-7	4.68319	6.88909	14.2265	13.6236	14.021			Twice waterlogging duration during booting stage
	by-5-4	4.69159	13.7631	23.6494	10.2517	10.6054	1.2814	142.94
	by-12-6	5.01987	12.9952	25.7671	13.4898	13.8942	1.09216	121.83
	by-5-3	5.17035	16.3293	29.5135	16.5601	17.5249
	by-12-7	5.2833	9.11455	16.6752	10.4693	10.8265	1.21398	135.42
	by-5-5	5.49957	10.7031	20.6705	10.7712	11.1383	1.38333	154.31
	yy-12-8	6.34249	7.41927	14.9922	25.4866	26.1852
	by-5-6	6.52441	11.16	20.7035	18.8709	21.52	1.21381	135.4
	by-5-2	6.96853	14.2389	27.0662	18.7031	19.6244	1.0805	120.53
	by-5-1	6.97783	13.7702	25.7549	15.1719	15.9298	1.2286	137.05
	by-12-4	10.8191	17.0434	31.1371	33.5828	35.2062	1.07082	119.45
	yy-12-7	10.8339	8.08071	15.8652	21.2982	21.8149
	by-12-5	12.0537	15.4769	29.2943	29.4442	30.9626	1.15634	128.99
	yy-ck	12.5571	9.50557	18.9254	25.8229	26.5055
	by-20-4	15.0961	26.7941	40.4242	39.3661	42.828	0.902376	100.66
	by-20-5	16.506	27.0209	42.7676	47.6413	49.5545	0.957149	106.77
	by-12-2	17.919	19.6448	36.5719	46.1789	48.9023	0.904169	100.86
	yy-12-5	18.1049	17.3906	31.394	56.7902	59.2882	0.995787	111.08
	by-20-6	18.423	21.4386	36.796	42.4427	44.4848	0.97203	108.43
	by-12-1	21.2059	59.3676	76.3007	58.0096	61.1624	0.93169	103.93
	by-12-3	21.2092	29.0537	46.2945	58.0108	63.1459	0.919857	102.61
	by-20-3	22.5207	50.6575	67.6766	55.6361	58.3311
	yy-12-6	23.5944	16.5448	31.3808	71.514	74.7888	1.00771	112.41
	by-20-1	24.3322	30.0274	46.3212	50.5588	53.9244
	by-20-2	26.5742	53.6595	71.3531	69.4974	74.1717
	yy-12-3	26.8107	55.9262	73.6173	83.5588	86.9856	1.01847	113.61
	yy-12-2	28.2105	54.7831	72.3184	83.4099	86.9171	0.869565	97
	yy-5-2	28.3506	59.8467	75.2602	63.8943	66.3215	0.91896	102.51
	yy-12-4	28.42	31.0138	47.7499	78.6222	82.2862	0.972837	108.52
	yy-12-1	30.815	25.361	41.245	76.7997	79.9469	0.866428	96.65
	yy-5-3	31.6435	64.5523	80.0811	73.7995	76.6201	0.942537	105.14
	yy-5-1	31.7362	69.3361	86.0393	68.545	71.1028	0.990766	110.52
	yy-20-5	31.7883	114.376	132.181	85.609	89.5582	0.909727	101.48
	yy-20-1	33.7447	69.8824	89.0946	102.682	106.455	0.735903	82.09
	yy-20-4	34.6173	82.5849	101.464	88.9086	92.9729	0.916809	102.27
	yy-20-6	35.3534	73.6024	91.5899	89.3812	93.9753	0.947468	105.69
	yy-20-3	35.4151	63.7857	83.599	104.956	109.098	0.839534	93.65
	yy-20-2	35.9508	40.8511	60.0113	102.2	106.276	0.753563	84.06

[truncated: 1 more sheets: WIasd]
