# Supplementary material for: Crop sensitivity to waterlogging mediated by soil temperature and growth stage
Source: Front Plant Sci. 2023 Oct 26;14:1262001. doi: 10.3389/fpls.2023.1262001 (PMC10642075; doi:10.3389/fpls.2023.1262001)
Supplement: Supplementary file 3 [file Table_3.xlsx]

## Sheet: _xltb_storage_
XL Toolbox Settings
	export_preset	<?xml version="1.0" encoding="utf-16"?>_x000D_ <Preset xmlns:xsd="http://www.w3.org/2001/XMLSchema" xmlns:xsi="http://www.w3.org/2001/XMLSchema-instance">_x000D_ <Name>Tiff, 300 dpi, RGB, Transparent canvas</Name>_x000D_ <Dpi>300</Dpi>_x000D_ <FileType>Tiff</FileType>_x000D_ <ColorSpace>Rgb</ColorSpace>_x000D_ <Transparency>TransparentCanvas</Transparency>_x000D_ <UseColorProfile>false</UseColorP…
	export_path	C:\Users\14991\Desktop\1.tif

## Sheet: Figure1,2
										date			Coef
									1	2021-12-01	0.02	3.89182	0.00710377
									2	2021-12-02			0.00753973
									3	2021-12-03			0.00800223
									4	2021-12-04			0.00849286
									5	2021-12-05			0.0090133
									6	2021-12-06			0.00956532
									7	2021-12-07			0.0101508
									8	2021-12-08			0.0107717
									9	2021-12-09			0.0114302
									10	2021-12-10			0.0121284
									11	2021-12-11			0.0128688
									12	2021-12-12			0.0136537
									13	2021-12-13			0.0144857
									14	2021-12-14			0.0153677
									15	2021-12-15			0.0163025
									16	2021-12-16			0.0172932
									17	2021-12-17			0.0183429
									18	2021-12-18			0.0194551
									19	2021-12-19			0.0206333
									20	2021-12-20			0.0218813
									21	2021-12-21			0.0232029
									22	2021-12-22			0.0246024
									23	2021-12-23			0.0260841
									24	2021-12-24			0.0276524			Fig2. The weighting coefficient (Coef ) for winter wheat waterlogging damage.
									25	2021-12-25			0.0293122
Figure 1 Sequence diagram of the components required to compute WI Destiny in SWAGMAN destiny (Old WI) and its refinement (Improved WI).									26	2021-12-26			0.0310685
									27	2021-12-27			0.0329264
									28	2021-12-28			0.0348914
									29	2021-12-29			0.0369692
									30	2021-12-30			0.0391657
									31	2021-12-31	0.05	2.94444	0.0414871
									32	2022-01-01			0.0439398
									33	2022-01-02			0.0465305
									34	2022-01-03			0.049266
									35	2022-01-04			0.0521536
									36	2022-01-05			0.0552005
									37	2022-01-06			0.0584146
									38	2022-01-07			0.0618035
									39	2022-01-08			0.0653753
									40	2022-01-09			0.0691384
									41	2022-01-10			0.0731012
									42	2022-01-11			0.0772722
									43	2022-01-12			0.0816603
									44	2022-01-13			0.0862742
									45	2022-01-14			0.091123
									46	2022-01-15			0.0962155
									47	2022-01-16			0.101561
									48	2022-01-17			0.107168
									49	2022-01-18			0.113046
									50	2022-01-19			0.119203
									51	2022-01-20			0.125648
									52	2022-01-21			0.132389
									53	2022-01-22			0.139434
									54	2022-01-23			0.14679
									55	2022-01-24	0.1	2.19722	0.154465
									56	2022-01-25			0.162465
									57	2022-01-26			0.170795
									58	2022-01-27			0.179462
									59	2022-01-28			0.188467
									60	2022-01-29			0.197816
									61	2022-01-30			0.20751
									62	2022-01-31			0.21755
									63	2022-02-01			0.227936
									64	2022-02-02			0.238667
									65	2022-02-03			0.24974
									66	2022-02-04			0.26115
									67	2022-02-05			0.272892
									68	2022-02-06			0.284958
									69	2022-02-07			0.297339
									70	2022-02-08			0.310026
									71	2022-02-09			0.323004
									72	2022-02-10			0.336261
									73	2022-02-11	0.2	1.38629	0.349781
									74	2022-02-12			0.363547
									75	2022-02-13			0.377541
									76	2022-02-14			0.391741
									77	2022-02-15			0.406127
									78	2022-02-16			0.420676
									79	2022-02-17			0.435364
									80	2022-02-18	0.3	0.847298	0.450166
									81	2022-02-19			0.465057
									82	2022-02-20			0.480011
									83	2022-02-21			0.495
									84	2022-02-22			0.509999
									85	2022-02-23			0.524979
									86	2022-02-24			0.539915
									87	2022-02-25			0.554779
									88	2022-02-26			0.569546
									89	2022-02-27			0.584191
									90	2022-02-28			0.598688
									91	2022-03-01	0.4	0.405465	0.613014
									92	2022-03-02			0.627148
									93	2022-03-03			0.641067
									94	2022-03-04			0.654753
									95	2022-03-05			0.668188
									96	2022-03-06			0.681354
									97	2022-03-07			0.694236
									98	2022-03-08			0.706822
									99	2022-03-09			0.7191
									100	2022-03-10			0.731059
									101	2022-03-11	0.7	-0.847298	0.742691
									102	2022-03-12			0.753989
									103	2022-03-13			0.764948
									104	2022-03-14			0.775564
									105	2022-03-15			0.785835
									106	2022-03-16			0.79576
									107	2022-03-17			0.805338
									108	2022-03-18			0.814573
									109	2022-03-19			0.823465
									110	2022-03-20			0.832018
									111	2022-03-21	0.8	-1.38629	0.840238
									112	2022-03-22	0.8	-1.38629	0.848129
									113	2022-03-23			0.855697
									114	2022-03-24			0.862949
									115	2022-03-25			0.869892
									116	2022-03-26			0.876533
									117	2022-03-27			0.882881
									118	2022-03-28			0.888944
									119	2022-03-29			0.894731
									120	2022-03-30			0.90025
									121	2022-03-31			0.90551
									122	2022-04-01			0.91052
									123	2022-04-02	0.95	-2.94444	0.915289
									124	2022-04-03			0.919827
									125	2022-04-04			0.924142
									126	2022-04-05			0.928242
									127	2022-04-06			0.932138
									128	2022-04-07			0.935836
									129	2022-04-08			0.939346
									130	2022-04-09			0.942676
									131	2022-04-10			0.945833
									132	2022-04-11			0.948826
									133	2022-04-12			0.951662
									134	2022-04-13			0.954349
									135	2022-04-14	0.98	-3.89182	0.956893
									136	2022-04-15			0.959301
									137	2022-04-16			0.96158
									138	2022-04-17			0.963736
									139	2022-04-18			0.965776
									140	2022-04-19			0.967705
									141	2022-04-20			0.969528
									142	2022-04-21			0.971252
									143	2022-04-22			0.97288
									144	2022-04-23			0.974419
									145	2022-04-24			0.975873
									146	2022-04-25			0.977246
									147	2022-04-26			0.978543
									148	2022-04-27			0.979767
									149	2022-04-28			0.980923
									150	2022-04-29			0.982014
									151	2022-04-30			0.983043
									152	2022-05-01			0.984015
									153	2022-05-02			0.984932
									154	2022-05-03			0.985797
									155	2022-05-04			0.986613
									156	2022-05-05			0.987383
									157	2022-05-06			0.988109
									158	2022-05-07			0.988794
									159	2022-05-08	0.99	-4.59512	0.989439
									160	2022-05-09			0.990048
									161	2022-05-10			0.990622
									162	2022-05-11			0.991164
									163	2022-05-12			0.991674
									164	2022-05-13			0.992155
									165	2022-05-14			0.992608
									166	2022-05-15			0.993036
									167	2022-05-16			0.993439
									168	2022-05-17			0.993819
									169	2022-05-18			0.994176
									170	2022-05-19			0.994514
									171	2022-05-20			0.994832

## Sheet: Figure
Y-0	Y-0	Y-0	Y-0	Y-0	Y-0	Y-0	Y-0	Y-0	Y-0	Y-0	Y-0	Y-0	Y-0	Y-0
Y-0	B-Y-5	B-Y-5	B-Y-5	B-Y-5	B-Y-5	B-Y-5	Y-0	B-Z-5	B-Z-5	B-Z-5	B-Z-5	B-Z-5	B-Z-5	Y-0
	-1-1	-1-2	-1-3	-2-1	-2-2	-2-3		-1-1	-1-2	-1-3	-2-1	-2-2	-2-3
Y-0	B-Y-12	B-Y-12	B-Y-12	B-Y-12	B-Y-12	B-Y-12	Y-0	B-Z-12	B-Z-12	B-Z-12	B-Z-12	B-Z-12	B-Z-12	Y-0
	-1-1	-1-2	-1-3	-2-1	-2-2	-2-3		-1-1	-1-2	-1-3	-2-1	-2-2	-2-3
Y-0	B-Y-20	B-Y-20	B-Y-20	B-Y-20	B-Y-20	B-Y-20	Y-0	B-Z-20	B-Z-20	B-Z-20	B-Z-20	B-Z-20	B-Z-20	Y-0
	-1-1	-1-2	-1-3	-2-1	-2-2	-2-3		-1-1	-1-2	-1-3	-2-1	-2-2	-2-3
Z-0	Y-Y-5	Y-Y-5	Y-Y-5	Y-Y-5	Y-Y-5	Y-Y-5	Z-0	Y-Z-5	Y-Z-5	Y-Z-5	Y-Z-5	Y-Z-5	Y-Z-5	Z-0
	-1-1	-1-2	-1-3	-2-1	-2-2	-2-3		-1-1	-1-2	-1-3	-2-1	-2-2	-2-3
Z-0	Y-Y-12	Y-Y-12	Y-Y-12	Y-Y-12	Y-Y-12	Y-Y-12	Z-0	Y-Z-12	Y-Z-12	Y-Z-12	Y-Z-12	Y-Z-12	Y-Z-12	Z-0
	-1-1	-1-2	-1-3	-2-1	-2-2	-2-3		-1-1	-1-2	-1-3	-2-1	-2-2	-2-3
Z-0	Y-Y-20	Y-Y-20	Y-Y-20	Y-Y-20	Y-Y-20	Y-Y-20	Z-0	Y-Z-20	Y-Z-20	Y-Z-20	Y-Z-20	Y-Z-20	Y-Z-20	Z-0
	-1-1	-1-2	-1-3	-2-1	-2-2	-2-3		-1-1	-1-2	-1-3	-2-1	-2-2	-2-3
Z-0	Z-0	Z-0	Z-0	Z-0	Z-0	Z-0	Z-0	Z-0	Z-0	Z-0	Z-0	Z-0	Z-0	Z-0
	Community distribution map

## Sheet: Figure3
Fig. 3 The relationship between the length of waterlogging and the rate of increase or decrease in wheat yield under different waterlogging treatments ((a) "Yangmai 11" and (b) "Zhengmai 7698")
Note: **represented extremely significant correlation(P<0.01). The same as follow.

## Sheet: Figure4,5
	Fig. 4
	Fig.5
First stage
variety	Five Waterlogging Index	Simulation curves	R²	r
Yang mai 11	WI Plus	y=0.0274x+0.9947	0.5071	0.71*
	WI Growth	y=0.0455x+1.0334	0.4848	0.70*
	WI Destiny	y=0.0392x+1.043	0.4353	0.66*
	WI ASD2	y=0.021x+0.8548	0.2862	0.53
	WI ASD1	y=0.0341x+0.9077	0.253	0.5
Zheng mai 7698	WI Growth	y=0.0388x+0.9879	0.7725	0.88**
	WI Destiny	y=0.0361x+0.9913	0.7543	0.87**
	WI Plus	y=0.0204x+0.954	0.7313	0.86**
	WI ASD2	y=0.0267x+0.7294	0.391	0.63
	WI ASD1	y=0.0361x+0.8468	0.3073	0.55
				Table 1. The simulation of the five WI and Wheat yield in the First Stage
Second stage
variety	Five Waterlogging Index	Simulation curves	R²	r
Yang mai 11	WI Plus	y=-0.0035x+1.1863	0.673	-0.82**
	WI Growth	y=-0.0094x+1.1814	0.5875	-0.77**
	WI Destiny	y=-0.0081x+1.1547	0.5297	-0.73**
	WI ASD2	y=-0.0024x+1.1046	0.3118	-0.56**
	WI ASD1	y=-0.0024x+1.0663	0.2702	-0.52**
Zheng mai 7698	WI Plus	y=-0.0053x+1.3051	0.74	-0.86**
	WI ASD2	y=-0.0073x+1.3356	0.7209	-0.85**
	WI ASD1	y=-0.0081x+1.2543	0.678	-0.82**
	WI Growth	y=-0.0141x+1.3165	0.5328	-0.73**
	WI Destiny	y=-0.015x+1.3356	0.52	-0.72**
				Table 2. The simulation of the five WI and Wheat yield in the Second Stage
		the relative yield of wheat
Fig. 4 Fitted curves of five WI indices with yields of two wheat varieties. ((a) "Yangmai 11" and (b) "Zhengmai 7698")
