# Supplementary material for: Crop sensitivity to waterlogging mediated by soil temperature and growth stage
Source: Front Plant Sci. 2023 Oct 26;14:1262001. doi: 10.3389/fpls.2023.1262001 (PMC10642075; doi:10.3389/fpls.2023.1262001)
Supplement: Supplementary file 4 [file Table_4.xlsx]

## Sheet: soil misture
date	by-ck	by-5-1	by-5-2	by-5-3	bz-5-1	bz-5-2	bz-5-3	bz-ck	by-12-1	by-12-2	by-12-3	bz-12-1	bz-12-2	bz-12-3	by-20-1	by-20-2	by-20-3	bz-20-1	bz-20-2	bz-20-3	yy-ck	yy-5-1	yy-5-2	yy-5-3	yz-5-1	yz-5-2	yz-5-3	yz-ck	yy-12-1	yy-12-2	yy-12-3	yz-12-1	yz-12-2	yz-12-3	yy-20-1	yy-20-2	yy-20-3	yz-20-1	yz-20-2	yz-20-3
2021-03-06	0.256	0.289	0.267	0.265	0.296	0.209	0.289	0.302	0.285	0.248	0.235	0.209	0.213	0.285	0.232	0.244	0.247	0.235	0.248	0.245	0.256	0.256	0.256	0.256	0.256	0.256	0.256	0.256	0.256	0.256	0.256	0.256	0.256	0.256	0.256	0.256	0.256	0.256	0.256	0.256
2021-03-07	0.26	0.2645	0.268	0.254	0.285	0.2485	0.2855	0.288	0.2755	0.2645	0.2545	0.254	0.2565	0.294	0.251	0.2665	0.261	0.2645	0.2715	0.2715	0.26	0.26	0.26	0.26	0.26	0.26	0.26	0.26	0.26	0.26	0.26	0.26	0.26	0.26	0.26	0.26	0.26	0.26	0.26	0.26
2021-03-08	0.275	0.24	0.269	0.243	0.274	0.288	0.282	0.274	0.266	0.281	0.274	0.299	0.3	0.303	0.27	0.289	0.275	0.294	0.295	0.298	0.275	0.275	0.275	0.275	0.275	0.275	0.275	0.275	0.275	0.275	0.275	0.275	0.275	0.275	0.275	0.275	0.275	0.275	0.275	0.275
2021-03-09	0.323	0.239	0.264	0.213	0.276	0.35	0.36	0.318	0.253	0.234	0.257	0.319	0.35	0.327	0.217	0.276	0.298	0.358	0.353	0.34	0.323	0.323	0.323	0.323	0.323	0.323	0.323	0.323	0.323	0.323	0.323	0.323	0.323	0.323	0.323	0.323	0.323	0.323	0.323	0.323
2021-03-10	0.279	0.252	0.255	0.205	0.305	0.278	0.344	0.29	0.268	0.236	0.214	0.31	0.31	0.302	0.219	0.272	0.222	0.299	0.316	0.31	0.279	0.279	0.279	0.279	0.279	0.279	0.279	0.279	0.279	0.279	0.279	0.279	0.279	0.279	0.279	0.279	0.279	0.279	0.279	0.279
2021-03-11	0.286	0.297	0.291	0.219	0.292	0.241	0.317	0.262	0.308	0.346	0.317	0.271	0.316	0.262	0.205	0.23	0.183	0.269	0.24	0.24	0.286	0.286	0.286	0.286	0.286	0.286	0.286	0.286	0.286	0.286	0.286	0.286	0.286	0.286	0.286	0.286	0.286	0.286	0.286	0.286
2021-03-12	0.24	0.2735	0.285	0.2245	0.293	0.2665	0.3235	0.238	0.301	0.3525	0.336	0.2555	0.3045	0.2985	0.235	0.2765	0.2575	0.285	0.2645	0.281	0.24	0.24	0.24	0.24	0.24	0.24	0.24	0.24	0.24	0.24	0.24	0.24	0.24	0.24	0.24	0.24	0.24	0.24	0.24	0.24
2021-03-13	0.251	0.25	0.279	0.23	0.294	0.292	0.33	0.214	0.294	0.359	0.355	0.24	0.293	0.335	0.265	0.323	0.332	0.301	0.289	0.322	0.251	0.251	0.251	0.251	0.251	0.251	0.251	0.251	0.251	0.251	0.251	0.251	0.251	0.251	0.251	0.251	0.251	0.251	0.251	0.251
2021-03-14	0.22	0.308	0.303	0.28	0.2995	0.317	0.26	0.1565	0.3085	0.3495	0.333	0.2715	0.248	0.333	0.297	0.331	0.311	0.311	0.297	0.3155	0.22	0.22	0.22	0.22	0.22	0.22	0.22	0.22	0.22	0.22	0.22	0.22	0.22	0.22	0.22	0.22	0.22	0.22	0.22	0.22
2021-03-15	0.183	0.366	0.327	0.33	0.305	0.342	0.19	0.099	0.323	0.34	0.311	0.303	0.203	0.331	0.329	0.339	0.29	0.321	0.305	0.309	0.183	0.183	0.183	0.183	0.183	0.183	0.183	0.183	0.183	0.183	0.183	0.183	0.183	0.183	0.183	0.183	0.183	0.183	0.183	0.183
2021-03-16	0.222	0.363	0.347	0.365	0.364	0.356	0.362	0.349	0.351	0.362	0.376	0.347	0.354	0.366	0.321	0.328	0.357	0.354	0.342	0.355	0.222	0.222	0.222	0.222	0.222	0.222	0.222	0.222	0.222	0.222	0.222	0.222	0.222	0.222	0.222	0.222	0.222	0.222	0.222	0.222
2021-03-17	0.298	0.361	0.347	0.349	0.373	0.344	0.376	0.313	0.367	0.357	0.331	0.386	0.375	0.36	0.361	0.368	0.347	0.358	0.31	0.362	0.298	0.298	0.298	0.298	0.298	0.298	0.298	0.298	0.298	0.298	0.298	0.298	0.298	0.298	0.298	0.298	0.298	0.298	0.298	0.298
2021-03-18	0.321	0.368	0.369	0.342	0.356	0.359	0.352	0.307	0.368	0.36	0.342	0.352	0.338	0.369	0.341	0.357	0.318	0.35	0.341	0.363	0.321	0.321	0.321	0.321	0.321	0.321	0.321	0.321	0.321	0.321	0.321	0.321	0.321	0.321	0.321	0.321	0.321	0.321	0.321	0.321
2021-03-19	0.317	0.348	0.362	0.361	0.386	0.358	0.345	0.269	0.349	0.336	0.363	0.36	0.365	0.357	0.32	0.362	0.343	0.368	0.32	0.36	0.317	0.317	0.317	0.317	0.317	0.317	0.317	0.317	0.317	0.317	0.317	0.317	0.317	0.317	0.317	0.317	0.317	0.317	0.317	0.317
2021-03-20	0.26	0.35	0.365	0.352333	0.372667	0.352667	0.352333	0.247	0.348667	0.340667	0.372	0.324333	0.358667	0.305	0.329	0.363333	0.336333	0.360667	0.321667	0.326	0.26	0.26	0.26	0.26	0.26	0.26	0.26	0.26	0.26	0.26	0.26	0.26	0.26	0.26	0.26	0.26	0.26	0.26	0.26	0.26
2021-03-21	0.24	0.352	0.368	0.343667	0.359333	0.347333	0.359667	0.225	0.348333	0.345333	0.381	0.288667	0.352333	0.253	0.338	0.364667	0.329667	0.353333	0.323333	0.292	0.24	0.24	0.24	0.24	0.24	0.24	0.24	0.24	0.24	0.24	0.24	0.24	0.24	0.24	0.24	0.24	0.24	0.24	0.24	0.24
2021-03-22	0.23	0.354	0.371	0.335	0.346	0.342	0.367	0.203	0.348	0.35	0.39	0.253	0.346	0.201	0.347	0.366	0.323	0.346	0.325	0.258	0.23	0.23	0.23	0.23	0.23	0.23	0.23	0.23	0.23	0.23	0.23	0.23	0.23	0.23	0.23	0.23	0.23	0.23	0.23	0.23
2021-03-23	0.197	0.333	0.366	0.339	0.359	0.336	0.358	0.17	0.348	0.368	0.365	0.364	0.36	0.366	0.354	0.344	0.356	0.337	0.368	0.365	0.197	0.197	0.197	0.197	0.197	0.197	0.197	0.197	0.197	0.197	0.197	0.197	0.197	0.197	0.197	0.197	0.197	0.197	0.197	0.197
2021-03-24	0.167	0.312	0.305	0.236	0.363	0.289	0.36	0.12	0.334	0.385	0.33	0.341	0.381	0.359	0.365	0.368	0.287	0.345	0.334	0.363	0.167	0.167	0.167	0.167	0.167	0.167	0.167	0.167	0.167	0.167	0.167	0.167	0.167	0.167	0.167	0.167	0.167	0.167	0.167	0.167
2021-03-25	0.176	0.369	0.321	0.309	0.232	0.308	0.314	0.325	0.337	0.366	0.366	0.321	0.354	0.325	0.357	0.369	0.369	0.361	0.364	0.335	0.176	0.176	0.176	0.176	0.176	0.176	0.176	0.176	0.176	0.176	0.176	0.176	0.176	0.176	0.176	0.176	0.176	0.176	0.176	0.176
2021-03-26	0.22	0.357	0.3425	0.32	0.286	0.3385	0.3385	0.326	0.3485	0.363	0.366	0.343	0.352	0.358	0.3465	0.365	0.3685	0.3535	0.364	0.338	0.22	0.22	0.22	0.22	0.22	0.22	0.22	0.22	0.22	0.22	0.22	0.22	0.22	0.22	0.22	0.22	0.22	0.22	0.22	0.22
2021-03-27	0.269	0.345	0.364	0.331	0.34	0.369	0.363	0.327	0.36	0.36	0.366	0.365	0.35	0.391	0.336	0.361	0.368	0.346	0.364	0.341	0.269	0.269	0.269	0.269	0.269	0.269	0.269	0.269	0.269	0.269	0.269	0.269	0.269	0.269	0.269	0.269	0.269	0.269	0.269	0.269
2021-03-28	0.24	0.3105	0.351	0.263	0.2825	0.297	0.294	0.2735	0.3545	0.3635	0.363	0.3605	0.358	0.386	0.3375	0.354	0.368	0.3525	0.3555	0.356	0.24	0.24	0.24	0.24	0.24	0.24	0.24	0.24	0.24	0.24	0.24	0.24	0.24	0.24	0.24	0.24	0.24	0.24	0.24	0.24
2021-03-29	0.225	0.276	0.338	0.195	0.225	0.225	0.225	0.22	0.349	0.367	0.36	0.356	0.366	0.381	0.339	0.347	0.368	0.359	0.347	0.371	0.225	0.225	0.225	0.225	0.225	0.225	0.225	0.225	0.225	0.225	0.225	0.225	0.225	0.225	0.225	0.225	0.225	0.225	0.225	0.225
2021-03-30	0.334	0.327	0.3345	0.34875	0.359375	0.369188	0.376094	0.32	0.342	0.363	0.37	0.379	0.383	0.376	0.354	0.384	0.37	0.369	0.373	0.369	0.334	0.334	0.334	0.334	0.334	0.334	0.334	0.334	0.334	0.334	0.334	0.334	0.334	0.334	0.334	0.334	0.334	0.334	0.334	0.334
2021-03-31	0.293	0.286	0.286	0.286	0.286	0.286	0.286	0.279	0.286	0.286	0.286	0.286	0.286	0.286	0.355	0.328	0.348	0.375	0.37	0.375	0.293	0.293	0.293	0.293	0.293	0.293	0.293	0.293	0.293	0.293	0.293	0.293	0.293	0.293	0.293	0.293	0.293	0.293	0.293	0.293
2021-04-01	0.354	0.34	0.34	0.34	0.34	0.34	0.34	0.326	0.34	0.34	0.34	0.34	0.34	0.34	0.362	0.366	0.367	0.394	0.384	0.38	0.354	0.354	0.354	0.354	0.354	0.354	0.354	0.354	0.354	0.354	0.354	0.354	0.354	0.354	0.354	0.354	0.354	0.354	0.354	0.354
2021-04-02	0.32	0.32	0.32	0.32	0.32	0.32	0.32	0.32	0.32	0.32	0.32	0.32	0.32	0.32	0.3605	0.3395	0.3595	0.3715	0.3665	0.3655	0.32	0.32	0.32	0.32	0.32	0.32	0.32	0.32	0.32	0.32	0.32	0.32	0.32	0.32	0.32	0.32	0.32	0.32	0.32	0.32
2021-04-03	0.326	0.326	0.326	0.326	0.326	0.326	0.326	0.326	0.326	0.326	0.326	0.326	0.326	0.326	0.359	0.313	0.352	0.349	0.349	0.351	0.326	0.326	0.326	0.326	0.326	0.326	0.326	0.326	0.326	0.326	0.326	0.326	0.326	0.326	0.326	0.326	0.326	0.326	0.326	0.326
2021-04-04	0.25	0.24	0.24	0.24	0.24	0.24	0.24	0.23	0.24	0.24	0.24	0.24	0.24	0.24	0.3545	0.3275	0.3435	0.3455	0.33	0.3385	0.25	0.25	0.25	0.25	0.25	0.25	0.25	0.25	0.25	0.25	0.25	0.25	0.25	0.25	0.25	0.25	0.25	0.25	0.25	0.25
2021-04-05	0.174	0.175	0.175	0.175	0.175	0.175	0.175	0.176	0.175	0.175	0.175	0.175	0.175	0.175	0.35	0.342	0.335	0.342	0.311	0.326	0.174	0.174	0.174	0.174	0.174	0.174	0.174	0.174	0.174	0.174	0.174	0.174	0.174	0.174	0.174	0.174	0.174	0.174	0.174	0.174
2021-04-06	0.202	0.216	0.216	0.216	0.216	0.216	0.216	0.23	0.216	0.216	0.216	0.216	0.216	0.216	0.344	0.33	0.352	0.233	0.309	0.334	0.202	0.202	0.202	0.202	0.202	0.202	0.202	0.202	0.202	0.202	0.202	0.202	0.202	0.202	0.202	0.202	0.202	0.202	0.202	0.202
2021-04-07	0.246	0.2755	0.2755	0.2755	0.2755	0.2755	0.2755	0.305	0.2755	0.2755	0.2755	0.2755	0.2755	0.2755	0.342	0.309	0.319	0.372	0.318	0.301	0.246	0.246	0.246	0.246	0.246	0.246	0.246	0.246	0.246	0.246	0.246	0.246	0.246	0.246	0.246	0.246	0.246	0.246	0.246	0.246
2021-04-08	0.138	0.138	0.138	0.138	0.138	0.138	0.138	0.138	0.138	0.138	0.138	0.138	0.138	0.138	0.3136	0.2872	0.2952	0.3376	0.2944	0.2808	0.138	0.138	0.138	0.138	0.138	0.138	0.138	0.138	0.138	0.138	0.138	0.138	0.138	0.138	0.138	0.138	0.138	0.138	0.138	0.138
2021-04-09	0.16	0.16	0.16	0.16	0.16	0.16	0.16	0.16	0.16	0.16	0.16	0.16	0.16	0.16	0.2852	0.2654	0.2714	0.3032	0.2708	0.2606	0.1575	0.1625	0.1675	0.1725	0.1775	0.1825	0.1875	0.1925	0.1975	0.2025	0.2075	0.2125	0.2175	0.2225	0.2275	0.2325	0.2375	0.2425	0.2475	0.2525
2021-04-10	0.177	0.177	0.177	0.177	0.177	0.177	0.177	0.177	0.177	0.177	0.177	0.177	0.177	0.177	0.2568	0.2436	0.2476	0.2688	0.2472	0.2404	0.177	0.187	0.197	0.207	0.217	0.227	0.237	0.247	0.257	0.267	0.277	0.287	0.297	0.307	0.317	0.327	0.337	0.347	0.357	0.367
2021-04-11	0.2	0.2	0.2	0.2	0.2	0.2	0.2	0.2	0.2	0.2	0.2	0.2	0.2	0.2	0.2	0.2	0.2	0.2	0.2	0.2	0.2115	0.1955	0.2215	0.2055	0.237	0.2395	0.2355	0.2045	0.2395	0.2435	0.2535	0.2865	0.273	0.262	0.278	0.276	0.2705	0.2855	0.2825	0.291
2021-04-12	0.246	0.246	0.246	0.246	0.246	0.246	0.246	0.246	0.246	0.246	0.246	0.246	0.246	0.246	0.246	0.246	0.246	0.246	0.246	0.246	0.246	0.204	0.246	0.204	0.257	0.252	0.234	0.162	0.222	0.22	0.23	0.286	0.249	0.217	0.239	0.225	0.204	0.224	0.208	0.215
2021-04-13	0.186	0.186	0.186	0.186	0.186	0.186	0.186	0.186	0.186	0.186	0.186	0.186	0.186	0.186	0.186	0.186	0.186	0.186	0.186	0.186	0.186	0.246	0.188	0.218	0.211	0.212	0.139	0.162	0.201	0.189	0.201	0.193	0.273	0.184	0.221	0.189	0.23	0.199	0.205	0.217
2021-04-14	0.219	0.219	0.219	0.219	0.219	0.219	0.219	0.219	0.219	0.219	0.219	0.219	0.219	0.219	0.219	0.219	0.219	0.219	0.219	0.219	0.219	0.369	0.279	0.361	0.334	0.333	0.317	0.204	0.329	0.339	0.342	0.319	0.347	0.326	0.363	0.38	0.388	0.374	0.339	0.34
2021-04-15	0.158	0.158	0.158	0.158	0.158	0.158	0.158	0.158	0.158	0.158	0.158	0.158	0.158	0.158	0.158	0.158	0.158	0.158	0.158	0.158	0.158	0.373	0.36	0.371	0.365	0.359	0.36	0.163	0.369	0.378	0.327	0.374	0.365	0.355	0.356	0.38	0.367	0.375	0.355	0.37
2021-04-16	0.157	0.157	0.157	0.157	0.157	0.157	0.157	0.157	0.157	0.157	0.157	0.157	0.157	0.157	0.157	0.157	0.157	0.157	0.157	0.157	0.1575	0.3675	0.3655	0.37	0.365	0.3595	0.365	0.165	0.3645	0.3775	0.3495	0.372	0.374	0.3655	0.36	0.3675	0.3585	0.3695	0.362	0.3665
2021-04-17	0.157	0.157	0.157	0.157	0.157	0.157	0.157	0.157	0.157	0.157	0.157	0.157	0.157	0.157	0.157	0.157	0.157	0.157	0.157	0.157	0.157	0.362	0.371	0.369	0.365	0.36	0.37	0.167	0.36	0.377	0.372	0.37	0.383	0.376	0.364	0.355	0.35	0.364	0.369	0.363
2021-04-18	0.152	0.152	0.152	0.152	0.152	0.152	0.152	0.152	0.152	0.152	0.152	0.152	0.152	0.152	0.152	0.152	0.152	0.152	0.152	0.152	0.1545	0.3625	0.3725	0.372	0.3655	0.367	0.3655	0.167	0.369	0.369	0.3675	0.3655	0.3675	0.3665	0.3595	0.3625	0.3665	0.3595	0.3735	0.3695
2021-04-19	0.152	0.152	0.152	0.152	0.152	0.152	0.152	0.152	0.152	0.152	0.152	0.152	0.152	0.152	0.152	0.152	0.152	0.152	0.152	0.152	0.152	0.363	0.374	0.375	0.366	0.374	0.361	0.167	0.378	0.361	0.363	0.361	0.352	0.357	0.355	0.37	0.383	0.355	0.378	0.376
2021-04-20	0.327	0.327	0.327	0.327	0.327	0.327	0.327	0.327	0.327	0.327	0.327	0.327	0.327	0.327	0.327	0.327	0.327	0.327	0.327	0.327	0.327	0.37	0.369	0.374	0.372	0.384	0.372	0.318	0.369	0.374	0.376	0.382	0.38	0.37	0.369	0.377	0.384	0.379	0.372	0.378
2021-04-21	0.274	0.274	0.274	0.274	0.274	0.274	0.274	0.274	0.274	0.274	0.274	0.274	0.274	0.274	0.274	0.274	0.274	0.274	0.274	0.274	0.274	0.369	0.372	0.372	0.38	0.375	0.382	0.289	0.38	0.376	0.384	0.37	0.375	0.372	0.372	0.374	0.384	0.39	0.374	0.373
2021-04-22	0.37	0.37	0.37	0.37	0.37	0.37	0.37	0.37	0.37	0.37	0.37	0.37	0.37	0.37	0.37	0.37	0.37	0.37	0.37	0.37	0.37	0.325	0.327	0.364	0.406	0.374	0.371	0.218	0.366	0.369	0.359	0.385	0.396	0.369	0.393	0.397	0.374	0.363	0.359	0.374
2021-04-23	0.36	0.36	0.36	0.36	0.36	0.36	0.36	0.36	0.36	0.36	0.36	0.36	0.36	0.36	0.36	0.36	0.36	0.36	0.36	0.36	0.36	0.36	0.36	0.36	0.36	0.36	0.36	0.36	0.379	0.3705	0.369	0.382	0.3845	0.376	0.3845	0.3845	0.3765	0.374	0.365	0.375
2021-04-24	0.359	0.359	0.359	0.359	0.359	0.359	0.359	0.359	0.359	0.359	0.359	0.359	0.359	0.359	0.359	0.359	0.359	0.359	0.359	0.359	0.359	0.359	0.359	0.359	0.359	0.359	0.359	0.361	0.392	0.372	0.379	0.379	0.373	0.383	0.376	0.372	0.379	0.385	0.371	0.376
2021-04-25	0.32	0.32	0.32	0.32	0.32	0.32	0.32	0.32	0.32	0.32	0.32	0.32	0.32	0.32	0.32	0.32	0.32	0.32	0.32	0.32	0.32	0.32	0.32	0.32	0.32	0.32	0.32	0.32	0.3855	0.372	0.377	0.3705	0.371	0.3755	0.371	0.367	0.3795	0.3755	0.376	0.377
2021-04-26	0.278	0.278	0.278	0.278	0.278	0.278	0.278	0.278	0.278	0.278	0.278	0.278	0.278	0.278	0.278	0.278	0.278	0.278	0.278	0.278	0.278	0.278	0.278	0.278	0.278	0.278	0.278	0.271	0.379	0.372	0.375	0.362	0.369	0.368	0.366	0.362	0.38	0.366	0.381	0.378
2021-04-27	0.21	0.21	0.21	0.21	0.21	0.21	0.21	0.21	0.21	0.21	0.21	0.21	0.21	0.21	0.21	0.21	0.21	0.21	0.21	0.21	0.21	0.21	0.21	0.21	0.21	0.21	0.21	0.237	0.313	0.342	0.322	0.335	0.332	0.326	0.372	0.378	0.326	0.376	0.369	0.378
2021-04-28	0.28	0.28	0.28	0.28	0.28	0.28	0.28	0.28	0.28	0.28	0.28	0.28	0.28	0.28	0.28	0.28	0.28	0.28	0.28	0.28	0.28	0.28	0.28	0.28	0.28	0.28	0.28	0.243	0.337	0.34	0.322	0.324	0.349	0.289	0.38	0.381	0.376	0.374	0.37	0.369
2021-04-29	0.269	0.269	0.269	0.269	0.269	0.269	0.269	0.269	0.269	0.269	0.269	0.269	0.269	0.269	0.269	0.269	0.269	0.269	0.269	0.269	0.269	0.269	0.269	0.269	0.269	0.269	0.269	0.25	0.318	0.327	0.332	0.33	0.311	0.277	0.373	0.376	0.371	0.369	0.377	0.369
2021-04-30	0.21	0.21	0.21	0.21	0.21	0.21	0.21	0.21	0.21	0.21	0.21	0.21	0.21	0.21	0.21	0.21	0.21	0.21	0.21	0.21	0.21	0.21	0.21	0.21	0.21	0.21	0.21	0.21	0.2965	0.309	0.315	0.2995	0.292	0.2815	0.3725	0.373	0.3695	0.372	0.3745	0.374
2021-05-01	0.153	0.153	0.153	0.153	0.153	0.153	0.153	0.153	0.153	0.153	0.153	0.153	0.153	0.153	0.153	0.153	0.153	0.153	0.153	0.153	0.153	0.153	0.153	0.153	0.153	0.153	0.153	0.141	0.275	0.291	0.298	0.269	0.273	0.286	0.372	0.37	0.368	0.375	0.372	0.379
2021-05-02	0.16	0.16	0.16	0.16	0.16	0.16	0.16	0.16	0.16	0.16	0.16	0.16	0.16	0.16	0.16	0.16	0.16	0.16	0.16	0.16	0.16	0.16	0.16	0.16	0.16	0.16	0.16	0.16	0.16	0.16	0.16	0.16	0.16	0.16	0.374	0.374	0.3725	0.3745	0.3735	0.378
2021-05-03	0.17	0.17	0.17	0.17	0.17	0.17	0.17	0.17	0.17	0.17	0.17	0.17	0.17	0.17	0.17	0.17	0.17	0.17	0.17	0.17	0.17	0.17	0.17	0.17	0.17	0.17	0.17	0.17	0.17	0.17	0.17	0.17	0.17	0.17	0.376	0.378	0.377	0.374	0.375	0.377
2021-05-04	0.199	0.199	0.199	0.199	0.199	0.199	0.199	0.199	0.199	0.199	0.199	0.199	0.199	0.199	0.199	0.199	0.199	0.199	0.199	0.199	0.199	0.199	0.199	0.199	0.199	0.199	0.199	0.208	0.208	0.208	0.208	0.208	0.208	0.208	0.296	0.317	0.327	0.367	0.367	0.349
2021-05-05	0.184	0.184	0.184	0.184	0.184	0.184	0.184	0.184	0.184	0.184	0.184	0.184	0.184	0.184	0.184	0.184	0.184	0.184	0.184	0.184	0.184	0.184	0.184	0.184	0.184	0.184	0.184	0.17	0.17	0.17	0.17	0.17	0.17	0.17	0.284	0.292	0.291	0.274	0.34	0.308
2021-05-06	0.169	0.169	0.169	0.169	0.169	0.169	0.169	0.169	0.169	0.169	0.169	0.169	0.169	0.169	0.169	0.169	0.169	0.169	0.169	0.169	0.169	0.169	0.169	0.169	0.169	0.169	0.169	0.201	0.201	0.201	0.201	0.201	0.201	0.201	0.326	0.294	0.33	0.315	0.342	0.332
2021-05-07	0.18	0.18	0.18	0.18	0.18	0.18	0.18	0.18	0.18	0.18	0.18	0.18	0.18	0.18	0.18	0.18	0.18	0.18	0.18	0.18	0.18	0.18	0.18	0.18	0.18	0.18	0.18	0.18	0.18	0.18	0.18	0.18	0.18	0.18	0.256	0.237	0.259	0.2595	0.2765	0.271
2021-05-08	0.19	0.19	0.19	0.19	0.19	0.19	0.19	0.19	0.19	0.19	0.19	0.19	0.19	0.19	0.19	0.19	0.19	0.19	0.19	0.19	0.19	0.19	0.19	0.19	0.19	0.19	0.19	0.19	0.19	0.19	0.19	0.19	0.19	0.19	0.186	0.18	0.188	0.204	0.211	0.21
WI destiny	0.000652473	0.0146471	0.0225505	0.0129039	0.0156493	0.0156314	0.0205152	0.000652473	0.0247386	0.0307852	0.026899	0.0174777	0.0260447	0.0250661	0.0295878	0.0321235	0.0297976	0.0336969	0.0238329	0.0258921	0.000652473	0.0176371	0.0158537	0.0192169	0.0192169	0.0192169	0.0192169	0	0.0233892	0.0249542	0.0234499	0.0239651	0.0246135	0.0228419	0.032938	0.032975	0.0319309	0.0342794	0.0359233	0.0342213
*1000	0.652473	14.6471	22.5505	12.9039	15.6493	15.6314	20.5152	0.652473	24.7386	30.7852	26.899	17.4777	26.0447	25.0661	29.5878	32.1235	29.7976	33.6969	23.8329	25.8921	0.652473	17.6371	15.8537	19.2169	19.2169	19.2169	19.2169	0	23.3892	24.9542	23.4499	23.9651	24.6135	22.8419	32.938	32.975	31.9309	34.2794	35.9233	34.2213
WI ASD1	9.41026	38.9747	55.8008	20.7186	43.6947	31.6519	34.2082	9.15076	48.1402	84.3716	45.3963	24.1991	49.9517	27.6563	80.6042	102.629	47.1801	120.076	60.1379	54.096	9.41026	30.334	26.989	41.1508	40.67	40.7379	39.6667	7.94635	54.9389	68.0201	48.6282	62.9144	65.1894	55.1209	113.036	118.585	94.4589	122.98	140.708	128.417
WI ASD2	16.5049	50.2903	68.362	29.8823	55.9652	42.3873	46.2432	16.6556	58.7713	97.901	58.1286	35.0896	62.3193	39.7425	93.8815	116.965	59.4236	135.589	73.7563	67.6345	16.5049	40.6239	37.0329	51.634	51.318	51.4105	50.1653	14.4418	66.9899	80.0543	60.8312	75.2713	77.8452	67.2795	128.747	134.212	110.064	139.138	157.094	144.481
WI growth	0.000638472	0.0123893	0.019438	0.0109238	0.013371	0.0131424	0.0174495	0.000638472	0.0213499	0.0260642	0.0232138	0.0154224	0.0226313	0.0215998	0.0262765	0.0278136	0.0266976	0.0295471	0.0212988	0.0231961	0.000638472	0.0171227	0.0154086	0.0186621	0.0186621	0.0186621	0.0186621	0	0.0227501	0.024286	0.02281	0.0233152	0.0239517	0.0222121	0.0321457	0.0321822	0.0311596	0.0334702	0.0350951	0.0334128
*1000	0.638472	12.3893	19.438	10.9238	13.371	13.1424	17.4495	0.638472	21.3499	26.0642	23.2138	15.4224	22.6313	21.5998	26.2765	27.8136	26.6976	29.5471	21.2988	23.1961	0.638472	17.1227	15.4086	18.6621	18.6621	18.6621	18.6621	0	22.7501	24.286	22.81	23.3152	23.9517	22.2121	32.1457	32.1822	31.1596	33.4702	35.0951	33.4128
WI PLUS	0.00228695	0.0304809	0.0359014	0.0151144	0.0263872	0.0276135	0.0321066	0.00228695	0.0431432	0.0491668	0.044384	0.0427145	0.0407902	0.0376206	0.0558815	0.0519323	0.0500164	0.0856083	0.0827975	0.0818973	0.00328695	0.0373498	0.0330673	0.0394928	0.0394928	0.0414928	0.0394928	0.00128695	0.0529698	0.0573869	0.055555	0.0545398	0.0576511	0.0605999	0.0790175	0.0788403	0.0873234	0.0817803	0.0872551	0.0840894
*1000	2.28695	30.4809	35.9014	15.1144	26.3872	27.6135	32.1066	2.28695	43.1432	49.1668	44.384	42.7145	40.7902	37.6206	55.8815	51.9323	50.0164	85.6083	82.7975	81.8973	3.28695	37.3498	33.0673	39.4928	39.4928	41.4928	39.4928	1.28695	52.9698	57.3869	55.555	54.5398	57.6511	60.5999	79.0175	78.8403	87.3234	81.7803	87.2551	84.0894

## Sheet: by-ck
	date	by-ck	corr SM	SWWFPS		0	Ilatime	index		coef	Daily WI	WI			laf	1	iStage	0	0	T	ASI
	2021-03-06	0.256	0.256	0.531692	1	0	0	0	0	0.694236	0	0	0		0.851469	0.851469	4	0.148531	0.148531	10.5762	0.64491
	2021-03-07	0.26	0.26	0.54	1	0	0	0	0	0.706822	0	0	0		0.836364	0.836364	4	0.312168	0.312168	8.62381	0.663011
	2021-03-08	0.275	0.275	0.571154	1	0	0	0	0	0.7191	0	0	0		0.77972	0.77972	4	0.532448	0.532448	8.62381	0.663011
	2021-03-09	0.323	0.323	0.670846	0.901564	1	0	0	0	0.731059	0	0	0		0.598462	0.598462	4	0.933986	0.933986	11.595	0.636394
	2021-03-10	0.279	0.279	0.579462	1	0	0	0	0	0.742691	0	0	0		0.764615	0.764615	4	0	0.957524	10.1714	0.648464
	2021-03-11	0.286	0.286	0.594	1	0	0	0	0	0.753989	0	0	0		0.738182	0.738182	4	0.261818	0.261818	15.2714	0.610211
	2021-03-12	0.24	0.24	0.498462	1	0	0	0	0	0.764948	0	0	0		0.911888	0.911888	4	0	0.270629	16.3	0.604003
	2021-03-13	0.251	0.251	0.521308	1	0	0	0	0	0.775564	0	0	0		0.87035	0.87035	4	0.12965	0.12965	16.9952	0.600051
	2021-03-14	0.22	0.22	0.456923	1	0	0	0	0	0.785835	0	0	0		0.987413	0.987413	4	0	0.130909	17	0.600024
	2021-03-15	0.183	0.183	0.380077	1	0	0	0	0	0.79576	0	0	0		1.12713	1	5	0	0	18.4571	0.592337
	2021-03-16	0.222	0.222	0.461077	1	0	0	0	0	0.805338	0	0	0		0.97986	0.97986	5	0.0201399	0.0201399	16.5476	0.602573
	2021-03-17	0.298	0.298	0.618923	1	0	0	0	0	0.814573	0	0	0		0.692867	0.692867	5	0.327273	0.327273	11.8905	0.634034
	2021-03-18	0.321	0.321	0.666692	0.953782	1	0	0	0	0.823465	0	0	0		0.606014	0.606014	5	0.721259	0.721259	9.94286	0.650516
	2021-03-19	0.317	0.317	0.658385	1	0	0	0	0	0.832018	0	0	0		0.621119	0.621119	5	0.53362	0.759147	8.37143	0.665535
	2021-03-20	0.26	0.26	0.54	1	0	0	0	0	0.840238	0	0	0		0.836364	0.836364	5	0	0.549984	8.37143	0.665535
	2021-03-21	0.24	0.24	0.498462	1	0	0	0	0	0.848129	0	0	0		0.911888	0.911888	5	0	0.00881119	15.2857	0.610121
	2021-03-22	0.23	0.23	0.477692	1	0	0	0	0	0.855697	0	0	0		0.94965	0.94965	5	0	0.00503497	15.2857	0.610121
	2021-03-23	0.197	0.197	0.409154	1	0	0	0	0	0.862949	0	0	0		1.07427	1	5	0	0	14.8048	0.613176
	2021-03-24	0.167	0.167	0.346846	1	0	0	0	0	0.869892	0	0	0		1.18755	1	5	0	0	19.5095	0.587248
	2021-03-25	0.176	0.176	0.365538	1	0	0	0	0	0.876533	0	0	0		1.15357	1	5	0	0	20.5619	0.582517
	2021-03-26	0.22	0.22	0.456923	1	0	0	0	0	0.882881	0	0	0		0.987413	0.987413	5	0.0125874	0.0125874	16.619	0.602166
	2021-03-27	0.269	0.269	0.558692	1	0	0	0	0	0.888944	0	0	0		0.802378	0.802378	6	0.21021	0.21021	16.619	0.602166
	2021-03-28	0.24	0.24	0.498462	1	0	0	0	0	0.894731	0	0	0		0.911888	0.911888	6	0	0.254266	20.7333	0.581779
	2021-03-29	0.225	0.225	0.467308	1	0	0	0	0	0.90025	0	0	0		0.968531	0.968531	6	0	0.0157343	20.7333	0.581779
	2021-03-30	0.334	0.334	0.693692	0.756027	1	0	0	0	0.90551	0	0	0		0.556923	0.556923	6	0.443077	0.443077	15.58	0.608302
	2021-03-31	0.293	0.293	0.608538	1	0	0	0	0	0.91052	0	0	0		0.711748	0.711748	6	0	0.587203	13.9222	0.619054
	2021-04-01	0.354	0.35	0.726923	0.733636	1	0	0	0	0.915289	0	0	0		0.496503	0.496503	6	0.503497	0.503497	11.9333	0.633696
	2021-04-02	0.32	0.32	0.664615	0.911658	2	0	0	0	0.919827	0	0	0		0.60979	0.60979	6	0	0.698601	11.9333	0.633696
	2021-04-03	0.326	0.326	0.677077	0.824159	3	0	0	0	0.924142	0	0	0		0.587133	0.587133	6	0.412867	0.412867	14.4444	0.615533
	2021-04-04	0.25	0.25	0.519231	1	0	0	0	0	0.928242	0	0	0		0.874126	0.874126	6	0	0.475804	14.3333	0.616271
	2021-04-05	0.174	0.174	0.361385	1	0	0	0	0	0.932138	0	0	0		1.16112	1	6	0	0	14.3333	0.616271
	2021-04-06	0.202	0.202	0.419538	1	0	0	0	0	0.935836	0	0	0		1.05538	1	6	0	0	16.9222	0.600457
	2021-04-07	0.246	0.246	0.510923	1	0	0	0	0	0.939346	0	0	0		0.889231	0.889231	6	0.110769	0.110769	13.6	0.621291
	2021-04-08	0.138	0.138	0.286615	1	0	0	0	0	0.942676	0	0	0		1.29706	1	7	0	0.110769	16.6667	0.601895
	2021-04-09	0.16	0.16	0.332308	1	0	0	0	0	0.945833	0	0	0		1.21399	1	7	0	0	16.6667	0.601895
	2021-04-10	0.177	0.177	0.367615	1	0	0	0	0	0.948826	0	0	0		1.14979	1	7	0	0	16.5	0.602846
	2021-04-11	0.2	0.2	0.415385	1	0	0	0	0	0.951662	0	0	0		1.06294	1	7	0	0	16.5	0.602846
	2021-04-12	0.246	0.246	0.510923	1	0	0	0	0	0.954349	0	0	0		0.889231	0.889231	7	0.110769	0.110769	20.4429	0.583035
	2021-04-13	0.186	0.186	0.386308	1	0	0	0	0	0.956893	0	0	0		1.1158	1	7	0	0.110769	19.9714	0.585129
	2021-04-14	0.219	0.219	0.454846	1	0	0	0	0	0.959301	0	0	0		0.991189	0.991189	7	0.00881119	0.00881119	15.9714	0.605938
	2021-04-15	0.158	0.158	0.328154	1	0	0	0	0	0.96158	0	0	0		1.22154	1	7	0	0.00881119	20.919	0.580988
	2021-04-16	0.157	0.157	0.326077	1	0	0	0	0	0.963736	0	0	0		1.22531	1	7	0	0	20.919	0.580988
	2021-04-17	0.157	0.157	0.326077	1	0	0	0	0	0.965776	0	0	0		1.22531	1	7	0	0	21.4381	0.578833
	2021-04-18	0.152	0.152	0.315692	1	0	0	0	0	0.967705	0	0	0		1.2442	1	7	0	0	20.0714	0.584679
	2021-04-19	0.152	0.152	0.315692	1	0	0	0	0	0.969528	0	0	0		1.2442	1	7	0	0	20.0714	0.584679
	2021-04-20	0.327	0.327	0.679154	0.778797	1	0	0	0	0.971252	0	0	0		0.583357	0.583357	8	0.416643	0.416643	16.6952	0.601733
	2021-04-21	0.274	0.274	0.569077	1	0	0	0	0	0.97288	0	0	0		0.783497	0.783497	8	0	0.524895	17.9381	0.594986
	2021-04-22	0.37	0.35	0.726923	0.559439	1	0	0	0	0.974419	0	0	0		0.496503	0.496503	8	0.503497	0.503497	23.019	0.572727
	2021-04-23	0.36	0.35	0.726923	0.559439	2	0	0	0	0.975873	0	0	0		0.496503	0.496503	8	1.00699	1.00699	23.019	0.572727
	2021-04-24	0.359	0.35	0.726923	0.672404	3	0	0	0	0.977246	0	0	0		0.496503	0.496503	8	1.51049	1.51049	14.9467	0.612264
	2021-04-25	0.32	0.32	0.664615	0.850426	4	1	1	0.149574	0.978543	0.146365	0.146365	0.146365		0.60979	0.60979	8	0	1.70559	14.9467	0.612264
	2021-04-26	0.278	0.278	0.577385	1	0	0	0	0	0.979767	0	0.146365	0.29273		0.768392	0.768392	8	0	0.115804	16.6467	0.602008
	2021-04-27	0.21	0.21	0.436154	1	0	0	0	0	0.980923	0	0.146365	0.439095		1.02517	1	8	0	0	23.3733	0.571448
	2021-04-28	0.28	0.28	0.581538	0.97912	1	0	0	0	0.982014	0	0.146365	0.58546		0.760839	0.760839	8	0.239161	0.239161	22.6133	0.574231
	2021-04-29	0.269	0.269	0.558692	1	0	0	0	0	0.983043	0	0.146365	0.731825		0.802378	0.802378	8	0	0.337972	26.16	0.562411
	2021-04-30	0.21	0.21	0.436154	1	0	0	0	0	0.984015	0	0.146365	0.87819		1.02517	1	8	0	0	26.16	0.562411
	2021-05-01	0.153	0.153	0.317769	1	0	0	0	0	0.984932	0	0.146365	1.02455		1.24042	1	8	0	0	29.06	0.554688
	2021-05-02	0.16	0.16	0.332308	1	0	0	0	0	0.985797	0	0.146365	1.17092		1.21399	1	9	0	0	29.06	0.554688
	2021-05-03	0.17	0.17	0.353077	1	0	0	0	0	0.986613	0	0.146365	1.31728		1.17622	1	9	0	0	16.2143	0.604504
	2021-05-04	0.199	0.199	0.413308	1	0	0	0	0	0.987383	0	0.146365	1.46365		1.06671	1	9	0	0	23.8556	0.569756
	2021-05-05	0.184	0.184	0.382154	1	0	0	0	0	0.988109	0	0.146365	1.61001		1.12336	1	9	0	0	26.8556	0.560415
	2021-05-06	0.169	0.169	0.351	1	0	0	0	0	0.988794	0	0.146365	1.75638		1.18	1	9	0	0	21.0444	0.580461
	2021-05-07	0.18	0.18	0.373846	1	0	0	0	0	0.989439	0	0.146365	1.90274		1.13846	1	9	0	0	21.0444	0.580461
	2021-05-08	0.19	0.19	0.394615	1	0	0	0	0	0.990048	0	0.146365	2.04911		1.1007	1	9	0	0	30.2857	0.551863
																		ASD1	ASD2
									0.0023371		0.00228695							9.41026	16.5049
								0.0023371			0.000638472	0.00228695						9.41026	16.5049

## Sheet: by-5-1
	date	by-5-1	corr SM	SWWFPS		0	Ilatime	index		coef	Daily WI	WI			laf	1	iStage	0	0	T	ASI
	2021-03-06	0.289	0.289	0.600231	1	0	0	0	0	0.694236	0	0	0		0.726853	0.726853	4	0.273147	0.273147	10.5762	0.64491
	2021-03-07	0.2645	0.2645	0.549346	1	0	0	0	0	0.706822	0	0	0		0.819371	0.819371	4	0	0.29121	8.62381	0.663011
	2021-03-08	0.24	0.24	0.498462	1	0	0	0	0	0.7191	0	0	0		0.911888	0.911888	4	0	0.00881119	8.62381	0.663011
	2021-03-09	0.239	0.239	0.496385	1	0	0	0	0	0.731059	0	0	0		0.915664	0.915664	4	0	0.00843357	11.595	0.636394
	2021-03-10	0.252	0.252	0.523385	1	0	0	0	0	0.742691	0	0	0		0.866573	0.866573	4	0.133427	0.133427	10.1714	0.648464
	2021-03-11	0.297	0.297	0.616846	0.981041	1	0	0	0	0.753989	0	0	0		0.696643	0.696643	4	0.436783	0.436783	15.2714	0.610211
	2021-03-12	0.2735	0.2735	0.568038	1	0	0	0	0	0.764948	0	0	0		0.785385	0.785385	4	0	0.458245	16.3	0.604003
	2021-03-13	0.25	0.25	0.519231	1	0	0	0	0	0.775564	0	0	0		0.874126	0.874126	4	0	0.0125874	16.9952	0.600051
	2021-03-14	0.308	0.308	0.639692	0.886663	1	0	0	0	0.785835	0	0	0		0.655105	0.655105	4	0.344895	0.344895	17	0.600024
	2021-03-15	0.366	0.35	0.726923	0.615467	2	0	0	0	0.79576	0	0	0		0.496503	0.496503	5	0.848392	0.848392	18.4571	0.592337
	2021-03-16	0.363	0.35	0.726923	0.644715	3	0	0	0	0.805338	0	0	0		0.496503	0.496503	5	1.35189	1.35189	16.5476	0.602573
	2021-03-17	0.361	0.35	0.726923	0.734603	4	1	1	0.265397	0.814573	0.216185	0.216185	0.216185		0.496503	0.496503	5	1.85538	1.85538	11.8905	0.634034
	2021-03-18	0.368	0.35	0.726923	0.781694	5	2	1.12272	0.181115	0.823465	0.149142	0.365327	0.581513		0.496503	0.496503	5	2.35888	2.35888	9.94286	0.650516
	2021-03-19	0.348	0.348	0.722769	0.836474	6	3	1.20138	0.113559	0.832018	0.0944829	0.45981	1.04132		0.504056	0.504056	5	2.28274	2.40848	8.37143	0.665535
	2021-03-20	0.35	0.35	0.726923	0.824606	7	4	1.2605	0.111449	0.840238	0.0936439	0.553454	1.59478		0.496503	0.496503	5	2.78624	2.78624	8.37143	0.665535
	2021-03-21	0.352	0.35	0.726923	0.666281	8	5	1.30836	0.237909	0.848129	0.201777	0.755231	2.35001		0.496503	0.496503	5	3.28974	3.28974	15.2857	0.610121
	2021-03-22	0.354	0.35	0.726923	0.666281	9	6	1.34881	0.227579	0.855697	0.194738	0.94997	3.29998		0.496503	0.496503	5	3.79323	3.79323	15.2857	0.610121
	2021-03-23	0.333	0.333	0.691615	0.775888	10	7	1.38398	0.126198	0.862949	0.108902	1.05887	4.35885		0.560699	0.560699	5	3.07334	4.14467	14.8048	0.613176
	2021-03-24	0.312	0.312	0.648	0.826422	11	8	1.41519	0.083895	0.869892	0.0729796	1.13185	5.4907		0.64	0.64	5	2.05829	3.10934	19.5095	0.587248
	2021-03-25	0.369	0.35	0.726923	0.587411	12	9	1.44331	0.278659	0.876533	0.244254	1.37611	6.86681		0.496503	0.496503	5	2.56179	2.56179	20.5619	0.582517
	2021-03-26	0.357	0.35	0.726923	0.64355	13	10	1.46893	0.219745	0.882881	0.194009	1.57011	8.43692		0.496503	0.496503	5	3.06529	3.06529	16.619	0.602166
	2021-03-27	0.345	0.345	0.716538	0.67322	14	11	1.49249	0.188377	0.888944	0.167457	1.73757	10.1745		0.515385	0.515385	6	2.78503	3.30759	16.619	0.602166
	2021-03-28	0.3105	0.3105	0.644885	0.819697	15	12	1.51434	0.0747026	0.894731	0.0668387	1.80441	11.9789		0.645664	0.645664	6	0.362464	2.9622	20.7333	0.581779
	2021-03-29	0.276	0.276	0.573231	1	0	0	0	0	0.90025	0	1.80441	13.7833		0.775944	0.775944	6	0	0.474492	20.7333	0.581779
	2021-03-30	0.327	0.327	0.679154	0.797565	1	0	0	0	0.90551	0	1.80441	15.5877		0.583357	0.583357	6	0.416643	0.416643	15.58	0.608302
	2021-03-31	0.286	0.286	0.594	1	0	0	0	0	0.91052	0	1.80441	17.3921		0.738182	0.738182	6	0	0.547552	13.9222	0.619054
	2021-04-01	0.34	0.34	0.706154	0.792977	1	0	0	0	0.915289	0	1.80441	19.1965		0.534266	0.534266	6	0.465734	0.465734	11.9333	0.633696
	2021-04-02	0.32	0.32	0.664615	0.911658	2	0	0	0	0.919827	0	1.80441	21.001		0.60979	0.60979	6	0	0.660839	11.9333	0.633696
	2021-04-03	0.326	0.326	0.677077	0.824159	3	0	0	0	0.924142	0	1.80441	22.8054		0.587133	0.587133	6	0.412867	0.412867	14.4444	0.615533
	2021-04-04	0.24	0.24	0.498462	1	0	0	0	0	0.928242	0	1.80441	24.6098		0.911888	0.911888	6	0	0.456923	14.3333	0.616271
	2021-04-05	0.175	0.175	0.363462	1	0	0	0	0	0.932138	0	1.80441	26.4142		1.15734	1	6	0	0	14.3333	0.616271
	2021-04-06	0.216	0.216	0.448615	1	0	0	0	0	0.935836	0	1.80441	28.2186		1.00252	1	6	0	0	16.9222	0.600457
	2021-04-07	0.2755	0.2755	0.572192	1	0	0	0	0	0.939346	0	1.80441	30.023		0.777832	0.777832	6	0.222168	0.222168	13.6	0.621291
	2021-04-08	0.138	0.138	0.286615	1	0	0	0	0	0.942676	0	1.80441	31.8274		1.29706	1	7	0	0.222168	16.6667	0.601895
	2021-04-09	0.16	0.16	0.332308	1	0	0	0	0	0.945833	0	1.80441	33.6318		1.21399	1	7	0	0	16.6667	0.601895
	2021-04-10	0.177	0.177	0.367615	1	0	0	0	0	0.948826	0	1.80441	35.4362		1.14979	1	7	0	0	16.5	0.602846
	2021-04-11	0.2	0.2	0.415385	1	0	0	0	0	0.951662	0	1.80441	37.2406		1.06294	1	7	0	0	16.5	0.602846
	2021-04-12	0.246	0.246	0.510923	1	0	0	0	0	0.954349	0	1.80441	39.0451		0.889231	0.889231	7	0.110769	0.110769	20.4429	0.583035
	2021-04-13	0.186	0.186	0.386308	1	0	0	0	0	0.956893	0	1.80441	40.8495		1.1158	1	7	0	0.110769	19.9714	0.585129
	2021-04-14	0.219	0.219	0.454846	1	0	0	0	0	0.959301	0	1.80441	42.6539		0.991189	0.991189	7	0.00881119	0.00881119	15.9714	0.605938
	2021-04-15	0.158	0.158	0.328154	1	0	0	0	0	0.96158	0	1.80441	44.4583		1.22154	1	7	0	0.00881119	20.919	0.580988
	2021-04-16	0.157	0.157	0.326077	1	0	0	0	0	0.963736	0	1.80441	46.2627		1.22531	1	7	0	0	20.919	0.580988
	2021-04-17	0.157	0.157	0.326077	1	0	0	0	0	0.965776	0	1.80441	48.0671		1.22531	1	7	0	0	21.4381	0.578833
	2021-04-18	0.152	0.152	0.315692	1	0	0	0	0	0.967705	0	1.80441	49.8715		1.2442	1	7	0	0	20.0714	0.584679
	2021-04-19	0.152	0.152	0.315692	1	0	0	0	0	0.969528	0	1.80441	51.6759		1.2442	1	7	0	0	20.0714	0.584679
	2021-04-20	0.327	0.327	0.679154	0.778797	1	0	0	0	0.971252	0	1.80441	53.4803		0.583357	0.583357	8	0.416643	0.416643	16.6952	0.601733
	2021-04-21	0.274	0.274	0.569077	1	0	0	0	0	0.97288	0	1.80441	55.2847		0.783497	0.783497	8	0	0.524895	17.9381	0.594986
	2021-04-22	0.37	0.35	0.726923	0.559439	1	0	0	0	0.974419	0	1.80441	57.0892		0.496503	0.496503	8	0.503497	0.503497	23.019	0.572727
	2021-04-23	0.36	0.35	0.726923	0.559439	2	0	0	0	0.975873	0	1.80441	58.8936		0.496503	0.496503	8	1.00699	1.00699	23.019	0.572727
	2021-04-24	0.359	0.35	0.726923	0.672404	3	0	0	0	0.977246	0	1.80441	60.698		0.496503	0.496503	8	1.51049	1.51049	14.9467	0.612264
	2021-04-25	0.32	0.32	0.664615	0.850426	4	1	1	0.149574	0.978543	0.146365	1.95077	62.6487		0.60979	0.60979	8	0	1.70559	14.9467	0.612264
	2021-04-26	0.278	0.278	0.577385	1	0	0	0	0	0.979767	0	1.95077	64.5995		0.768392	0.768392	8	0	0.115804	16.6467	0.602008
	2021-04-27	0.21	0.21	0.436154	1	0	0	0	0	0.980923	0	1.95077	66.5503		1.02517	1	8	0	0	23.3733	0.571448
	2021-04-28	0.28	0.28	0.581538	0.97912	1	0	0	0	0.982014	0	1.95077	68.5011		0.760839	0.760839	8	0.239161	0.239161	22.6133	0.574231
	2021-04-29	0.269	0.269	0.558692	1	0	0	0	0	0.983043	0	1.95077	70.4518		0.802378	0.802378	8	0	0.337972	26.16	0.562411
	2021-04-30	0.21	0.21	0.436154	1	0	0	0	0	0.984015	0	1.95077	72.4026		1.02517	1	8	0	0	26.16	0.562411
	2021-05-01	0.153	0.153	0.317769	1	0	0	0	0	0.984932	0	1.95077	74.3534		1.24042	1	8	0	0	29.06	0.554688
	2021-05-02	0.16	0.16	0.332308	1	0	0	0	0	0.985797	0	1.95077	76.3042		1.21399	1	9	0	0	29.06	0.554688
	2021-05-03	0.17	0.17	0.353077	1	0	0	0	0	0.986613	0	1.95077	78.2549		1.17622	1	9	0	0	16.2143	0.604504
	2021-05-04	0.199	0.199	0.413308	1	0	0	0	0	0.987383	0	1.95077	80.2057		1.06671	1	9	0	0	23.8556	0.569756
	2021-05-05	0.184	0.184	0.382154	1	0	0	0	0	0.988109	0	1.95077	82.1565		1.12336	1	9	0	0	26.8556	0.560415
	2021-05-06	0.169	0.169	0.351	1	0	0	0	0	0.988794	0	1.95077	84.1073		1.18	1	9	0	0	21.0444	0.580461
	2021-05-07	0.18	0.18	0.373846	1	0	0	0	0	0.989439	0	1.95077	86.058		1.13846	1	9	0	0	21.0444	0.580461
	2021-05-08	0.19	0.19	0.394615	1	0	0	0	0	0.990048	0	1.95077	88.0088		1.1007	1	9	0	0	30.2857	0.551863
																		ASD1	ASD2
									0.0352837		0.0304809							38.9747	50.2903
								0.0352837			0.0123893	0.0304809

## Sheet: by-5-2
	date	by-5-2	corr SM	SWWFPS		0	Ilatime	index		coef	Daily WI	WI			laf	1	iStage	0	0	T	ASI
	2021-03-06	0.267	0.267	0.554538	1	0	0	0	0	0.694236	0	0	0		0.80993	0.80993	4	0.19007	0.19007	10.5762	0.64491
	2021-03-07	0.268	0.268	0.556615	1	0	0	0	0	0.706822	0	0	0		0.806154	0.806154	4	0.383916	0.383916	8.62381	0.663011
	2021-03-08	0.269	0.269	0.558692	1	0	0	0	0	0.7191	0	0	0		0.802378	0.802378	4	0.581538	0.581538	8.62381	0.663011
	2021-03-09	0.264	0.264	0.548308	1	0	0	0	0	0.731059	0	0	0		0.821259	0.821259	4	0.383058	0.599413	11.595	0.636394
	2021-03-10	0.255	0.255	0.529615	1	0	0	0	0	0.742691	0	0	0		0.855245	0.855245	4	0.0110086	0.397534	10.1714	0.648464
	2021-03-11	0.291	0.291	0.604385	1	0	0	0	0	0.753989	0	0	0		0.719301	0.719301	4	0.291708	0.291708	15.2714	0.610211
	2021-03-12	0.285	0.285	0.591923	1	0	0	0	0	0.764948	0	0	0		0.741958	0.741958	4	0.0765297	0.317512	16.3	0.604003
	2021-03-13	0.279	0.279	0.579462	1	0	0	0	0	0.775564	0	0	0		0.764615	0.764615	4	0	0.100068	16.9952	0.600051
	2021-03-14	0.303	0.303	0.629308	0.916333	1	0	0	0	0.785835	0	0	0		0.673986	0.673986	4	0.326014	0.326014	17	0.600024
	2021-03-15	0.327	0.327	0.679154	0.751951	2	0	0	0	0.79576	0	0	0		0.583357	0.583357	5	0.742657	0.742657	18.4571	0.592337
	2021-03-16	0.347	0.347	0.720692	0.662518	3	0	0	0	0.805338	0	0	0		0.507832	0.507832	5	1.23483	1.23483	16.5476	0.602573
	2021-03-17	0.347	0.347	0.720692	0.752405	4	1	1	0.247595	0.814573	0.201684	0.201684	0.201684		0.507832	0.507832	5	1.72699	1.72699	11.8905	0.634034
	2021-03-18	0.369	0.35	0.726923	0.781694	5	2	1.12272	0.181115	0.823465	0.149142	0.350826	0.552511		0.496503	0.496503	5	2.23049	2.23049	9.94286	0.650516
	2021-03-19	0.362	0.35	0.726923	0.824606	6	3	1.20138	0.123531	0.832018	0.10278	0.453606	1.00612		0.496503	0.496503	5	2.73399	2.73399	8.37143	0.665535
	2021-03-20	0.365	0.35	0.726923	0.824606	7	4	1.2605	0.111449	0.840238	0.0936439	0.54725	1.55337		0.496503	0.496503	5	3.23748	3.23748	8.37143	0.665535
	2021-03-21	0.368	0.35	0.726923	0.666281	8	5	1.30836	0.237909	0.848129	0.201777	0.749027	2.30239		0.496503	0.496503	5	3.74098	3.74098	15.2857	0.610121
	2021-03-22	0.371	0.35	0.726923	0.666281	9	6	1.34881	0.227579	0.855697	0.194738	0.943766	3.24616		0.496503	0.496503	5	4.24448	4.24448	15.2857	0.610121
	2021-03-23	0.366	0.35	0.726923	0.675009	10	7	1.38398	0.211075	0.862949	0.182147	1.12591	4.37207		0.496503	0.496503	5	4.74797	4.74797	14.8048	0.613176
	2021-03-24	0.305	0.305	0.633462	0.867961	11	8	1.41519	0.0569671	0.869892	0.0495552	1.17547	5.54754		0.666434	0.666434	5	2.48303	5.01483	19.5095	0.587248
	2021-03-25	0.321	0.321	0.666692	0.759499	12	9	1.44331	0.127868	0.876533	0.11208	1.28755	6.83509		0.606014	0.606014	5	2.87702	2.87702	20.5619	0.582517
	2021-03-26	0.3425	0.3425	0.711346	0.688056	13	10	1.46893	0.180649	0.882881	0.159492	1.44704	8.28213		0.524825	0.524825	5	3.35219	3.35219	16.619	0.602166
	2021-03-27	0.364	0.35	0.726923	0.64355	14	11	1.49249	0.214467	0.888944	0.190649	1.63769	9.91982		0.496503	0.496503	6	3.85569	3.85569	16.619	0.602166
	2021-03-28	0.351	0.35	0.726923	0.585301	15	12	1.51434	0.263704	0.894731	0.235944	1.87363	11.7935		0.496503	0.496503	6	4.35918	4.35918	20.7333	0.581779
	2021-03-29	0.338	0.338	0.702	0.65651	16	13	1.53472	0.193981	0.90025	0.174631	2.04826	13.8417		0.541818	0.541818	6	3.65208	4.58827	20.7333	0.581779
	2021-03-30	0.3345	0.3345	0.694731	0.75306	17	14	1.55383	0.113813	0.90551	0.103059	2.15132	15.993		0.555035	0.555035	6	3.44081	3.87456	15.58	0.608302
	2021-03-31	0.286	0.286	0.594	1	0	0	0	0	0.91052	0	2.15132	18.1444		0.738182	0.738182	6	0	3.57172	13.9222	0.619054
	2021-04-01	0.34	0.34	0.706154	0.792977	1	0	0	0	0.915289	0	2.15132	20.2957		0.534266	0.534266	6	0.465734	0.465734	11.9333	0.633696
	2021-04-02	0.32	0.32	0.664615	0.911658	2	0	0	0	0.919827	0	2.15132	22.447		0.60979	0.60979	6	0	0.660839	11.9333	0.633696
	2021-04-03	0.326	0.326	0.677077	0.824159	3	0	0	0	0.924142	0	2.15132	24.5983		0.587133	0.587133	6	0.412867	0.412867	14.4444	0.615533
	2021-04-04	0.24	0.24	0.498462	1	0	0	0	0	0.928242	0	2.15132	26.7497		0.911888	0.911888	6	0	0.456923	14.3333	0.616271
	2021-04-05	0.175	0.175	0.363462	1	0	0	0	0	0.932138	0	2.15132	28.901		1.15734	1	6	0	0	14.3333	0.616271
	2021-04-06	0.216	0.216	0.448615	1	0	0	0	0	0.935836	0	2.15132	31.0523		1.00252	1	6	0	0	16.9222	0.600457
	2021-04-07	0.2755	0.2755	0.572192	1	0	0	0	0	0.939346	0	2.15132	33.2036		0.777832	0.777832	6	0.222168	0.222168	13.6	0.621291
	2021-04-08	0.138	0.138	0.286615	1	0	0	0	0	0.942676	0	2.15132	35.355		1.29706	1	7	0	0.222168	16.6667	0.601895
	2021-04-09	0.16	0.16	0.332308	1	0	0	0	0	0.945833	0	2.15132	37.5063		1.21399	1	7	0	0	16.6667	0.601895
	2021-04-10	0.177	0.177	0.367615	1	0	0	0	0	0.948826	0	2.15132	39.6576		1.14979	1	7	0	0	16.5	0.602846
	2021-04-11	0.2	0.2	0.415385	1	0	0	0	0	0.951662	0	2.15132	41.8089		1.06294	1	7	0	0	16.5	0.602846
	2021-04-12	0.246	0.246	0.510923	1	0	0	0	0	0.954349	0	2.15132	43.9602		0.889231	0.889231	7	0.110769	0.110769	20.4429	0.583035
	2021-04-13	0.186	0.186	0.386308	1	0	0	0	0	0.956893	0	2.15132	46.1116		1.1158	1	7	0	0.110769	19.9714	0.585129
	2021-04-14	0.219	0.219	0.454846	1	0	0	0	0	0.959301	0	2.15132	48.2629		0.991189	0.991189	7	0.00881119	0.00881119	15.9714	0.605938
	2021-04-15	0.158	0.158	0.328154	1	0	0	0	0	0.96158	0	2.15132	50.4142		1.22154	1	7	0	0.00881119	20.919	0.580988
	2021-04-16	0.157	0.157	0.326077	1	0	0	0	0	0.963736	0	2.15132	52.5655		1.22531	1	7	0	0	20.919	0.580988
	2021-04-17	0.157	0.157	0.326077	1	0	0	0	0	0.965776	0	2.15132	54.7169		1.22531	1	7	0	0	21.4381	0.578833
	2021-04-18	0.152	0.152	0.315692	1	0	0	0	0	0.967705	0	2.15132	56.8682		1.2442	1	7	0	0	20.0714	0.584679
	2021-04-19	0.152	0.152	0.315692	1	0	0	0	0	0.969528	0	2.15132	59.0195		1.2442	1	7	0	0	20.0714	0.584679
	2021-04-20	0.327	0.327	0.679154	0.778797	1	0	0	0	0.971252	0	2.15132	61.1708		0.583357	0.583357	8	0.416643	0.416643	16.6952	0.601733
	2021-04-21	0.274	0.274	0.569077	1	0	0	0	0	0.97288	0	2.15132	63.3222		0.783497	0.783497	8	0	0.524895	17.9381	0.594986
	2021-04-22	0.37	0.35	0.726923	0.559439	1	0	0	0	0.974419	0	2.15132	65.4735		0.496503	0.496503	8	0.503497	0.503497	23.019	0.572727
	2021-04-23	0.36	0.35	0.726923	0.559439	2	0	0	0	0.975873	0	2.15132	67.6248		0.496503	0.496503	8	1.00699	1.00699	23.019	0.572727
	2021-04-24	0.359	0.35	0.726923	0.672404	3	0	0	0	0.977246	0	2.15132	69.7761		0.496503	0.496503	8	1.51049	1.51049	14.9467	0.612264
	2021-04-25	0.32	0.32	0.664615	0.850426	4	1	1	0.149574	0.978543	0.146365	2.29769	72.0738		0.60979	0.60979	8	0	1.70559	14.9467	0.612264
	2021-04-26	0.278	0.278	0.577385	1	0	0	0	0	0.979767	0	2.29769	74.3715		0.768392	0.768392	8	0	0.115804	16.6467	0.602008
	2021-04-27	0.21	0.21	0.436154	1	0	0	0	0	0.980923	0	2.29769	76.6692		1.02517	1	8	0	0	23.3733	0.571448
	2021-04-28	0.28	0.28	0.581538	0.97912	1	0	0	0	0.982014	0	2.29769	78.9669		0.760839	0.760839	8	0.239161	0.239161	22.6133	0.574231
	2021-04-29	0.269	0.269	0.558692	1	0	0	0	0	0.983043	0	2.29769	81.2646		0.802378	0.802378	8	0	0.337972	26.16	0.562411
	2021-04-30	0.21	0.21	0.436154	1	0	0	0	0	0.984015	0	2.29769	83.5623		1.02517	1	8	0	0	26.16	0.562411
	2021-05-01	0.153	0.153	0.317769	1	0	0	0	0	0.984932	0	2.29769	85.8599		1.24042	1	8	0	0	29.06	0.554688
	2021-05-02	0.16	0.16	0.332308	1	0	0	0	0	0.985797	0	2.29769	88.1576		1.21399	1	9	0	0	29.06	0.554688
	2021-05-03	0.17	0.17	0.353077	1	0	0	0	0	0.986613	0	2.29769	90.4553		1.17622	1	9	0	0	16.2143	0.604504
	2021-05-04	0.199	0.199	0.413308	1	0	0	0	0	0.987383	0	2.29769	92.753		1.06671	1	9	0	0	23.8556	0.569756
	2021-05-05	0.184	0.184	0.382154	1	0	0	0	0	0.988109	0	2.29769	95.0507		1.12336	1	9	0	0	26.8556	0.560415
	2021-05-06	0.169	0.169	0.351	1	0	0	0	0	0.988794	0	2.29769	97.3484		1.18	1	9	0	0	21.0444	0.580461
	2021-05-07	0.18	0.18	0.373846	1	0	0	0	0	0.989439	0	2.29769	99.6461		1.13846	1	9	0	0	21.0444	0.580461
	2021-05-08	0.19	0.19	0.394615	1	0	0	0	0	0.990048	0	2.29769	101.944		1.1007	1	9	0	0	30.2857	0.551863
																		ASD1	ASD2
											0.0359014							55.8008	68.362
								0.04127				0.0359014

## Sheet: by-5-3
	date	by-5-3	corr SM	SWWFPS		0	Ilatime	index		coef	Daily WI	WI			laf	1	iStage	0	0	T	ASI
	2021-03-06	0.265	0.265	0.550385	1	0	0	0	0	0.694236	0	0	0		0.817483	0.817483	4	0.182517	0.182517	10.5762	0.64491
	2021-03-07	0.254	0.254	0.527538	1	0	0	0	0	0.706822	0	0	0		0.859021	0.859021	4	0	0.196615	8.62381	0.663011
	2021-03-08	0.243	0.243	0.504692	1	0	0	0	0	0.7191	0	0	0		0.900559	0.900559	4	0	0.00994406	8.62381	0.663011
	2021-03-09	0.213	0.213	0.442385	1	0	0	0	0	0.731059	0	0	0		1.01385	1	4	0	0	11.595	0.636394
	2021-03-10	0.205	0.205	0.425769	1	0	0	0	0	0.742691	0	0	0		1.04406	1	4	0	0	10.1714	0.648464
	2021-03-11	0.219	0.219	0.454846	1	0	0	0	0	0.753989	0	0	0		0.991189	0.991189	4	0.00881119	0.00881119	15.2714	0.610211
	2021-03-12	0.2245	0.2245	0.466269	1	0	0	0	0	0.764948	0	0	0		0.97042	0.97042	4	0.0383916	0.0383916	16.3	0.604003
	2021-03-13	0.23	0.23	0.477692	1	0	0	0	0	0.775564	0	0	0		0.94965	0.94965	4	0.0887413	0.0887413	16.9952	0.600051
	2021-03-14	0.28	0.28	0.581538	1	0	0	0	0	0.785835	0	0	0		0.760839	0.760839	4	0.327902	0.327902	17	0.600024
	2021-03-15	0.33	0.33	0.685385	0.734148	1	0	0	0	0.79576	0	0	0		0.572028	0.572028	5	0.755874	0.755874	18.4571	0.592337
	2021-03-16	0.365	0.35	0.726923	0.644715	2	0	0	0	0.805338	0	0	0		0.496503	0.496503	5	1.25937	1.25937	16.5476	0.602573
	2021-03-17	0.349	0.349	0.724846	0.740537	3	0	0	0	0.814573	0	0	0		0.50028	0.50028	5	1.22159	1.30934	11.8905	0.634034
	2021-03-18	0.342	0.342	0.710308	0.829166	4	1	1	0.170834	0.823465	0.140675	0.140675	0.140675		0.526713	0.526713	5	0.943129	1.26892	9.94286	0.650516
	2021-03-19	0.361	0.35	0.726923	0.824606	5	2	1.12272	0.141657	0.832018	0.117861	0.258537	0.399212		0.496503	0.496503	5	1.44663	1.44663	8.37143	0.665535
	2021-03-20	0.352333	0.35	0.726923	0.824606	6	3	1.20138	0.123531	0.840238	0.103795	0.362332	0.761544		0.496503	0.496503	5	1.95012	1.95012	8.37143	0.665535
	2021-03-21	0.343667	0.343667	0.713769	0.703863	7	4	1.2605	0.215682	0.848129	0.182926	0.545259	1.3068		0.52042	0.52042	5	1.70119	1.99808	15.2857	0.610121
	2021-03-22	0.335	0.335	0.695769	0.755292	8	5	1.30836	0.158537	0.855697	0.13566	0.680918	1.98772		0.553147	0.553147	5	1.33913	1.74588	15.2857	0.610121
	2021-03-23	0.339	0.339	0.704077	0.740284	9	6	1.34881	0.162282	0.862949	0.140041	0.820959	2.80868		0.538042	0.538042	5	1.80109	1.80109	14.8048	0.613176
	2021-03-24	0.236	0.236	0.490154	1	0	0	0	0	0.869892	0	0.820959	3.62964		0.926993	0.926993	5	0	1.80839	19.5095	0.587248
	2021-03-25	0.309	0.309	0.641769	0.830708	1	0	0	0	0.876533	0	0.820959	4.4506		0.651329	0.651329	5	0.348671	0.348671	20.5619	0.582517
	2021-03-26	0.32	0.32	0.664615	0.821572	2	0	0	0	0.882881	0	0.820959	5.27156		0.60979	0.60979	5	0.738881	0.738881	16.619	0.602166
	2021-03-27	0.331	0.331	0.687462	0.756297	3	0	0	0	0.888944	0	0.820959	6.09252		0.568252	0.568252	6	1.17063	1.17063	16.619	0.602166
	2021-03-28	0.263	0.263	0.546231	1	0	0	0	0	0.894731	0	0.820959	6.91348		0.825035	0.825035	6	0	1.25811	20.7333	0.581779
	2021-03-29	0.195	0.195	0.405	1	0	0	0	0	0.90025	0	0.820959	7.73444		1.08182	1	6	0	0	20.7333	0.581779
	2021-03-30	0.34875	0.34875	0.724327	0.668499	1	0	0	0	0.90551	0	0.820959	8.55539		0.501224	0.501224	6	0.498776	0.498776	15.58	0.608302
	2021-03-31	0.286	0.286	0.594	1	0	0	0	0	0.91052	0	0.820959	9.37635		0.738182	0.738182	6	0	0.629685	13.9222	0.619054
	2021-04-01	0.34	0.34	0.706154	0.792977	1	0	0	0	0.915289	0	0.820959	10.1973		0.534266	0.534266	6	0.465734	0.465734	11.9333	0.633696
	2021-04-02	0.32	0.32	0.664615	0.911658	2	0	0	0	0.919827	0	0.820959	11.0183		0.60979	0.60979	6	0	0.660839	11.9333	0.633696
	2021-04-03	0.326	0.326	0.677077	0.824159	3	0	0	0	0.924142	0	0.820959	11.8392		0.587133	0.587133	6	0.412867	0.412867	14.4444	0.615533
	2021-04-04	0.24	0.24	0.498462	1	0	0	0	0	0.928242	0	0.820959	12.6602		0.911888	0.911888	6	0	0.456923	14.3333	0.616271
	2021-04-05	0.175	0.175	0.363462	1	0	0	0	0	0.932138	0	0.820959	13.4811		1.15734	1	6	0	0	14.3333	0.616271
	2021-04-06	0.216	0.216	0.448615	1	0	0	0	0	0.935836	0	0.820959	14.3021		1.00252	1	6	0	0	16.9222	0.600457
	2021-04-07	0.2755	0.2755	0.572192	1	0	0	0	0	0.939346	0	0.820959	15.1231		0.777832	0.777832	6	0.222168	0.222168	13.6	0.621291
	2021-04-08	0.138	0.138	0.286615	1	0	0	0	0	0.942676	0	0.820959	15.944		1.29706	1	7	0	0.222168	16.6667	0.601895
	2021-04-09	0.16	0.16	0.332308	1	0	0	0	0	0.945833	0	0.820959	16.765		1.21399	1	7	0	0	16.6667	0.601895
	2021-04-10	0.177	0.177	0.367615	1	0	0	0	0	0.948826	0	0.820959	17.5859		1.14979	1	7	0	0	16.5	0.602846
	2021-04-11	0.2	0.2	0.415385	1	0	0	0	0	0.951662	0	0.820959	18.4069		1.06294	1	7	0	0	16.5	0.602846
	2021-04-12	0.246	0.246	0.510923	1	0	0	0	0	0.954349	0	0.820959	19.2279		0.889231	0.889231	7	0.110769	0.110769	20.4429	0.583035
	2021-04-13	0.186	0.186	0.386308	1	0	0	0	0	0.956893	0	0.820959	20.0488		1.1158	1	7	0	0.110769	19.9714	0.585129
	2021-04-14	0.219	0.219	0.454846	1	0	0	0	0	0.959301	0	0.820959	20.8698		0.991189	0.991189	7	0.00881119	0.00881119	15.9714	0.605938
	2021-04-15	0.158	0.158	0.328154	1	0	0	0	0	0.96158	0	0.820959	21.6907		1.22154	1	7	0	0.00881119	20.919	0.580988
	2021-04-16	0.157	0.157	0.326077	1	0	0	0	0	0.963736	0	0.820959	22.5117		1.22531	1	7	0	0	20.919	0.580988
	2021-04-17	0.157	0.157	0.326077	1	0	0	0	0	0.965776	0	0.820959	23.3327		1.22531	1	7	0	0	21.4381	0.578833
	2021-04-18	0.152	0.152	0.315692	1	0	0	0	0	0.967705	0	0.820959	24.1536		1.2442	1	7	0	0	20.0714	0.584679
	2021-04-19	0.152	0.152	0.315692	1	0	0	0	0	0.969528	0	0.820959	24.9746		1.2442	1	7	0	0	20.0714	0.584679
	2021-04-20	0.327	0.327	0.679154	0.778797	1	0	0	0	0.971252	0	0.820959	25.7955		0.583357	0.583357	8	0.416643	0.416643	16.6952	0.601733
	2021-04-21	0.274	0.274	0.569077	1	0	0	0	0	0.97288	0	0.820959	26.6165		0.783497	0.783497	8	0	0.524895	17.9381	0.594986
	2021-04-22	0.37	0.35	0.726923	0.559439	1	0	0	0	0.974419	0	0.820959	27.4375		0.496503	0.496503	8	0.503497	0.503497	23.019	0.572727
	2021-04-23	0.36	0.35	0.726923	0.559439	2	0	0	0	0.975873	0	0.820959	28.2584		0.496503	0.496503	8	1.00699	1.00699	23.019	0.572727
	2021-04-24	0.359	0.35	0.726923	0.672404	3	0	0	0	0.977246	0	0.820959	29.0794		0.496503	0.496503	8	1.51049	1.51049	14.9467	0.612264
	2021-04-25	0.32	0.32	0.664615	0.850426	4	1	1	0.149574	0.978543	0.146365	0.967324	30.0467		0.60979	0.60979	8	0	1.70559	14.9467	0.612264
	2021-04-26	0.278	0.278	0.577385	1	0	0	0	0	0.979767	0	0.967324	31.014		0.768392	0.768392	8	0	0.115804	16.6467	0.602008
	2021-04-27	0.21	0.21	0.436154	1	0	0	0	0	0.980923	0	0.967324	31.9813		1.02517	1	8	0	0	23.3733	0.571448
	2021-04-28	0.28	0.28	0.581538	0.97912	1	0	0	0	0.982014	0	0.967324	32.9487		0.760839	0.760839	8	0.239161	0.239161	22.6133	0.574231
	2021-04-29	0.269	0.269	0.558692	1	0	0	0	0	0.983043	0	0.967324	33.916		0.802378	0.802378	8	0	0.337972	26.16	0.562411
	2021-04-30	0.21	0.21	0.436154	1	0	0	0	0	0.984015	0	0.967324	34.8833		1.02517	1	8	0	0	26.16	0.562411
	2021-05-01	0.153	0.153	0.317769	1	0	0	0	0	0.984932	0	0.967324	35.8506		1.24042	1	8	0	0	29.06	0.554688
	2021-05-02	0.16	0.16	0.332308	1	0	0	0	0	0.985797	0	0.967324	36.818		1.21399	1	9	0	0	29.06	0.554688
	2021-05-03	0.17	0.17	0.353077	1	0	0	0	0	0.986613	0	0.967324	37.7853		1.17622	1	9	0	0	16.2143	0.604504
	2021-05-04	0.199	0.199	0.413308	1	0	0	0	0	0.987383	0	0.967324	38.7526		1.06671	1	9	0	0	23.8556	0.569756
	2021-05-05	0.184	0.184	0.382154	1	0	0	0	0	0.988109	0	0.967324	39.7199		1.12336	1	9	0	0	26.8556	0.560415
	2021-05-06	0.169	0.169	0.351	1	0	0	0	0	0.988794	0	0.967324	40.6873		1.18	1	9	0	0	21.0444	0.580461
	2021-05-07	0.18	0.18	0.373846	1	0	0	0	0	0.989439	0	0.967324	41.6546		1.13846	1	9	0	0	21.0444	0.580461
	2021-05-08	0.19	0.19	0.394615	1	0	0	0	0	0.990048	0	0.967324	42.6219		1.1007	1	9	0	0	30.2857	0.551863
																		ASD1	ASD2
											0.0151144							20.7186	29.8823
								0.0175328				0.0151144

## Sheet: bz-5-1
	date	bz-5-1	corr SM	SWWFPS		0	Ilatime	index		coef	Daily WI	WI			laf	1	iStage	0	0	T	ASI
	2021-03-06	0.296	0.296	0.614769	1	0	0	0	0	0.694236	0	0	0		0.70042	0.70042	4	0.29958	0.29958	10.5762	0.64491
	2021-03-07	0.285	0.285	0.591923	1	0	0	0	0	0.706822	0	0	0		0.741958	0.741958	4	0	0.325385	8.62381	0.663011
	2021-03-08	0.274	0.274	0.569077	1	0	0	0	0	0.7191	0	0	0		0.783497	0.783497	4	0	0.0216503	8.62381	0.663011
	2021-03-09	0.276	0.276	0.573231	1	0	0	0	0	0.731059	0	0	0		0.775944	0.775944	4	0.224056	0.224056	11.595	0.636394
	2021-03-10	0.305	0.305	0.633462	1	0	0	0	0	0.742691	0	0	0		0.666434	0.666434	4	0.557622	0.557622	10.1714	0.648464
	2021-03-11	0.292	0.292	0.606462	1	0	0	0	0	0.753989	0	0	0		0.715524	0.715524	4	0.108013	0.58607	15.2714	0.610211
	2021-03-12	0.293	0.293	0.608538	0.987041	1	0	0	0	0.764948	0	0	0		0.711748	0.711748	4	0.396265	0.396265	16.3	0.604003
	2021-03-13	0.294	0.294	0.610615	0.969815	2	0	0	0	0.775564	0	0	0		0.707972	0.707972	4	0.688293	0.688293	16.9952	0.600051
	2021-03-14	0.2995	0.2995	0.622038	0.937103	3	0	0	0	0.785835	0	0	0		0.687203	0.687203	4	1.00109	1.00109	17	0.600024
	2021-03-15	0.305	0.305	0.633462	0.8825	4	1	1	0.1175	0.79576	0.0935017	0.0935017	0.0935017		0.666434	0.666434	5	1.33466	1.33466	18.4571	0.592337
	2021-03-16	0.364	0.35	0.726923	0.644715	5	2	1.12272	0.312912	0.805338	0.252	0.345502	0.439004		0.496503	0.496503	5	1.83815	1.83815	16.5476	0.602573
	2021-03-17	0.373	0.35	0.726923	0.734603	6	3	1.20138	0.203181	0.814573	0.165506	0.511007	0.950011		0.496503	0.496503	5	2.34165	2.34165	11.8905	0.634034
	2021-03-18	0.356	0.35	0.726923	0.781694	7	4	1.2605	0.146856	0.823465	0.12093	0.631938	1.58195		0.496503	0.496503	5	2.84515	2.84515	9.94286	0.650516
	2021-03-19	0.386	0.35	0.726923	0.824606	8	5	1.30836	0.102541	0.832018	0.0853158	0.717254	2.2992		0.496503	0.496503	5	3.34864	3.34864	8.37143	0.665535
	2021-03-20	0.372667	0.35	0.726923	0.824606	9	6	1.34881	0.0955691	0.840238	0.0803008	0.797554	3.09676		0.496503	0.496503	5	3.85214	3.85214	8.37143	0.665535
	2021-03-21	0.359333	0.35	0.726923	0.666281	10	7	1.38398	0.218961	0.848129	0.185707	0.983262	4.08002		0.496503	0.496503	5	4.35564	4.35564	15.2857	0.610121
	2021-03-22	0.346	0.346	0.718615	0.690017	11	8	1.41519	0.190609	0.855697	0.163104	1.14637	5.22638		0.511608	0.511608	5	4.20108	4.74635	15.2857	0.610121
	2021-03-23	0.359	0.35	0.726923	0.675009	12	9	1.44331	0.197461	0.862949	0.170398	1.31676	6.54315		0.496503	0.496503	5	4.70458	4.70458	14.8048	0.613176
	2021-03-24	0.363	0.35	0.726923	0.600928	13	10	1.46893	0.259402	0.869892	0.225652	1.54242	8.08556		0.496503	0.496503	5	5.20807	5.20807	19.5095	0.587248
	2021-03-25	0.232	0.232	0.481846	1	0	0	0	0	0.876533	0	1.54242	9.62798		0.942098	0.942098	5	0	5.25439	20.5619	0.582517
	2021-03-26	0.286	0.286	0.594	1	0	0	0	0	0.882881	0	1.54242	11.1704		0.738182	0.738182	5	0.261818	0.261818	16.619	0.602166
	2021-03-27	0.34	0.34	0.706154	0.702891	1	0	0	0	0.888944	0	1.54242	12.7128		0.534266	0.534266	6	0.727552	0.727552	16.619	0.602166
	2021-03-28	0.2825	0.2825	0.586731	0.985851	2	0	0	0	0.894731	0	1.54242	14.2552		0.751399	0.751399	6	0	0.851853	20.7333	0.581779
	2021-03-29	0.225	0.225	0.467308	1	0	0	0	0	0.90025	0	1.54242	15.7976		0.968531	0.968531	6	0	0.0157343	20.7333	0.581779
	2021-03-30	0.359375	0.35	0.726923	0.661082	1	0	0	0	0.90551	0	1.54242	17.3401		0.496503	0.496503	6	0.503497	0.503497	15.58	0.608302
	2021-03-31	0.286	0.286	0.594	1	0	0	0	0	0.91052	0	1.54242	18.8825		0.738182	0.738182	6	0	0.634406	13.9222	0.619054
	2021-04-01	0.34	0.34	0.706154	0.792977	1	0	0	0	0.915289	0	1.54242	20.4249		0.534266	0.534266	6	0.465734	0.465734	11.9333	0.633696
	2021-04-02	0.32	0.32	0.664615	0.911658	2	0	0	0	0.919827	0	1.54242	21.9673		0.60979	0.60979	6	0	0.660839	11.9333	0.633696
	2021-04-03	0.326	0.326	0.677077	0.824159	3	0	0	0	0.924142	0	1.54242	23.5097		0.587133	0.587133	6	0.412867	0.412867	14.4444	0.615533
	2021-04-04	0.24	0.24	0.498462	1	0	0	0	0	0.928242	0	1.54242	25.0521		0.911888	0.911888	6	0	0.456923	14.3333	0.616271
	2021-04-05	0.175	0.175	0.363462	1	0	0	0	0	0.932138	0	1.54242	26.5946		1.15734	1	6	0	0	14.3333	0.616271
	2021-04-06	0.216	0.216	0.448615	1	0	0	0	0	0.935836	0	1.54242	28.137		1.00252	1	6	0	0	16.9222	0.600457
	2021-04-07	0.2755	0.2755	0.572192	1	0	0	0	0	0.939346	0	1.54242	29.6794		0.777832	0.777832	6	0.222168	0.222168	13.6	0.621291
	2021-04-08	0.138	0.138	0.286615	1	0	0	0	0	0.942676	0	1.54242	31.2218		1.29706	1	7	0	0.222168	16.6667	0.601895
	2021-04-09	0.16	0.16	0.332308	1	0	0	0	0	0.945833	0	1.54242	32.7642		1.21399	1	7	0	0	16.6667	0.601895
	2021-04-10	0.177	0.177	0.367615	1	0	0	0	0	0.948826	0	1.54242	34.3066		1.14979	1	7	0	0	16.5	0.602846
	2021-04-11	0.2	0.2	0.415385	1	0	0	0	0	0.951662	0	1.54242	35.849		1.06294	1	7	0	0	16.5	0.602846
	2021-04-12	0.246	0.246	0.510923	1	0	0	0	0	0.954349	0	1.54242	37.3915		0.889231	0.889231	7	0.110769	0.110769	20.4429	0.583035
	2021-04-13	0.186	0.186	0.386308	1	0	0	0	0	0.956893	0	1.54242	38.9339		1.1158	1	7	0	0.110769	19.9714	0.585129
	2021-04-14	0.219	0.219	0.454846	1	0	0	0	0	0.959301	0	1.54242	40.4763		0.991189	0.991189	7	0.00881119	0.00881119	15.9714	0.605938
	2021-04-15	0.158	0.158	0.328154	1	0	0	0	0	0.96158	0	1.54242	42.0187		1.22154	1	7	0	0.00881119	20.919	0.580988
	2021-04-16	0.157	0.157	0.326077	1	0	0	0	0	0.963736	0	1.54242	43.5611		1.22531	1	7	0	0	20.919	0.580988
	2021-04-17	0.157	0.157	0.326077	1	0	0	0	0	0.965776	0	1.54242	45.1035		1.22531	1	7	0	0	21.4381	0.578833
	2021-04-18	0.152	0.152	0.315692	1	0	0	0	0	0.967705	0	1.54242	46.646		1.2442	1	7	0	0	20.0714	0.584679
	2021-04-19	0.152	0.152	0.315692	1	0	0	0	0	0.969528	0	1.54242	48.1884		1.2442	1	7	0	0	20.0714	0.584679
	2021-04-20	0.327	0.327	0.679154	0.778797	1	0	0	0	0.971252	0	1.54242	49.7308		0.583357	0.583357	8	0.416643	0.416643	16.6952	0.601733
	2021-04-21	0.274	0.274	0.569077	1	0	0	0	0	0.97288	0	1.54242	51.2732		0.783497	0.783497	8	0	0.524895	17.9381	0.594986
	2021-04-22	0.37	0.35	0.726923	0.559439	1	0	0	0	0.974419	0	1.54242	52.8156		0.496503	0.496503	8	0.503497	0.503497	23.019	0.572727
	2021-04-23	0.36	0.35	0.726923	0.559439	2	0	0	0	0.975873	0	1.54242	54.358		0.496503	0.496503	8	1.00699	1.00699	23.019	0.572727
	2021-04-24	0.359	0.35	0.726923	0.672404	3	0	0	0	0.977246	0	1.54242	55.9005		0.496503	0.496503	8	1.51049	1.51049	14.9467	0.612264
	2021-04-25	0.32	0.32	0.664615	0.850426	4	1	1	0.149574	0.978543	0.146365	1.68878	57.5892		0.60979	0.60979	8	0	1.70559	14.9467	0.612264
	2021-04-26	0.278	0.278	0.577385	1	0	0	0	0	0.979767	0	1.68878	59.278		0.768392	0.768392	8	0	0.115804	16.6467	0.602008
	2021-04-27	0.21	0.21	0.436154	1	0	0	0	0	0.980923	0	1.68878	60.9668		1.02517	1	8	0	0	23.3733	0.571448
	2021-04-28	0.28	0.28	0.581538	0.97912	1	0	0	0	0.982014	0	1.68878	62.6556		0.760839	0.760839	8	0.239161	0.239161	22.6133	0.574231
	2021-04-29	0.269	0.269	0.558692	1	0	0	0	0	0.983043	0	1.68878	64.3444		0.802378	0.802378	8	0	0.337972	26.16	0.562411
	2021-04-30	0.21	0.21	0.436154	1	0	0	0	0	0.984015	0	1.68878	66.0331		1.02517	1	8	0	0	26.16	0.562411
	2021-05-01	0.153	0.153	0.317769	1	0	0	0	0	0.984932	0	1.68878	67.7219		1.24042	1	8	0	0	29.06	0.554688
	2021-05-02	0.16	0.16	0.332308	1	0	0	0	0	0.985797	0	1.68878	69.4107		1.21399	1	9	0	0	29.06	0.554688
	2021-05-03	0.17	0.17	0.353077	1	0	0	0	0	0.986613	0	1.68878	71.0995		1.17622	1	9	0	0	16.2143	0.604504
	2021-05-04	0.199	0.199	0.413308	1	0	0	0	0	0.987383	0	1.68878	72.7883		1.06671	1	9	0	0	23.8556	0.569756
	2021-05-05	0.184	0.184	0.382154	1	0	0	0	0	0.988109	0	1.68878	74.477		1.12336	1	9	0	0	26.8556	0.560415
	2021-05-06	0.169	0.169	0.351	1	0	0	0	0	0.988794	0	1.68878	76.1658		1.18	1	9	0	0	21.0444	0.580461
	2021-05-07	0.18	0.18	0.373846	1	0	0	0	0	0.989439	0	1.68878	77.8546		1.13846	1	9	0	0	21.0444	0.580461
	2021-05-08	0.19	0.19	0.394615	1	0	0	0	0	0.990048	0	1.68878	79.5434		1.1007	1	9	0	0	30.2857	0.551863
																		ASD1	ASD2
											0.0263872							43.6947	55.9652
								0.0311651				0.0263872

## Sheet: bz-5-2
	date	bz-5-2	corr SM	SWWFPS		0	Ilatime	index		coef	Daily WI	WI			laf	1	iStage	0	0	T	ASI
	2021-03-06	0.209	0.209	0.434077	1	0	0	0	0	0.694236	0	0	0		1.02895	1	4	0	0	10.5762	0.64491
	2021-03-07	0.2485	0.2485	0.516115	1	0	0	0	0	0.706822	0	0	0		0.87979	0.87979	4	0.12021	0.12021	8.62381	0.663011
	2021-03-08	0.288	0.288	0.598154	1	0	0	0	0	0.7191	0	0	0		0.730629	0.730629	4	0.38958	0.38958	8.62381	0.663011
	2021-03-09	0.35	0.35	0.726923	0.741344	1	0	0	0	0.731059	0	0	0		0.496503	0.496503	4	0.893077	0.893077	11.595	0.636394
	2021-03-10	0.278	0.278	0.577385	1	0	0	0	0	0.742691	0	0	0		0.768392	0.768392	4	0	0.916238	10.1714	0.648464
	2021-03-11	0.241	0.241	0.500538	1	0	0	0	0	0.753989	0	0	0		0.908112	0.908112	4	0	0.00918881	15.2714	0.610211
	2021-03-12	0.2665	0.2665	0.5535	1	0	0	0	0	0.764948	0	0	0		0.811818	0.811818	4	0.188182	0.188182	16.3	0.604003
	2021-03-13	0.292	0.292	0.606462	0.981684	1	0	0	0	0.775564	0	0	0		0.715524	0.715524	4	0.472657	0.472657	16.9952	0.600051
	2021-03-14	0.317	0.317	0.658385	0.833256	2	0	0	0	0.785835	0	0	0		0.621119	0.621119	4	0.851538	0.851538	17	0.600024
	2021-03-15	0.342	0.342	0.710308	0.66294	3	0	0	0	0.79576	0	0	0		0.526713	0.526713	5	1.32483	1.32483	18.4571	0.592337
	2021-03-16	0.356	0.35	0.726923	0.644715	4	1	1	0.355285	0.805338	0.286124	0.286124	0.286124		0.496503	0.496503	5	1.82832	1.82832	16.5476	0.602573
	2021-03-17	0.344	0.344	0.714462	0.770207	5	2	1.12272	0.191849	0.814573	0.156275	0.442399	0.728524		0.519161	0.519161	5	1.59307	1.87641	11.8905	0.634034
	2021-03-18	0.359	0.35	0.726923	0.781694	6	3	1.20138	0.160683	0.823465	0.132317	0.574716	1.30324		0.496503	0.496503	5	2.09656	2.09656	9.94286	0.650516
	2021-03-19	0.358	0.35	0.726923	0.824606	7	4	1.2605	0.111449	0.832018	0.0927278	0.667444	1.97068		0.496503	0.496503	5	2.60006	2.60006	8.37143	0.665535
	2021-03-20	0.352667	0.35	0.726923	0.824606	8	5	1.30836	0.102541	0.840238	0.0861587	0.753602	2.72429		0.496503	0.496503	5	3.10356	3.10356	8.37143	0.665535
	2021-03-21	0.347333	0.347333	0.721385	0.682105	9	6	1.34881	0.213145	0.848129	0.180774	0.934377	3.65866		0.506573	0.506573	5	3.00153	3.1529	15.2857	0.610121
	2021-03-22	0.342	0.342	0.710308	0.713753	10	7	1.38398	0.177067	0.855697	0.151516	1.08589	4.74455		0.526713	0.526713	5	2.78937	3.04886	15.2857	0.610121
	2021-03-23	0.336	0.336	0.697846	0.758086	11	8	1.41519	0.134202	0.862949	0.11581	1.2017	5.94626		0.549371	0.549371	5	2.54043	2.83444	14.8048	0.613176
	2021-03-24	0.289	0.289	0.600231	0.962906	12	9	1.44331	0.00861132	0.869892	0.00749091	1.20919	7.15545		0.726853	0.726853	5	0	2.56774	19.5095	0.587248
	2021-03-25	0.308	0.308	0.639692	0.836642	13	10	1.46893	0.0698491	0.876533	0.0612251	1.27042	8.42587		0.655105	0.655105	5	0.344895	0.344895	20.5619	0.582517
	2021-03-26	0.3385	0.3385	0.703038	0.711792	14	11	1.49249	0.156176	0.882881	0.137885	1.4083	9.83417		0.53993	0.53993	5	0.804965	0.804965	16.619	0.602166
	2021-03-27	0.369	0.35	0.726923	0.64355	15	12	1.51434	0.209688	0.888944	0.186401	1.5947	11.4289		0.496503	0.496503	6	1.30846	1.30846	16.619	0.602166
	2021-03-28	0.297	0.297	0.616846	0.899807	16	13	1.53472	0.0292798	0.894731	0.0261975	1.6209	13.0498		0.696643	0.696643	6	0	1.46014	20.7333	0.581779
	2021-03-29	0.225	0.225	0.467308	1	0	0	0	0	0.90025	0	1.6209	14.6707		0.968531	0.968531	6	0	0.0157343	20.7333	0.581779
	2021-03-30	0.369188	0.35	0.726923	0.661082	1	0	0	0	0.90551	0	1.6209	16.2916		0.496503	0.496503	6	0.503497	0.503497	15.58	0.608302
	2021-03-31	0.286	0.286	0.594	1	0	0	0	0	0.91052	0	1.6209	17.9125		0.738182	0.738182	6	0	0.634406	13.9222	0.619054
	2021-04-01	0.34	0.34	0.706154	0.792977	1	0	0	0	0.915289	0	1.6209	19.5334		0.534266	0.534266	6	0.465734	0.465734	11.9333	0.633696
	2021-04-02	0.32	0.32	0.664615	0.911658	2	0	0	0	0.919827	0	1.6209	21.1543		0.60979	0.60979	6	0	0.660839	11.9333	0.633696
	2021-04-03	0.326	0.326	0.677077	0.824159	3	0	0	0	0.924142	0	1.6209	22.7752		0.587133	0.587133	6	0.412867	0.412867	14.4444	0.615533
	2021-04-04	0.24	0.24	0.498462	1	0	0	0	0	0.928242	0	1.6209	24.3961		0.911888	0.911888	6	0	0.456923	14.3333	0.616271
	2021-04-05	0.175	0.175	0.363462	1	0	0	0	0	0.932138	0	1.6209	26.017		1.15734	1	6	0	0	14.3333	0.616271
	2021-04-06	0.216	0.216	0.448615	1	0	0	0	0	0.935836	0	1.6209	27.6379		1.00252	1	6	0	0	16.9222	0.600457
	2021-04-07	0.2755	0.2755	0.572192	1	0	0	0	0	0.939346	0	1.6209	29.2588		0.777832	0.777832	6	0.222168	0.222168	13.6	0.621291
	2021-04-08	0.138	0.138	0.286615	1	0	0	0	0	0.942676	0	1.6209	30.8797		1.29706	1	7	0	0.222168	16.6667	0.601895
	2021-04-09	0.16	0.16	0.332308	1	0	0	0	0	0.945833	0	1.6209	32.5006		1.21399	1	7	0	0	16.6667	0.601895
	2021-04-10	0.177	0.177	0.367615	1	0	0	0	0	0.948826	0	1.6209	34.1215		1.14979	1	7	0	0	16.5	0.602846
	2021-04-11	0.2	0.2	0.415385	1	0	0	0	0	0.951662	0	1.6209	35.7424		1.06294	1	7	0	0	16.5	0.602846
	2021-04-12	0.246	0.246	0.510923	1	0	0	0	0	0.954349	0	1.6209	37.3633		0.889231	0.889231	7	0.110769	0.110769	20.4429	0.583035
	2021-04-13	0.186	0.186	0.386308	1	0	0	0	0	0.956893	0	1.6209	38.9842		1.1158	1	7	0	0.110769	19.9714	0.585129
	2021-04-14	0.219	0.219	0.454846	1	0	0	0	0	0.959301	0	1.6209	40.6051		0.991189	0.991189	7	0.00881119	0.00881119	15.9714	0.605938
	2021-04-15	0.158	0.158	0.328154	1	0	0	0	0	0.96158	0	1.6209	42.226		1.22154	1	7	0	0.00881119	20.919	0.580988
	2021-04-16	0.157	0.157	0.326077	1	0	0	0	0	0.963736	0	1.6209	43.8469		1.22531	1	7	0	0	20.919	0.580988
	2021-04-17	0.157	0.157	0.326077	1	0	0	0	0	0.965776	0	1.6209	45.4678		1.22531	1	7	0	0	21.4381	0.578833
	2021-04-18	0.152	0.152	0.315692	1	0	0	0	0	0.967705	0	1.6209	47.0887		1.2442	1	7	0	0	20.0714	0.584679
	2021-04-19	0.152	0.152	0.315692	1	0	0	0	0	0.969528	0	1.6209	48.7096		1.2442	1	7	0	0	20.0714	0.584679
	2021-04-20	0.327	0.327	0.679154	0.778797	1	0	0	0	0.971252	0	1.6209	50.3305		0.583357	0.583357	8	0.416643	0.416643	16.6952	0.601733
	2021-04-21	0.274	0.274	0.569077	1	0	0	0	0	0.97288	0	1.6209	51.9514		0.783497	0.783497	8	0	0.524895	17.9381	0.594986
	2021-04-22	0.37	0.35	0.726923	0.559439	1	0	0	0	0.974419	0	1.6209	53.5723		0.496503	0.496503	8	0.503497	0.503497	23.019	0.572727
	2021-04-23	0.36	0.35	0.726923	0.559439	2	0	0	0	0.975873	0	1.6209	55.1932		0.496503	0.496503	8	1.00699	1.00699	23.019	0.572727
	2021-04-24	0.359	0.35	0.726923	0.672404	3	0	0	0	0.977246	0	1.6209	56.8141		0.496503	0.496503	8	1.51049	1.51049	14.9467	0.612264
	2021-04-25	0.32	0.32	0.664615	0.850426	4	1	1	0.149574	0.978543	0.146365	1.76727	58.5814		0.60979	0.60979	8	0	1.70559	14.9467	0.612264
	2021-04-26	0.278	0.278	0.577385	1	0	0	0	0	0.979767	0	1.76727	60.3486		0.768392	0.768392	8	0	0.115804	16.6467	0.602008
	2021-04-27	0.21	0.21	0.436154	1	0	0	0	0	0.980923	0	1.76727	62.1159		1.02517	1	8	0	0	23.3733	0.571448
	2021-04-28	0.28	0.28	0.581538	0.97912	1	0	0	0	0.982014	0	1.76727	63.8832		0.760839	0.760839	8	0.239161	0.239161	22.6133	0.574231
	2021-04-29	0.269	0.269	0.558692	1	0	0	0	0	0.983043	0	1.76727	65.6504		0.802378	0.802378	8	0	0.337972	26.16	0.562411
	2021-04-30	0.21	0.21	0.436154	1	0	0	0	0	0.984015	0	1.76727	67.4177		1.02517	1	8	0	0	26.16	0.562411
	2021-05-01	0.153	0.153	0.317769	1	0	0	0	0	0.984932	0	1.76727	69.185		1.24042	1	8	0	0	29.06	0.554688
	2021-05-02	0.16	0.16	0.332308	1	0	0	0	0	0.985797	0	1.76727	70.9522		1.21399	1	9	0	0	29.06	0.554688
	2021-05-03	0.17	0.17	0.353077	1	0	0	0	0	0.986613	0	1.76727	72.7195		1.17622	1	9	0	0	16.2143	0.604504
	2021-05-04	0.199	0.199	0.413308	1	0	0	0	0	0.987383	0	1.76727	74.4868		1.06671	1	9	0	0	23.8556	0.569756
	2021-05-05	0.184	0.184	0.382154	1	0	0	0	0	0.988109	0	1.76727	76.254		1.12336	1	9	0	0	26.8556	0.560415
	2021-05-06	0.169	0.169	0.351	1	0	0	0	0	0.988794	0	1.76727	78.0213		1.18	1	9	0	0	21.0444	0.580461
	2021-05-07	0.18	0.18	0.373846	1	0	0	0	0	0.989439	0	1.76727	79.7886		1.13846	1	9	0	0	21.0444	0.580461
	2021-05-08	0.19	0.19	0.394615	1	0	0	0	0	0.990048	0	1.76727	81.5558		1.1007	1	9	0	0	30.2857	0.551863
																		ASD1	ASD2
											0.0276135							31.6519	42.3873
								0.0323344				0.0276135

## Sheet: bz-5-3
	date	bz-5-3	corr SM	SWWFPS		0	Ilatime	index		coef	Daily WI	WI			laf	1	iStage	0	0	T	ASI
	2021-03-06	0.289	0.289	0.600231	1	0	0	0	0	0.694236	0	0	0		0.726853	0.726853	4	0.273147	0.273147	10.5762	0.64491
	2021-03-07	0.2855	0.2855	0.592962	1	0	0	0	0	0.706822	0	0	0		0.74007	0.74007	4	0.147946	0.29914	8.62381	0.663011
	2021-03-08	0.282	0.282	0.585692	1	0	0	0	0	0.7191	0	0	0		0.753287	0.753287	4	0.0205085	0.172617	8.62381	0.663011
	2021-03-09	0.36	0.35	0.726923	0.741344	1	0	0	0	0.731059	0	0	0		0.496503	0.496503	4	0.524005	0.524005	11.595	0.636394
	2021-03-10	0.344	0.344	0.714462	0.811437	2	0	0	0	0.742691	0	0	0		0.519161	0.519161	4	0.373441	0.572089	10.1714	0.648464
	2021-03-11	0.317	0.317	0.658385	0.86236	3	0	0	0	0.753989	0	0	0		0.621119	0.621119	4	0	0.411329	15.2714	0.610211
	2021-03-12	0.3235	0.3235	0.671885	0.806052	4	1	1	0.193948	0.764948	0.14836	0.14836	0.14836		0.596573	0.596573	4	0.403427	0.403427	16.3	0.604003
	2021-03-13	0.33	0.33	0.685385	0.756189	5	2	1.12272	0.205037	0.775564	0.159019	0.307379	0.455739		0.572028	0.572028	4	0.831399	0.831399	16.9952	0.600051
	2021-03-14	0.26	0.26	0.54	1	0	0	0	0	0.785835	0	0.307379	0.763118		0.836364	0.836364	4	0	0.847762	17	0.600024
	2021-03-15	0.19	0.19	0.394615	1	0	0	0	0	0.79576	0	0.307379	1.0705		1.1007	1	5	0	0	18.4571	0.592337
	2021-03-16	0.362	0.35	0.726923	0.644715	1	0	0	0	0.805338	0	0.307379	1.37788		0.496503	0.496503	5	0.503497	0.503497	16.5476	0.602573
	2021-03-17	0.376	0.35	0.726923	0.734603	2	0	0	0	0.814573	0	0.307379	1.68525		0.496503	0.496503	5	1.00699	1.00699	11.8905	0.634034
	2021-03-18	0.352	0.35	0.726923	0.781694	3	0	0	0	0.823465	0	0.307379	1.99263		0.496503	0.496503	5	1.51049	1.51049	9.94286	0.650516
	2021-03-19	0.345	0.345	0.716538	0.854277	4	1	1	0.145723	0.832018	0.121245	0.428623	2.42126		0.515385	0.515385	5	1.31587	1.55895	8.37143	0.665535
	2021-03-20	0.352333	0.35	0.726923	0.824606	5	2	1.12272	0.141657	0.840238	0.119026	0.547649	2.96891		0.496503	0.496503	5	1.81937	1.81937	8.37143	0.665535
	2021-03-21	0.359667	0.35	0.726923	0.666281	6	3	1.20138	0.267548	0.848129	0.226915	0.774564	3.74347		0.496503	0.496503	5	2.32286	2.32286	15.2857	0.610121
	2021-03-22	0.367	0.35	0.726923	0.666281	7	4	1.2605	0.250738	0.855697	0.214556	0.98912	4.73259		0.496503	0.496503	5	2.82636	2.82636	15.2857	0.610121
	2021-03-23	0.358	0.35	0.726923	0.675009	8	5	1.30836	0.2298	0.862949	0.198306	1.18743	5.92002		0.496503	0.496503	5	3.32985	3.32985	14.8048	0.613176
	2021-03-24	0.36	0.35	0.726923	0.600928	9	6	1.34881	0.289663	0.869892	0.251976	1.4394	7.35942		0.496503	0.496503	5	3.83335	3.83335	19.5095	0.587248
	2021-03-25	0.314	0.314	0.652154	0.801038	10	7	1.38398	0.107031	0.876533	0.0938162	1.53322	8.89263		0.632448	0.632448	5	2.1138	4.12739	20.5619	0.582517
	2021-03-26	0.3385	0.3385	0.703038	0.711792	11	8	1.41519	0.171941	0.882881	0.151803	1.68502	10.5777		0.53993	0.53993	5	2.57387	2.57387	16.619	0.602166
	2021-03-27	0.363	0.35	0.726923	0.64355	12	9	1.44331	0.22563	0.888944	0.200572	1.88559	12.4632		0.496503	0.496503	6	3.07737	3.07737	16.619	0.602166
	2021-03-28	0.294	0.294	0.610615	0.917609	13	10	1.46893	0.0255568	0.894731	0.0228665	1.90846	14.3717		0.707972	0.707972	6	0	3.22338	20.7333	0.581779
	2021-03-29	0.225	0.225	0.467308	1	0	0	0	0	0.90025	0	1.90846	16.2802		0.968531	0.968531	6	0	0.0157343	20.7333	0.581779
	2021-03-30	0.376094	0.35	0.726923	0.661082	1	0	0	0	0.90551	0	1.90846	18.1886		0.496503	0.496503	6	0.503497	0.503497	15.58	0.608302
	2021-03-31	0.286	0.286	0.594	1	0	0	0	0	0.91052	0	1.90846	20.0971		0.738182	0.738182	6	0	0.634406	13.9222	0.619054
	2021-04-01	0.34	0.34	0.706154	0.792977	1	0	0	0	0.915289	0	1.90846	22.0055		0.534266	0.534266	6	0.465734	0.465734	11.9333	0.633696
	2021-04-02	0.32	0.32	0.664615	0.911658	2	0	0	0	0.919827	0	1.90846	23.914		0.60979	0.60979	6	0	0.660839	11.9333	0.633696
	2021-04-03	0.326	0.326	0.677077	0.824159	3	0	0	0	0.924142	0	1.90846	25.8225		0.587133	0.587133	6	0.412867	0.412867	14.4444	0.615533
	2021-04-04	0.24	0.24	0.498462	1	0	0	0	0	0.928242	0	1.90846	27.7309		0.911888	0.911888	6	0	0.456923	14.3333	0.616271
	2021-04-05	0.175	0.175	0.363462	1	0	0	0	0	0.932138	0	1.90846	29.6394		1.15734	1	6	0	0	14.3333	0.616271
	2021-04-06	0.216	0.216	0.448615	1	0	0	0	0	0.935836	0	1.90846	31.5478		1.00252	1	6	0	0	16.9222	0.600457
	2021-04-07	0.2755	0.2755	0.572192	1	0	0	0	0	0.939346	0	1.90846	33.4563		0.777832	0.777832	6	0.222168	0.222168	13.6	0.621291
	2021-04-08	0.138	0.138	0.286615	1	0	0	0	0	0.942676	0	1.90846	35.3648		1.29706	1	7	0	0.222168	16.6667	0.601895
	2021-04-09	0.16	0.16	0.332308	1	0	0	0	0	0.945833	0	1.90846	37.2732		1.21399	1	7	0	0	16.6667	0.601895
	2021-04-10	0.177	0.177	0.367615	1	0	0	0	0	0.948826	0	1.90846	39.1817		1.14979	1	7	0	0	16.5	0.602846
	2021-04-11	0.2	0.2	0.415385	1	0	0	0	0	0.951662	0	1.90846	41.0901		1.06294	1	7	0	0	16.5	0.602846
	2021-04-12	0.246	0.246	0.510923	1	0	0	0	0	0.954349	0	1.90846	42.9986		0.889231	0.889231	7	0.110769	0.110769	20.4429	0.583035
	2021-04-13	0.186	0.186	0.386308	1	0	0	0	0	0.956893	0	1.90846	44.9071		1.1158	1	7	0	0.110769	19.9714	0.585129
	2021-04-14	0.219	0.219	0.454846	1	0	0	0	0	0.959301	0	1.90846	46.8155		0.991189	0.991189	7	0.00881119	0.00881119	15.9714	0.605938
	2021-04-15	0.158	0.158	0.328154	1	0	0	0	0	0.96158	0	1.90846	48.724		1.22154	1	7	0	0.00881119	20.919	0.580988
	2021-04-16	0.157	0.157	0.326077	1	0	0	0	0	0.963736	0	1.90846	50.6324		1.22531	1	7	0	0	20.919	0.580988
	2021-04-17	0.157	0.157	0.326077	1	0	0	0	0	0.965776	0	1.90846	52.5409		1.22531	1	7	0	0	21.4381	0.578833
	2021-04-18	0.152	0.152	0.315692	1	0	0	0	0	0.967705	0	1.90846	54.4494		1.2442	1	7	0	0	20.0714	0.584679
	2021-04-19	0.152	0.152	0.315692	1	0	0	0	0	0.969528	0	1.90846	56.3578		1.2442	1	7	0	0	20.0714	0.584679
	2021-04-20	0.327	0.327	0.679154	0.778797	1	0	0	0	0.971252	0	1.90846	58.2663		0.583357	0.583357	8	0.416643	0.416643	16.6952	0.601733
	2021-04-21	0.274	0.274	0.569077	1	0	0	0	0	0.97288	0	1.90846	60.1747		0.783497	0.783497	8	0	0.524895	17.9381	0.594986
	2021-04-22	0.37	0.35	0.726923	0.559439	1	0	0	0	0.974419	0	1.90846	62.0832		0.496503	0.496503	8	0.503497	0.503497	23.019	0.572727
	2021-04-23	0.36	0.35	0.726923	0.559439	2	0	0	0	0.975873	0	1.90846	63.9917		0.496503	0.496503	8	1.00699	1.00699	23.019	0.572727
	2021-04-24	0.359	0.35	0.726923	0.672404	3	0	0	0	0.977246	0	1.90846	65.9001		0.496503	0.496503	8	1.51049	1.51049	14.9467	0.612264
	2021-04-25	0.32	0.32	0.664615	0.850426	4	1	1	0.149574	0.978543	0.146365	2.05482	67.955		0.60979	0.60979	8	0	1.70559	14.9467	0.612264
	2021-04-26	0.278	0.278	0.577385	1	0	0	0	0	0.979767	0	2.05482	70.0098		0.768392	0.768392	8	0	0.115804	16.6467	0.602008
	2021-04-27	0.21	0.21	0.436154	1	0	0	0	0	0.980923	0	2.05482	72.0646		1.02517	1	8	0	0	23.3733	0.571448
	2021-04-28	0.28	0.28	0.581538	0.97912	1	0	0	0	0.982014	0	2.05482	74.1194		0.760839	0.760839	8	0.239161	0.239161	22.6133	0.574231
	2021-04-29	0.269	0.269	0.558692	1	0	0	0	0	0.983043	0	2.05482	76.1743		0.802378	0.802378	8	0	0.337972	26.16	0.562411
	2021-04-30	0.21	0.21	0.436154	1	0	0	0	0	0.984015	0	2.05482	78.2291		1.02517	1	8	0	0	26.16	0.562411
	2021-05-01	0.153	0.153	0.317769	1	0	0	0	0	0.984932	0	2.05482	80.2839		1.24042	1	8	0	0	29.06	0.554688
	2021-05-02	0.16	0.16	0.332308	1	0	0	0	0	0.985797	0	2.05482	82.3387		1.21399	1	9	0	0	29.06	0.554688
	2021-05-03	0.17	0.17	0.353077	1	0	0	0	0	0.986613	0	2.05482	84.3936		1.17622	1	9	0	0	16.2143	0.604504
	2021-05-04	0.199	0.199	0.413308	1	0	0	0	0	0.987383	0	2.05482	86.4484		1.06671	1	9	0	0	23.8556	0.569756
	2021-05-05	0.184	0.184	0.382154	1	0	0	0	0	0.988109	0	2.05482	88.5032		1.12336	1	9	0	0	26.8556	0.560415
	2021-05-06	0.169	0.169	0.351	1	0	0	0	0	0.988794	0	2.05482	90.558		1.18	1	9	0	0	21.0444	0.580461
	2021-05-07	0.18	0.18	0.373846	1	0	0	0	0	0.989439	0	2.05482	92.6129		1.13846	1	9	0	0	21.0444	0.580461
	2021-05-08	0.19	0.19	0.394615	1	0	0	0	0	0.990048	0	2.05482	94.6677		1.1007	1	9	0	0	30.2857	0.551863
									WI PIUS									ASD1	ASD2
											0.0321066							34.2082	46.2432
								0.0375601	0.0375601		0.0321066	0.0321066

## Sheet: bz-ck
	date	bz-ck	corr SM	SWWFPS		0	Ilatime	index		coef	Daily WI	WI			laf	1	iStage	0	0	T	ASI
	2021-03-06	0.302	0.302	0.627231	1	0	0	0	0	0.694236	0	0	0		0.677762	0.677762	4	0.322238	0.322238	10.5762	0.64491
	2021-03-07	0.288	0.288	0.598154	1	0	0	0	0	0.706822	0	0	0		0.730629	0.730629	4	0	0.349175	8.62381	0.663011
	2021-03-08	0.274	0.274	0.569077	1	0	0	0	0	0.7191	0	0	0		0.783497	0.783497	4	0	0.0216503	8.62381	0.663011
	2021-03-09	0.318	0.318	0.660462	0.931234	1	0	0	0	0.731059	0	0	0		0.617343	0.617343	4	0.382657	0.382657	11.595	0.636394
	2021-03-10	0.29	0.29	0.602308	1	0	0	0	0	0.742691	0	0	0		0.723077	0.723077	4	0	0.41035	10.1714	0.648464
	2021-03-11	0.262	0.262	0.544154	1	0	0	0	0	0.753989	0	0	0		0.828811	0.828811	4	0	0.0171189	15.2714	0.610211
	2021-03-12	0.238	0.238	0.494308	1	0	0	0	0	0.764948	0	0	0		0.919441	0.919441	4	0	0.00805594	16.3	0.604003
	2021-03-13	0.214	0.214	0.444462	1	0	0	0	0	0.775564	0	0	0		1.01007	1	4	0	0	16.9952	0.600051
	2021-03-14	0.1565	0.1565	0.325038	1	0	0	0	0	0.785835	0	0	0		1.2272	1	4	0	0	17	0.600024
	2021-03-15	0.099	0.099	0.205615	1	0	0	0	0	0.79576	0	0	0		1.44434	1	5	0	0	18.4571	0.592337
	2021-03-16	0.349	0.349	0.724846	0.650649	1	0	0	0	0.805338	0	0	0		0.50028	0.50028	5	0.49972	0.49972	16.5476	0.602573
	2021-03-17	0.313	0.313	0.650077	0.954163	2	0	0	0	0.814573	0	0	0		0.636224	0.636224	5	0	0.536098	11.8905	0.634034
	2021-03-18	0.307	0.307	0.637615	1	0	0	0	0	0.823465	0	0	0		0.658881	0.658881	5	0	0.0341119	9.94286	0.650516
	2021-03-19	0.269	0.269	0.558692	1	0	0	0	0	0.832018	0	0	0		0.802378	0.802378	5	0	0.0197622	8.37143	0.665535
	2021-03-20	0.247	0.247	0.513	1	0	0	0	0	0.840238	0	0	0		0.885455	0.885455	5	0	0.0114545	8.37143	0.665535
	2021-03-21	0.225	0.225	0.467308	1	0	0	0	0	0.848129	0	0	0		0.968531	0.968531	5	0	0.00314685	15.2857	0.610121
	2021-03-22	0.203	0.203	0.421615	1	0	0	0	0	0.855697	0	0	0		1.05161	1	5	0	0	15.2857	0.610121
	2021-03-23	0.17	0.17	0.353077	1	0	0	0	0	0.862949	0	0	0		1.17622	1	5	0	0	14.8048	0.613176
	2021-03-24	0.12	0.12	0.249231	1	0	0	0	0	0.869892	0	0	0		1.36503	1	5	0	0	19.5095	0.587248
	2021-03-25	0.325	0.325	0.675	0.735763	1	0	0	0	0.876533	0	0	0		0.590909	0.590909	5	0.409091	0.409091	20.5619	0.582517
	2021-03-26	0.326	0.326	0.677077	0.785968	2	0	0	0	0.882881	0	0	0		0.587133	0.587133	5	0.821958	0.821958	16.619	0.602166
	2021-03-27	0.327	0.327	0.679154	0.780034	3	0	0	0	0.888944	0	0	0		0.583357	0.583357	6	1.2386	1.2386	16.619	0.602166
	2021-03-28	0.2735	0.2735	0.568038	1	0	0	0	0	0.894731	0	0	0		0.785385	0.785385	6	0	1.34591	20.7333	0.581779
	2021-03-29	0.22	0.22	0.456923	1	0	0	0	0	0.90025	0	0	0		0.987413	0.987413	6	0	0.00629371	20.7333	0.581779
	2021-03-30	0.32	0.32	0.664615	0.839103	1	0	0	0	0.90551	0	0	0		0.60979	0.60979	6	0.39021	0.39021	15.58	0.608302
	2021-03-31	0.279	0.279	0.579462	1	0	0	0	0	0.91052	0	0	0		0.764615	0.764615	6	0	0.507902	13.9222	0.619054
	2021-04-01	0.326	0.326	0.677077	0.876054	1	0	0	0	0.915289	0	0	0		0.587133	0.587133	6	0.412867	0.412867	11.9333	0.633696
	2021-04-02	0.32	0.32	0.664615	0.911658	2	0	0	0	0.919827	0	0	0		0.60979	0.60979	6	0.0149598	0.607972	11.9333	0.633696
	2021-04-03	0.326	0.326	0.677077	0.824159	3	0	0	0	0.924142	0	0	0		0.587133	0.587133	6	0.427827	0.427827	14.4444	0.615533
	2021-04-04	0.23	0.23	0.477692	1	0	0	0	0	0.928242	0	0	0		0.94965	0.94965	6	0	0.453002	14.3333	0.616271
	2021-04-05	0.176	0.176	0.365538	1	0	0	0	0	0.932138	0	0	0		1.15357	1	6	0	0	14.3333	0.616271
	2021-04-06	0.23	0.23	0.477692	1	0	0	0	0	0.935836	0	0	0		0.94965	0.94965	6	0.0503497	0.0503497	16.9222	0.600457
	2021-04-07	0.305	0.305	0.633462	0.965228	1	0	0	0	0.939346	0	0	0		0.666434	0.666434	6	0.383916	0.383916	13.6	0.621291
	2021-04-08	0.138	0.138	0.286615	1	0	0	0	0	0.942676	0	0	0		1.29706	1	7	0	0.383916	16.6667	0.601895
	2021-04-09	0.16	0.16	0.332308	1	0	0	0	0	0.945833	0	0	0		1.21399	1	7	0	0	16.6667	0.601895
	2021-04-10	0.177	0.177	0.367615	1	0	0	0	0	0.948826	0	0	0		1.14979	1	7	0	0	16.5	0.602846
	2021-04-11	0.2	0.2	0.415385	1	0	0	0	0	0.951662	0	0	0		1.06294	1	7	0	0	16.5	0.602846
	2021-04-12	0.246	0.246	0.510923	1	0	0	0	0	0.954349	0	0	0		0.889231	0.889231	7	0.110769	0.110769	20.4429	0.583035
	2021-04-13	0.186	0.186	0.386308	1	0	0	0	0	0.956893	0	0	0		1.1158	1	7	0	0.110769	19.9714	0.585129
	2021-04-14	0.219	0.219	0.454846	1	0	0	0	0	0.959301	0	0	0		0.991189	0.991189	7	0.00881119	0.00881119	15.9714	0.605938
	2021-04-15	0.158	0.158	0.328154	1	0	0	0	0	0.96158	0	0	0		1.22154	1	7	0	0.00881119	20.919	0.580988
	2021-04-16	0.157	0.157	0.326077	1	0	0	0	0	0.963736	0	0	0		1.22531	1	7	0	0	20.919	0.580988
	2021-04-17	0.157	0.157	0.326077	1	0	0	0	0	0.965776	0	0	0		1.22531	1	7	0	0	21.4381	0.578833
	2021-04-18	0.152	0.152	0.315692	1	0	0	0	0	0.967705	0	0	0		1.2442	1	7	0	0	20.0714	0.584679
	2021-04-19	0.152	0.152	0.315692	1	0	0	0	0	0.969528	0	0	0		1.2442	1	7	0	0	20.0714	0.584679
	2021-04-20	0.327	0.327	0.679154	0.778797	1	0	0	0	0.971252	0	0	0		0.583357	0.583357	8	0.416643	0.416643	16.6952	0.601733
	2021-04-21	0.274	0.274	0.569077	1	0	0	0	0	0.97288	0	0	0		0.783497	0.783497	8	0	0.524895	17.9381	0.594986
	2021-04-22	0.37	0.35	0.726923	0.559439	1	0	0	0	0.974419	0	0	0		0.496503	0.496503	8	0.503497	0.503497	23.019	0.572727
	2021-04-23	0.36	0.35	0.726923	0.559439	2	0	0	0	0.975873	0	0	0		0.496503	0.496503	8	1.00699	1.00699	23.019	0.572727
	2021-04-24	0.359	0.35	0.726923	0.672404	3	0	0	0	0.977246	0	0	0		0.496503	0.496503	8	1.51049	1.51049	14.9467	0.612264
	2021-04-25	0.32	0.32	0.664615	0.850426	4	1	1	0.149574	0.978543	0.146365	0.146365	0.146365		0.60979	0.60979	8	0	1.70559	14.9467	0.612264
	2021-04-26	0.278	0.278	0.577385	1	0	0	0	0	0.979767	0	0.146365	0.29273		0.768392	0.768392	8	0	0.115804	16.6467	0.602008
	2021-04-27	0.21	0.21	0.436154	1	0	0	0	0	0.980923	0	0.146365	0.439095		1.02517	1	8	0	0	23.3733	0.571448
	2021-04-28	0.28	0.28	0.581538	0.97912	1	0	0	0	0.982014	0	0.146365	0.58546		0.760839	0.760839	8	0.239161	0.239161	22.6133	0.574231
	2021-04-29	0.269	0.269	0.558692	1	0	0	0	0	0.983043	0	0.146365	0.731825		0.802378	0.802378	8	0	0.337972	26.16	0.562411
	2021-04-30	0.21	0.21	0.436154	1	0	0	0	0	0.984015	0	0.146365	0.87819		1.02517	1	8	0	0	26.16	0.562411
	2021-05-01	0.153	0.153	0.317769	1	0	0	0	0	0.984932	0	0.146365	1.02455		1.24042	1	8	0	0	29.06	0.554688
	2021-05-02	0.16	0.16	0.332308	1	0	0	0	0	0.985797	0	0.146365	1.17092		1.21399	1	9	0	0	29.06	0.554688
	2021-05-03	0.17	0.17	0.353077	1	0	0	0	0	0.986613	0	0.146365	1.31728		1.17622	1	9	0	0	16.2143	0.604504
	2021-05-04	0.199	0.199	0.413308	1	0	0	0	0	0.987383	0	0.146365	1.46365		1.06671	1	9	0	0	23.8556	0.569756
	2021-05-05	0.184	0.184	0.382154	1	0	0	0	0	0.988109	0	0.146365	1.61001		1.12336	1	9	0	0	26.8556	0.560415
	2021-05-06	0.169	0.169	0.351	1	0	0	0	0	0.988794	0	0.146365	1.75638		1.18	1	9	0	0	21.0444	0.580461
	2021-05-07	0.18	0.18	0.373846	1	0	0	0	0	0.989439	0	0.146365	1.90274		1.13846	1	9	0	0	21.0444	0.580461
	2021-05-08	0.19	0.19	0.394615	1	0	0	0	0	0.990048	0	0.146365	2.04911		1.1007	1	9	0	0	30.2857	0.551863
																		ASD1	ASD2
											0.00228695							9.15076	16.6556
								0.0023371	0.0023371		0.00228695	0.00228695

## Sheet: by-12-1
	date	by-12-1	corr SM	SWWFPS		0	Ilatime	index		coef	Daily WI	WI			laf	1	iStage	0	0	T	ASI
	2021-03-06	0.285	0.285	0.591923	1	0	0	0	0	0.694236	0	0	0		0.741958	0.741958	4	0.258042	0.258042	10.5762	0.64491
	2021-03-07	0.2755	0.2755	0.572192	1	0	0	0	0	0.706822	0	0	0		0.777832	0.777832	4	0	0.280259	8.62381	0.663011
	2021-03-08	0.266	0.266	0.552462	1	0	0	0	0	0.7191	0	0	0		0.813706	0.813706	4	0	0.0186294	8.62381	0.663011
	2021-03-09	0.253	0.253	0.525462	1	0	0	0	0	0.731059	0	0	0		0.862797	0.862797	4	0	0.0137203	11.595	0.636394
	2021-03-10	0.268	0.268	0.556615	1	0	0	0	0	0.742691	0	0	0		0.806154	0.806154	4	0.193846	0.193846	10.1714	0.648464
	2021-03-11	0.308	0.308	0.639692	0.915767	1	0	0	0	0.753989	0	0	0		0.655105	0.655105	4	0.538741	0.538741	15.2714	0.610211
	2021-03-12	0.301	0.301	0.625154	0.939569	2	0	0	0	0.764948	0	0	0		0.681538	0.681538	4	0.308143	0.570587	16.3	0.604003
	2021-03-13	0.294	0.294	0.610615	0.969815	3	0	0	0	0.775564	0	0	0		0.707972	0.707972	4	0.0686009	0.337346	16.9952	0.600051
	2021-03-14	0.3085	0.3085	0.640731	0.883696	4	1	1	0.116304	0.785835	0.0913957	0.0913957	0.0913957		0.653217	0.653217	4	0.415384	0.415384	17	0.600024
	2021-03-15	0.323	0.323	0.670846	0.775687	5	2	1.12272	0.18672	0.79576	0.148584	0.23998	0.331376		0.598462	0.598462	5	0.816923	0.816923	18.4571	0.592337
	2021-03-16	0.351	0.35	0.726923	0.644715	6	3	1.20138	0.288452	0.805338	0.232301	0.472281	0.803657		0.496503	0.496503	5	1.32042	1.32042	16.5476	0.602573
	2021-03-17	0.367	0.35	0.726923	0.734603	7	4	1.2605	0.187854	0.814573	0.15302	0.625301	1.42896		0.496503	0.496503	5	1.82392	1.82392	11.8905	0.634034
	2021-03-18	0.368	0.35	0.726923	0.781694	8	5	1.30836	0.13654	0.823465	0.112436	0.737737	2.1667		0.496503	0.496503	5	2.32741	2.32741	9.94286	0.650516
	2021-03-19	0.349	0.349	0.724846	0.83054	9	6	1.34881	0.0912338	0.832018	0.0759082	0.813645	2.98034		0.50028	0.50028	5	2.28963	2.37738	8.37143	0.665535
	2021-03-20	0.348667	0.348667	0.724154	0.832518	10	7	1.38398	0.0843301	0.840238	0.0708573	0.884503	3.86484		0.501538	0.501538	5	2.277	2.33947	8.37143	0.665535
	2021-03-21	0.348333	0.348333	0.723462	0.676171	11	8	1.41519	0.202769	0.848129	0.171974	1.05648	4.92132		0.502797	0.502797	5	2.26434	2.32672	15.2857	0.610121
	2021-03-22	0.348	0.348	0.722769	0.678149	12	9	1.44331	0.194713	0.855697	0.166616	1.22309	6.14441		0.504056	0.504056	5	2.25166	2.31394	15.2857	0.610121
	2021-03-23	0.348	0.348	0.722769	0.686877	13	10	1.46893	0.181653	0.862949	0.156757	1.37985	7.52426		0.504056	0.504056	5	2.7476	2.7476	14.8048	0.613176
	2021-03-24	0.334	0.334	0.693692	0.695873	14	11	1.49249	0.169224	0.869892	0.147207	1.52706	9.05132		0.556923	0.556923	5	2.15874	2.79191	19.5095	0.587248
	2021-03-25	0.337	0.337	0.699923	0.664554	15	12	1.51434	0.191263	0.876533	0.167648	1.6947	10.746		0.545594	0.545594	5	2.61315	2.61315	20.5619	0.582517
	2021-03-26	0.3485	0.3485	0.723808	0.652451	16	13	1.53472	0.19751	0.882881	0.174378	1.86908	12.6151		0.502168	0.502168	5	3.11098	3.11098	16.619	0.602166
	2021-03-27	0.36	0.35	0.726923	0.64355	17	14	1.55383	0.201318	0.888944	0.17896	2.04804	14.6631		0.496503	0.496503	6	3.61447	3.61447	16.619	0.602166
	2021-03-28	0.3545	0.35	0.726923	0.585301	18	15	1.57184	0.250691	0.894731	0.224301	2.27234	16.9355		0.496503	0.496503	6	4.11797	4.11797	20.7333	0.581779
	2021-03-29	0.349	0.349	0.724846	0.591235	19	16	1.58887	0.241369	0.90025	0.217293	2.48964	19.4251		0.50028	0.50028	6	4.06356	4.36783	20.7333	0.581779
	2021-03-30	0.342	0.342	0.710308	0.708554	20	17	1.60504	0.138228	0.90551	0.125167	2.6148	22.0399		0.526713	0.526713	6	3.66258	4.30021	15.58	0.608302
	2021-03-31	0.286	0.286	0.594	1	0	0	0	0	0.91052	0	2.6148	24.6547		0.738182	0.738182	6	0	3.79349	13.9222	0.619054
	2021-04-01	0.34	0.34	0.706154	0.792977	1	0	0	0	0.915289	0	2.6148	27.2695		0.534266	0.534266	6	0.465734	0.465734	11.9333	0.633696
	2021-04-02	0.32	0.32	0.664615	0.911658	2	0	0	0	0.919827	0	2.6148	29.8843		0.60979	0.60979	6	0	0.660839	11.9333	0.633696
	2021-04-03	0.326	0.326	0.677077	0.824159	3	0	0	0	0.924142	0	2.6148	32.4991		0.587133	0.587133	6	0.412867	0.412867	14.4444	0.615533
	2021-04-04	0.24	0.24	0.498462	1	0	0	0	0	0.928242	0	2.6148	35.1139		0.911888	0.911888	6	0	0.456923	14.3333	0.616271
	2021-04-05	0.175	0.175	0.363462	1	0	0	0	0	0.932138	0	2.6148	37.7287		1.15734	1	6	0	0	14.3333	0.616271
	2021-04-06	0.216	0.216	0.448615	1	0	0	0	0	0.935836	0	2.6148	40.3435		1.00252	1	6	0	0	16.9222	0.600457
	2021-04-07	0.2755	0.2755	0.572192	1	0	0	0	0	0.939346	0	2.6148	42.9584		0.777832	0.777832	6	0.222168	0.222168	13.6	0.621291
	2021-04-08	0.138	0.138	0.286615	1	0	0	0	0	0.942676	0	2.6148	45.5732		1.29706	1	7	0	0.222168	16.6667	0.601895
	2021-04-09	0.16	0.16	0.332308	1	0	0	0	0	0.945833	0	2.6148	48.188		1.21399	1	7	0	0	16.6667	0.601895
	2021-04-10	0.177	0.177	0.367615	1	0	0	0	0	0.948826	0	2.6148	50.8028		1.14979	1	7	0	0	16.5	0.602846
	2021-04-11	0.2	0.2	0.415385	1	0	0	0	0	0.951662	0	2.6148	53.4176		1.06294	1	7	0	0	16.5	0.602846
	2021-04-12	0.246	0.246	0.510923	1	0	0	0	0	0.954349	0	2.6148	56.0324		0.889231	0.889231	7	0.110769	0.110769	20.4429	0.583035
	2021-04-13	0.186	0.186	0.386308	1	0	0	0	0	0.956893	0	2.6148	58.6472		1.1158	1	7	0	0.110769	19.9714	0.585129
	2021-04-14	0.219	0.219	0.454846	1	0	0	0	0	0.959301	0	2.6148	61.262		0.991189	0.991189	7	0.00881119	0.00881119	15.9714	0.605938
	2021-04-15	0.158	0.158	0.328154	1	0	0	0	0	0.96158	0	2.6148	63.8768		1.22154	1	7	0	0.00881119	20.919	0.580988
	2021-04-16	0.157	0.157	0.326077	1	0	0	0	0	0.963736	0	2.6148	66.4916		1.22531	1	7	0	0	20.919	0.580988
	2021-04-17	0.157	0.157	0.326077	1	0	0	0	0	0.965776	0	2.6148	69.1064		1.22531	1	7	0	0	21.4381	0.578833
	2021-04-18	0.152	0.152	0.315692	1	0	0	0	0	0.967705	0	2.6148	71.7212		1.2442	1	7	0	0	20.0714	0.584679
	2021-04-19	0.152	0.152	0.315692	1	0	0	0	0	0.969528	0	2.6148	74.336		1.2442	1	7	0	0	20.0714	0.584679
	2021-04-20	0.327	0.327	0.679154	0.778797	1	0	0	0	0.971252	0	2.6148	76.9508		0.583357	0.583357	8	0.416643	0.416643	16.6952	0.601733
	2021-04-21	0.274	0.274	0.569077	1	0	0	0	0	0.97288	0	2.6148	79.5656		0.783497	0.783497	8	0	0.524895	17.9381	0.594986
	2021-04-22	0.37	0.35	0.726923	0.559439	1	0	0	0	0.974419	0	2.6148	82.1804		0.496503	0.496503	8	0.503497	0.503497	23.019	0.572727
	2021-04-23	0.36	0.35	0.726923	0.559439	2	0	0	0	0.975873	0	2.6148	84.7952		0.496503	0.496503	8	1.00699	1.00699	23.019	0.572727
	2021-04-24	0.359	0.35	0.726923	0.672404	3	0	0	0	0.977246	0	2.6148	87.41		0.496503	0.496503	8	1.51049	1.51049	14.9467	0.612264
	2021-04-25	0.32	0.32	0.664615	0.850426	4	1	1	0.149574	0.978543	0.146365	2.76117	90.1712		0.60979	0.60979	8	0	1.70559	14.9467	0.612264
	2021-04-26	0.278	0.278	0.577385	1	0	0	0	0	0.979767	0	2.76117	92.9323		0.768392	0.768392	8	0	0.115804	16.6467	0.602008
	2021-04-27	0.21	0.21	0.436154	1	0	0	0	0	0.980923	0	2.76117	95.6935		1.02517	1	8	0	0	23.3733	0.571448
	2021-04-28	0.28	0.28	0.581538	0.97912	1	0	0	0	0.982014	0	2.76117	98.4547		0.760839	0.760839	8	0.239161	0.239161	22.6133	0.574231
	2021-04-29	0.269	0.269	0.558692	1	0	0	0	0	0.983043	0	2.76117	101.216		0.802378	0.802378	8	0	0.337972	26.16	0.562411
	2021-04-30	0.21	0.21	0.436154	1	0	0	0	0	0.984015	0	2.76117	103.977		1.02517	1	8	0	0	26.16	0.562411
	2021-05-01	0.153	0.153	0.317769	1	0	0	0	0	0.984932	0	2.76117	106.738		1.24042	1	8	0	0	29.06	0.554688
	2021-05-02	0.16	0.16	0.332308	1	0	0	0	0	0.985797	0	2.76117	109.499		1.21399	1	9	0	0	29.06	0.554688
	2021-05-03	0.17	0.17	0.353077	1	0	0	0	0	0.986613	0	2.76117	112.261		1.17622	1	9	0	0	16.2143	0.604504
	2021-05-04	0.199	0.199	0.413308	1	0	0	0	0	0.987383	0	2.76117	115.022		1.06671	1	9	0	0	23.8556	0.569756
	2021-05-05	0.184	0.184	0.382154	1	0	0	0	0	0.988109	0	2.76117	117.783		1.12336	1	9	0	0	26.8556	0.560415
	2021-05-06	0.169	0.169	0.351	1	0	0	0	0	0.988794	0	2.76117	120.544		1.18	1	9	0	0	21.0444	0.580461
	2021-05-07	0.18	0.18	0.373846	1	0	0	0	0	0.989439	0	2.76117	123.305		1.13846	1	9	0	0	21.0444	0.580461
	2021-05-08	0.19	0.19	0.394615	1	0	0	0	0	0.990048	0	2.76117	126.066		1.1007	1	9	0	0	30.2857	0.551863
																		ASD1	ASD2
											0.0431432							48.1402	58.7713
								0.0501523	0.0501523		0.0431432	0.0431432

[truncated: 31 more sheets: by-12-2, by-12-3, bz-12-1, bz-12-2, bz-12-3, by-20-1, by-20-2, by-20-3, bz-20-1, bz-20-2, bz-20-3, yy-ck, yy-5-1, yy-5-2, yy-5-3, yz-5-1, yz-5-2, yz-5-3, yz-ck, yy-12-1 …]
