# Supplementary material for: Crop sensitivity to waterlogging mediated by soil temperature and growth stage
Source: Front Plant Sci. 2023 Oct 26;14:1262001. doi: 10.3389/fpls.2023.1262001 (PMC10642075; doi:10.3389/fpls.2023.1262001)
Supplement: Supplementary file 5 [file Table_5.xlsx]

## Sheet: 日次表
日次表 时间： 2022.3.3 天气：阴																date	by-5-1	by-5-2	by-5-3	by-5-4	by-5-5	by-5-6	by-5-7	by-5-8	by-ck	bz-5-1	bz-5-2	bz-5-3	bz-5-4	bz-5-5	bz-5-6	bz-5-7	bz-5-8	by-12-1	by-12-2	by-12-3	by-12-4	by-12-5	by-12-6	by-12-7	by-12-8	by-ck	bz-12-1	bz-12-2	bz-12-3	bz-12-4	bz-12-5	bz-12-6	bz-12-7
处理	O2	T	m3/m3	M	处理	O2	T	m3/m3	M	处理	O2	T	m3/m3	M	4	2022-03-03	0.165	0.181	0.14	0.17	0.144	0.183	0.172	0.178	0.146	0.241	0.251	0.298	0.225	0.253	0.27	0.299	0.157	0.191	0.229	0.133	0.191	0.176	0.16	0.162	0.224	0.143	0.214	0.168	0.169	0.307	0.154	0.181	0.176
					by-ck	0.49	14.6	0.146	738	裸土					48	2022-03-04	0.186	0.197	0.132	0.164	0.15	0.159	0.17	0.144	0.213	0.191	0.228	0.269	0.209	0.227	0.198	0.281	0.122	0.191	0.233	0.186	0.184	0.168	0.145	0.162	0.216	0.203	0.283	0.159	0.237	0.281	0.177	0.152	0.142
by-5-1	13.5	13.1	0.165	760	bz-5-1	15.1	14.5	0.241	850	by-12-1	20.3	15.4	0.191	791	92	2022-03-05	0.167	0.203	0.195	0.17	0.131	0.14	0.228	0.224	0.167	0.191	0.206	0.24	0.218	0.222	0.201	0.37	0.114	0.171	0.228	0.144	0.179	0.151	0.162	0.208	0.272	0.166	0.345	0.27	0.205	0.213	0.238	0.181	0.319
by-5-2	19.2	13.1	0.181	779	bz-5-2	11.8	15.3	0.251	861	by-12-2	9.7	15.6	0.229	836	136	2022-03-06	0.267	0.241	0.29	0.256	0.182	0.204	0.195	0.181	0.281	0.392	0.31	0.342	0.308	0.325	0.207	0.288	0.227	0.279	0.332	0.203	0.317	0.306	0.235	0.218	0.221	0.282	0.243	0.242	0.219	0.308	0.245	0.213	0.237
by-5-3	14.1	14.1	0.14	730	bz-5-3	12.1	15.4	0.298	916	by-12-3	20.2	14.9	0.133	723	180	2022-03-07	0.304	0.266	0.251	0.249	0.187	0.228	0.175	0.167	0.249	0.255	0.266	0.345	0.23	0.207	0.318	0.218	0.189	0.195	0.18	0.163	0.235	0.239	0.218	0.137	0.152	0.233	0.219	0.234	0.204	0.221	0.2	0.214	0.177
by-5-4	12.9	13.4	0.17	766	bz-5-4	4.5	15.8	0.225	830	by-12-4	19.2	15.3	0.191	790	224	2022-03-08	0.225	0.314	0.274	0.27	0.286	0.298	0.168	0.138	0.249	0.259	0.33	0.258	0.257	0.323	0.337	0.221	0.151	0.287	0.303	0.315	0.274	0.301	0.324	0.205	0.2	0.235	0.349	0.342	0.318	0.324	0.325	0.315	0.284
by-5-5	9.4	15.4	0.144	733	bz-5-5	4.2	15.4	0.253	864	by-12-5	5.8	15.2	0.176	772	268	2022-03-09	0.334	0.358	0.358	0.34	0.367	0.345	0.101	0.169	0.162	0.349	0.354	0.359	0.361	0.34	0	0.215	0.17	0.378	0.394	0.369	0.378	0.392	0.331	0.269	0.295	0.186	0.344	0.339	0.361	0.326	0.38	0.362	0.221
by-5-6	19.3	13.9	0.183	781	bz-5-6	11.4	15.3	0.27	884	by-12-6	12.3	15.5	0.16	754	312	2022-03-10	0.332	0.281	0.362	0.275	0.318	0.33	0.06	0.095	0.119	0.342	0.278	0.319	0.274	0.332	0.25	0.215	0.163	0.276	0.273	0.287	0.255	0.281	0.274	0.222	0.17	0.139	0.277	0.314	0.335	0.262	0.273	0.28	0.257
by-5-7	19.2	15	0.172	768	bz-5-7	2.4	15.4	0.299	922	by-12-7	18.7	15.1	0.162	756	356	2022-03-11	0.344	0.346	0.373	0.395	0.385	0.386	0.13	0.133	0.128	0.318	0.378	0.344	0.399	0.394	0.361	0.219	0.147	0.357	0.341	0.349	0.391	0.373	0.396	0.22	0.247	0.133	0.304	0.322	0.374	0.388	0.394	0.366	0.18
by-5-8	8.4	15.1	0.178	775	bz-5-8	18.7	16.2	0.157	750	by-12-8	0.4	16	0.224	824	400	2022-03-12	0.167	0.174	0.177	0.166	0.225	0.152	0.098	0.064	0.108	0.229	0.147	0.166	0.158	0.136	0.193	0.194	0.127	0.265	0.246	0.244	0.251	0.205	0.24	0.151	0.123	0.12	0.219	0.265	0.255	0.251	0.205	0.24	0.237
															444	2022-03-13	0.185	0.145	0.156	0.189	0.213	0.149	0.064	0.08	0.105	0.192	0.218	0.257	0.236	0.17	0.217	0.113	0.08	0.255	0.286	0.286	0.235	0.288	0.239	0.125	0.138	0.187	0.301	0.319	0.308	0.332	0.293	0.311	0.108
by-ck	10.9	13.8	0.143	735						bz-ck	5.8	14.6	0.227	833	488	2022-03-14	0.381	0.376	0.324	0.308	0.249	0.225	0.102	0.093	0.105	0.311	0.322	0.356	0.221	0.226	0.254	0.125	0.122	0.35	0.344	0.388	0.351	0.338	0.329	0.145	0.122	0.127	0.388	0.244	0.332	0.311	0.345	0.298	0.152
bz-12-1	18.4	15.2	0.214	817	by-20-1	5.2	14.7	0.148	740	bz-20-1	4.6	14.7	0.183	781	532	2022-03-15	0.241	0.271	0.296	0.325	0.289	0.28	0.055	0.092	0.16	248	0.247	0.276	0.271	0.25	0.239	0.098	0.102	0.282	0.306	0.289	0.297	0.205	0.278	0.137	0.182	0.11	0.225	0.217	0.225	0.246	0.24	0.196	0.15
bz-12-2	0.54	15.4	0.168	763	by-20-2	18.9	14.6	0.121	708	bz-20-2	10.3	14.6	0.229	835	576	2022-03-16	0.203	0.242	0.337	0.295	0.266	0.226	0.228	0.185	0.194	0.329	0.29	0.283	0.27	0.319	0.35	0.271	0.288	0.319	0.298	0.308	0.286	0.269	0.341	0.265	0.252	0.318	0.29	0.283	0.287	0.299	0.31	0.303	0.29
bz-12-3	9.9	15.4	0.169	765	by-20-3	13.5	14.2	0.162	756	bz-20-3	11.4	14.2	0.299	917	620	2022-03-17	0.237	0.216	0.24	0.237	0.254	0.21	0.215	0.241	0.194	0.27	0.245	0.23	0.21	0.214	0.302	0.28	0.219	0.23	0.219	0.222	0.29	0.281	0.26	0.262	0.26	0.285	0.247	0.25	0.243	0.219	0.22	0.24	0.247
bz-12-4	7.2	15.3	0.307	927	by-20-4	18.8	14.4	0.101	693	bz-20-4	18.9	14.4	0.159	753	664	2022-03-18	0.251	0.353	0.294	0.314	0.267	0.224	0.234	0.281	0.256	0.324	0.286	0.298	0.29	0.263	0.221	0.305	0.311	0.342	0.399	0.398	0.337	0.322	0.37	0.283	0.242	0.204	0.353	0.347	0.355	0.381	0.361	0.333	0.246
bz-12-5	12.5	14.9	0.154	747	by-20-5	19	14.6	0.161	756	bz-20-5	10.7	14.4	0.24	848	708	2022-03-19	0.238	0.22	0.21	0.196	0.201	0.258	0.204	0.202	0.25	0.276	0.247	0.282	0.243	0.215	0.247	0.269	0.273	0.241	0.251	0.24	0.252	0.243	0.236	0.206	0.211	0.247	0.217	0.226	0.231	0.261	0.243	0.234	0.243
bz-12-6	1.4	15.1	0.181	779	by-20-6	0.9	14.8	0.19	789	bz-20-6	9	14.4	0.237	845	752	2022-03-20	0.288	0.285	0.293	0.283	0.296	0.285	0.292	0.252	0.253	0.3	0.283	0.292	0.298	0.288	0.284	0.307	0.273	0.308	0.355	0.337	0.335	0.336	0.309	0.32	0.315	0.327	0.323	0.289	0.302	0.298	0.324	0.349	0.291
bz-12-7	11.8	14.7	0.176	765	by-20-7	0.82	15	0.239	848	bz-20-7	5.1	14.2	0.17	766	796	2022-03-21	0.199	0.242	0.224	0.216	0.245	0.218	0.12	0.197	0.207	0.15	0.143	0.221	0.218	0.227	0.245	0.162	0.185	0.198	0.178	0.182	0.213	0.176	0.168	0.153	0.162	0.153	0.145	0.209	0.152	0.2	0.182	0.21	0.121
bz-12-8	0.59	15	0.19	789	by-20-8	0.51	14.7	0.22	824	bz-20-8	15.6	14.2	0.204	806	840	2022-03-22	0.373	0.343	0.35	0.327	0.35	0.371	0.352	0.341	0.353	0.341	0.339	0.316	0.335	0.36	0.351	0.34	0.326	0.33	0.34	0.322	0.315	0.323	0.34	0.35	0.327	0.35	0.313	0.352	0.334	0.319	0.32	0.314	0.32
					yy-ck			0.205	807						884	2022-03-23	0.248	0.231	0.27	0.254	0.211	0.206	0.197	0.242	0.269	0.256	0.237	0.26	0.217	0.222	0.235	0.212	0.23	0.283	0.247	0.211	0.262	0.213	0.261	0.201	0.197	0.234	0.219	0.222	0.241	0.218	0.223	0.241	0.232
yy-5-1			0.089	671	yz-5-1			0.186	785	yy-12-1			0.195	795	928	2022-03-24	0.296	0.36	0.334	0.268	0.308	0.293	0.23	0.221	0.286	0.293	0.303	0.34	0.222	0.234	0.249	0.253	0.257	0.222	0.231	0.239	0.178	0.226	0.204	0.266	0.262	0.256	0.21	0.232	0.288	0.253	0.24	0.214	0.186
yy-5-2			0.152	743	yz-5-2			0.332	957	yy-12-2			0.269	882	972	2022-03-25	0.394	0.384	0.355	0.398	0.35	0.378	0.374	0.381	0.375	0.381	0.388	0.397	0.306	0.39	0.362	0.361	0.22	0.322	0.337	0.311	0.308	0.349	0.327	0.313	0.31	0.366	0.382	0.36	0.384	0.382	0.311	0.293	0.293
yy-5-3			0.137	727	yz-5-3			0.303	922	yy-12-3			0.153	746	1016	2022-03-26	0.305	0.275	0.281	0.237	0.229	0.222	0.208	0.218	0.208	0.295	0.271	0.286	60.255	0.244	0.247	0.236	0.204	0.244	0.285	0.286	0.279	0.234	0.309	0.228	0.195	0.197	0.224	0.251	0.247	0.274	0.294	0.269	0.224
yy-5-4			0.166	761	yz-5-4			0.24	856	yy-12-4			0.178	775	1060	2022-03-27	0.338	0.337	0.315	0.241	0.271	0.247	0.25	0.265	0.28	0.318	0.344	0.303	0.27	0.349	0.318	0.299	0.235	0.394	0.391	0.395	0.269	0.336	0.279	0.248	0.226	0.238	0.362	0.272	0.284	0.314	0.32	0.311	0.197
yy-5-5			0.21	813	yz-5-5			0.143	735	yy-12-5			0.168	764	1104	2022-03-28	0.255	0.243	0.245	0.181	0.204	0.267	0.27	0.211	0.226	0.347	0.336	0.322	0.255	0.259	0.239	0.284	0.263	0.226	0.227	0.252	0.245	0.208	0.283	0.175	0.189	0.193	0.252	0.291	0.266	0.259	0.274	0.256	0.184
yy-5-6			0.172	768	yz-5-6			0.275	890	yy-12-6			0.147	739	1148	2022-03-29	0.307	0.32	0.319	0.227	0.224	0.215	0.251	0.26	0.226	0.359	0.341	0.336	0.232	0.233	0.234	0.213	0.197	0.271	0.331	0.318	0.316	0.326	0.324	0.21	0.231	0.208	0.354	0.343	0.305	0.328	0.31	0.304	0.215
yy-5-7			0.182	781	yz-5-7			0.141	732	yy-12-7			0.151	743	1192	2022-03-30	0.334	0.356	0.344	0.322	0.334	0.361	0.181	0.187	0.27	0.226	0.206	0.319	0.338	0.352	0.179	0.246	0.217	0.337	0.293	0.359	0.353	0.325	0.266	0.201	0.221	0.293	0.356	0.35	0.361	0.311	0.334	0.344	0.189
yy-5-8			0.213	817	yz-5-8			0.39	729	yy-12-8			0.145	737	1236	2022-03-31	0.378	0.376	0.381	0.314	0.282	0.298	0.274	0.287	0.299	0.365	0.361	0.318	0.32	0.323	0.324	0.315	0.288	0.363	0.333	0.377	0.312	0.381	0.335	0.263	0.313	0.289	0.35	0.399	0.364	0.386	0.34	0.383	0.314
															1280	2022-04-01	0.31	0.293	0.286	0.257	0.259	0.238	0.228	0.255	0.246	0.276	0.312	0.298	0.25	0.27	0.233	0.27	0.224	0.335	0.291	0.35	0.336	0.354	0.237	0.24	0.233	0.235	0.35	0.327	0.341	0.268	0.315	0.31	0.267
yz-ck			0.246	876						yz-ck			0.245	854	1324	2022-04-02	0.328	0.35	0.378	0.203	0.248	0.288	0.296	0.275	0.31	0.31	0.325	0.315	0.252	0.276	0.309	0.258	0.194	0.311	0.292	0.395	0.313	0.341	0.369	0.228	0.243	0.231	0.346	0.359	0.357	0.309	0.339	0.319	0.196
yz-12-1			0.143	734	yy-20-1			0.181	779	yz-20-1			0.165	760	1368	2022-04-03	0.306	0.263	0.29	0.211	0.194	0.196	0.24	0.25	0.191	0.282	0.284	0.287	0.181	0.236	0.21	0.227	0.162	0.311	0.365	0.383	0.319	0.301	0.302	0.208	0.215	0.194	0.345	0.342	0.355	0.259	0.294	0.207	0.183
yz-12-2			0.161	759	yy-20-2			0.195	795	yz-20-2			0.129	717	1412	2022-04-04	0.245	0.262	0.275	0.161	0.17	0.183	0.185	0.187	0.209	0.235	0.242	0.21	0.183	0.135	0.215	0.187	0.163	0.334	0.322	0.331	0.313	0.302	0.241	0.141	0.198	0.184	0.341	0.325	0.34	0.248	0.216	0.228	0.155
yz-12-3			0.211	841	yy-20-3			0.191	772	yz-20-3			0.107	691	1456	2022-04-05	0.215	0.226	0.244	0.18	0.199	0.191	0.21	0.205	0.212	0.24	0.23	0.237	0.177	0.151	0.177	0.18	0.192	0.363	0.349	0.352	0.286	0.274	0.285	0.174	0.172	0.202	0.359	0.374	0.351	0.276	0.224	0.23	0.145
yz-12-4			0.189	789	yy-20-4			0.128	716	yz-20-4			0.203	805	1500	2022-04-06	0.261	0.226	0.251	0.157	0.185	0.162	0.234	0.205	0.21	0.277	0.276	0.278	0.168	0.185	0.178	0.2	0.155	0.369	0.349	0.323	0.294	0.283	0.297	0.141	0.16	0.197	0.349	0.335	0.338	0.25	0.24	0.204	0.138
yz-12-5			0.217	821	yy-20-5			0.123	710	yz-20-5			0.224	829	1544	2022-04-07	0.268	0.223	0.232	0.103	0.157	0.137	0.16	0.176	0.165	0.242	0.212	0.24	0.113	0.123	0.106	0.129	0.184	0.379	0.381	0.35	0.357	0.28	0.332	0.133	0.126	0.159	0.396	0.378	0.39	0.275	0.232	0.181	0.108
yz-12-6			0.164	758	yy-20-6			0.168	764	yz-20-6			0.123	710	1588	2022-04-08	0.205	0.164	0.172	0.163	0.119	0.132	0.204	0.172	0.153	0.208	0.196	0.19	0.146	0.119	0.145	0.121	0.153	0.365	0.373	0.389	0.229	0.218	0.204	0.102	0.096	0.108	0.388	0.368	0.387	0.144	0.192	0.179	0.108
yz-12-7			0.116	703	yy-20-7			0.131	720	yz-20-7			0.199	800	1632	2022-04-09	0.187	0.13	0.144	0.101	0.114	0.107	0.151	0.11	0.102	0.123	0.117	0.093	0.101	0.112	0.072	0.116	0.114	0.341	0.324	0.314	0.219	0.207	0.203	0.119	0.099	0.189	0.285	0.32	0.343	0.099	0.12	0.102	0.099
yz-12-8			0.159	751	yy-20-8			0.101	685	yz-20-8			0.193	793	1676	2022-04-10	0.139	0.108	0.137	0.067	0.094	0.078	0.114	0.091	0.074	0.083	0.121	0.094	0.092	0.067	0.08	0.082	0.066	0.369	0.368	0.39	0.16	0.14	0.171	0.068	0.092	0.094	0.377	0.388	0.381	0.101	0.114	0.127	0.107
															1720	2022-04-11	0.133	0.092	0.074	0.05	0.044	0.071	0.072	0.075	0.073	0.09	0.086	0.078	0.089	0.077	0.047	0.07	0.072	0.359	0.347	0.351	0.07	0.108	0.077	0.092	0.051	0.087	0.367	0.36	0.361	0.152	0.138	0.153	0.072
															1764	2022-04-12	0.132	0.128	0.102	0.082	0.106	0.108	0.11	0.084	0.121	0.136	0.099	0.106	0.087	0.107	0.102	0.143	0.116	0.375	0.367	0.323	0.153	0.181	0.159	0.078	0.104	0.106	0.358	0.388	0.383	0.106	0.102	0.134	0.1
															1808	2022-04-13	0.322	0.297	0.321	0.296	0.32	0.326	0.316	0.298	0.248	0.318	0.334	0.258	0.33	0.317	0.322	0.332	0.308	0.362	0.333	0.357	0.326	0.367	0.362	0.326	0.3	0.264	0.38	0.358	0.316	0.285	0.356	0.307	0.238
															1852	2022-04-14	0.313	0.311	0.332	0.317	0.33	0.31	0.34	0.293	0.295	0.316	0.319	0.326	0.317	0.307	0.298	0.364	0.289	0.35	0.371	0.336	0.288	0.333	0.324	0.339	0.303	0.31	0.342	0.354	0.342	0.306	0.278	0.338	0.292
日次表 时间：2022.3.4 天气：晴															1896	2022-04-15	0.367	0.37	0.378	0.355	0.363	0.373	0.368	0.313	0.359	0.383	0.364	0.355	0.384	0.349	0.39	0.303	0.33	0.363	0.384	0.366	0.377	0.369	0.37	0.377	0.355	0.361	0.377	0.364	0.385	0.393	0.374	0.375	0.384
处理	O2	T	m3/m3	M	处理	O2	T	m3/m3	M	处理	O2	T	m3/m3	M	1940	2022-04-16	0.344	0.313	0.322	0.329	0.326	0.297	0.284	0.31	0.314	0.47	0.34	0.357	0.311	0.36	0.364	0.346	0.279	0.336	0.317	0.332	0.347	0.327	0.32	0.266	0.283	0.335	0.34	0.358	0.325	0.332	0.305	0.334	0.332
					by-ck	3.1	15.3	0.213	816	裸土	21.1	16.7	0.143	734	1984	2022-04-17	0.355	0.341	0.364	0.357	0.349	0.362	0.359	0.355	0.363	0.366	0.358	0.38	0.339	0.364	0.345	0.352	0.334	0.369	0.356	0.358	0.369	0.351	0.367	0.368	0.365	0.366	0.349	0.378	0.365	0.369	0.37	0.372	0.375
by-5-1	11.4	13.2	0.186	785	bz-5-1	12.7	14.7	0.191	791	by-12-1	0.42	20.7	0.191	790	2028	2022-04-18	0.293	0.323	0.334	0.321	0.329	0.35	0.32	0.29	0.298	0.3	0.33	0.334	0.337	0.326	0.334	0.337	0.315	0.327	0.291	0.298	0.315	0.316	0.31	0.322	0.302	0.305	0.323	0.316	0.295	0.283	0.327	0.294	0.292
by-5-2	17.4	12.4	0.197	798	bz-5-2	12.3	16.3	0.228	833	by-12-2	0.58	17.9	0.233	840	2072	2022-04-19	0.313	0.366	0.302	0.327	0.338	0.339	0.305	0.345	0.3	0.358	0.322	0.336	0.276	0.237	0.329	0.328	0.298	0.336	0.346	0.361	0.345	0.348	0.344	0.339	0.348	0.31	0.347	0.34	0.328	0.328	0.317	0.306	0.337
by-5-3	12.6	12.9	0.132	721	bz-5-3	0.39	16.1	0.269	883	by-12-3	19.1	18.5	0.186	784	2116	2022-04-20	0.295	0.276	0.271	0.255	0.246	0.261	0.257	0.253	0.222	0.236	0.268	0.252	0.268	0.272	0.255	0.272	0.241	0.31	0.264	0.24	0.298	0.267	0.267	0.254	0.282	0.254	0.253	0.262	0.245	0.293	0.262	0.244	0.237
by-5-4	1	12.7	0.164	759	bz-5-4	11.1	18.8	0.209	812	by-12-4	0.64	18	0.184	782	2160	2022-04-21	0.278	0.288	0.259	0.309	0.275	0.292	0.256	0.275	0.292	0.311	0.292	0.284	0.288	0.264	0.254	0.268	0.289	0.286	0.304	0.312	0.317	0.327	0.28	0.292	0.288	0.279	0.322	0.291	0.301	0.297	0.299	0.305	0.279
by-5-5	11.8	14.1	0.15	743	bz-5-5	8.5	16.5	0.227	833	by-12-5	0.41	18.5	0.168	764	2204	2022-04-22	0.284	0.265	0.234	0.239	0.265	0.228	0.257	0.238	0.235	0.238	0.254	0.285	0.221	0.269	0.296	0.274	0.301	0.296	0.292	0.284	0.293	0.252	0.259	0.256	0.254	0.247	0.275	0.284	0.283	0.249	0.272	0.282	0.246
by-5-6	11.7	13.7	0.159	753	bz-5-6	8	18.7	0.198	799	by-12-6	11.6	17.8	0.145	737	2248	2022-04-23	0.291	0.301	0.318	0.298	0.315	0.255	0.248	0.273	0.279	0.345	0.257	0.314	0.279	0.293	0.274	0.243	0.247	0.351	0.367	0.366	0.31	0.271	0.311	0.278	0.262	0.221	0.252	0.351	0.353	0.265	0.343	0.279	0.26
by-5-7	19.4	14.3	0.17	766	bz-5-7	2.3	16.7	0.281	896	by-12-7	20.6	19.2	0.162	756	2292	2022-04-24	0.169	0.134	0.192	0.194	0.169	0.168	0.156	0.151	0.141	0.178	0.201	0.199	0.177	0.126	0.143	0.182	0.167	0.233	0.255	0.242	0.235	0.202	0.242	0.185	0.134	0.134	0.217	0.255	0.238	0.214	0.221	0.2	0.154
by-5-8	0.45	14.1	0.144	735	bz-5-8	15.6	17.5	0.122	709	by-12-8	15.3	18.2	0.216	810	2336	2022-04-25	0.304	0.313	0.317	0.316	0.305	0.31	0.304	0.302	0.294	0.302	0.321	0.332	0.3	0.307	0.313	0.302	0.315	0.313	0.295	0.31	0.297	0.31	0.287	0.289	0.309	0.29	0.294	0.313	0.298	0.317	0.315	0.33	0.293
															2380	2022-04-26	0.272	0.221	0.211	0.227	0.266	0.221	0.265	0.222	0.22	0.235	0.244	0.266	0.247	0.229	0.286	0.227	0.336	0.251	0.24	0.236	0.222	0.247	0.293	0.231	0.236	0.264	0.268	0.26	0.256	0.233	0.284	0.24	0.215
by-ck	2.4	17.8	0.203	805						bz-ck	19.2	17.5	0.177	774	2424	2022-04-27	0.301	0.313	0.303	0.283	0.244	0.252	0.261	0.316	0.261	0.288	0.292	0.26	0.252	0.307	0.269	0.249	0.226	0.275	0.269	0.299	0.265	0.275	0.283	0.276	0.281	0	0.291	0.303	0.28	0.293	0.318	0.298	0.251
bz-12-1	1.8	17.6	0.283	899	by-20-1	4.5	18.2	0.144	733	bz-20-1	0.54	17.3	0.129	718	2468	2022-04-28	0.316	0.482	0.342	0.307	0.338	0.337	0.364	0.323	0.32	0.328	0.365	0.362	0.317	0.327	0.323	0.326	0.328	0.374	0.358	0.374	0.365	0.34	0.317	0.328	0.344	0.324	0.339	0.339	0.342	0.355	0.356	0.357	0.34
bz-12-2	0.57	18.2	0.159	712	by-20-2	16	17.7	0.161	755	bz-20-2	4.3	17.6	0.193	792	2512	2022-04-29	0.217	0.311	0.301	0.241	0.277	0.235	0.222	0.281	0.314	0.294	0.325	0.314	0.264	0.31	0.295	0.245	0.219	0.315	0.325	0.291	0.317	0.33	0.32	0.337	0.326	0.323	0.294	0.252	0.28	0.309	0.321	0.33	0.295
bz-12-3	20.2	18	0.237	844	by-20-3	16	17.5	0.133	722	bz-20-3	0.55	17.3	0.237	845	2556	2022-04-30	0.308	0.276	0.322	0.282	0.279	0.287	0.243	0.286	0.226	0.276	0.25	0.277	0.269	0.281	0.28	0.274	0.26	0.31	0.33	0.339	0.324	0.33	0.286	0.272	0.277	0.276	0.328	0.348	0.299	0.272	0.272	0.3	0.298
bz-12-4	0.56	17.9	0.281	897	by-20-4	20.3	17.6	0.129	717	bz-20-4	3.7	16.9	0.138	728	2600	2022-05-01	0.228	0.245	0.242	0.177	0.245	0.188	0.212	0.249	0.222	0.267	0.266	0.238	0.202	0.211	0.202	0.214	0.222	0.229	0.282	0.227	0.269	0.27	0.273	0.225	0.203	0.21	0.277	0.269	0.24	0.288	0.244	0.248	0.179
bz-12-5	16.7	18.7	0.177	774	by-20-5	6.3	17.6	0.186	785	bz-20-5	11.2	17.2	0.223	828	2644	2022-05-02	0.228	0.272	0.281	0.22	0.253	0.237	0.247	0.232	0.252	0.248	0.267	0.254	0.252	0.218	0.221	0.204	0.22	0.247	0.265	0.273	0.258	0.245	0.281	0.205	0.232	0.2	0.257	0.266	0.271	0.225	0.27	0.25	0.211
bz-12-6	6.5	18.1	0.152	744	by-20-6	7.4	18	0.148	740	bz-20-6	11.3	17.2	0.182	780	2688	2022-05-03	0.269	0.185	0.267	0.197	0.206	0.201	0.23	0.273	0.281	0.258	0.263	0.259	0.219	0.215	0.208	0.221	0.204	0.258	0.278	0.264	0.286	0.289	0.272	0.189	0.201	0.201	0.291	0.245	0.26	0.181	0.246	0.255	0.182
bz-12-7			0.142	734	by-20-7			0.26	872	bz-20-7			0.152	750	2732	2022-05-04	0.191	0.21	0.211	0.184	0.197	0.227	0.198	0.183	0.228	0.271	0.261	0.272	0.281	0.201	0.193	0.22	0.186	0.234	0.235	0.191	0.228	0.22	0.226	0.176	0.186	0.203	0.201	0.18	0.201	0.197	0.212	0.245	0.203
bz-12-8			0.144	736	by-20-8			0.25	862	bz-20-8			0.16	758	2776	2022-05-05	0.252	0.252	0.236	0.233	0.276	0.201	0.22	0.164	0.164	0.226	0.228	0.239	0.179	0.231	0.141	0.241	0.196	0.264	0.267	0.254	0.254	0.239	0.216	0.261	0.195	0.174	0.27	0.279	0.257	0.254	0.231	0.226	0.194
					yy-ck			0.159	753						2820	2022-05-06	0.197	0.211	0.177	0.173	0.21	0.176	0.184	0.208	0.154	0.193	0.213	0.259	0.173	0.187	0.17	0.198	0.144	0.175	0.207	0.209	0.195	0.192	0.177	0.173	0.18	0.191	0.21	0.111	0.22	0.216	0.205	0.224	0.2
yy-5-1			0.17	766	yz-5-1			0.189	788	yy-12-1			0.169	764	2864	2022-05-07	0.2	0.211	0.235	0.194	0.221	0.191	0.182	0.178	0.194	0.236	0.225	0.21	0.154	0.163	0.135	0.161	0.145	0.203	0.214	0.197	0.225	0.201	0.228	0.2	0.169	0.169	0.22	0.176	0.195	0.19	0.216	0.217	0.134
yy-5-2			0.219	823	yz-5-2			0.235	842	yy-12-2			0.209	811	2908	2022-05-08	0.251	0.224	0.226	0.137	0.165	0.213	0.185	0.194	0.197	0.238	0.251	0.286	0.177	0.178	0.192	0.159	0.169	0.211	0.201	0.168	0.251	0.2	0.214	0.185	0.179	0.177	0.238	0.181	0.27	0.242	0.196	0.244	0.182
yy-5-3			0.143	734	yz-5-3			0.166	761	yy-12-3			0.183	781	2952	2022-05-09	0.225	0.178	0.219	0.172	0.206	0.175	0.188	0.14	0.16	0.206	0.203	0.189	0.199	0.215	0.194	0.191	0.185	0.165	0.214	0.209	0.225	0.218	0.172	0.179	0.136	0.22	0.222	0.209	0.218	0.226	0.196	0.202	0.201
yy-5-4			0.149	741	yz-5-4			0.145	737	yy-12-4			0.155	748	2996	2022-05-10	0.215	0.222	0.221	0.235	0.246	0.186	0.212	0.218	0.209	0.244	0.271	0.214	0.228	0.225	0.229	0.185	0.177	0.203	0.211	0.225	0.208	0.267	0.227	0.204	0.223	0.219	0.216	0.228	0.204	0.198	0.209	0.215	0.219
yy-5-5			0.19	789	yz-5-5			0.167	766	yy-12-5			0.165	761	3040	2022-05-11	0.2	0.25	0.218	0.193	0.167	0.156	0.155	0.175	0.238	0.222	0.279	0.194	0.213	0.181	0.197	0.166	0.157	0.18	0.243	0.237	0.247	0.225	0.213	0.194	0.189	0.149	0.222	0.22	0.201	0.165	0.204	0.24	0.179
yy-5-6			0.133	722	yz-5-6			0.178	776	yy-12-6			0.11	696	3084	2022-05-12	0.217	0.211	0.208	0.167	0.211	0.232	0.195	0.201	0.206	0.215	0.207	0.223	0.218	0.181	0.183	0.194	0.142	0.199	0.214	0.198	0.217	0.191	0.177	0.198	0.179	0.186	0.201	0.21	0.197	0.203	0.204	0.235	0.189
yy-5-7			0.135	724	yz-5-7			0.19	789	yy-12-7			0.272	886
yy-5-8			0.207	810	yz-5-8			0.168	764	yy-12-8			0.256	867
yz-ck			0.131	720						yz-ck			0.17	766
yz-12-1			0.236	844	yy-20-1			0.141	731	yz-20-1			0.199	800
yz-12-2			0.205	807	yy-20-2			0.236	844	yz-20-2			0.293	910
yz-12-3			0.147	738	yy-20-3			0.172	769	yz-20-3			0.279	894
yz-12-4			0.176	773	yy-20-4			0.174	711	yz-20-4			0.143	734
yz-12-5			0.17	766	yy-20-5			0.175	722	yz-20-5			0.213	816
yz-12-6			0.148	740	yy-20-6			0.182	780	yz-20-6			0.14	730
yz-12-7			0.19	790	yy-20-7			0.156	749	yz-20-7			0.152	744
yz-12-8			0.173	770	yy-20-8			0.161	756	yz-20-8			0.153	746
日次表 时间：2022.3.5 天气：晴
处理	O2	T	m3/m3	M	处理	O2	T	m3/m3	M	处理	O2	T	m3/m3	M
					by-ck	20.6	15.6	0.167	763	裸土
by-5-1	20.6	15.6	0.167	763	bz-5-1	13.4	15.7	0.191	791	by-12-1	20.4	16.8	0.171	767
by-5-2	9.6	14	0.203	805	bz-5-2	5.1	15.4	0.206	808	by-12-2	12.3	16.3	0.228	841
by-5-3	6.3	13.6	0.195	795	bz-5-3	6	15.6	0.24	848	by-12-3	16.2	18.1	0.144	735
by-5-4	8.5	13.8	0.17	766	bz-5-4	21.1	16.2	0.218	822	by-12-4	13.3	17.1	0.179	776
by-5-5	8	15.1	0.131	720	bz-5-5	13.7	15.7	0.222	827	by-12-5	17.5	18	0.151	744
by-5-6	5.4	15.1	0.14	731	bz-5-6	7.1	17.8	0.201	802	by-12-6	20.6	18.7	0.162	757
by-5-7			0.228	834	bz-5-7			0.37	1002	by-12-7			0.208	810
by-5-8			0.224	830	bz-5-8			0.114	700	by-12-8			0.272	886
by-ck	20.4	7.9	0.166	762						bz-ck	12.6	18	0.21	813
bz-12-1	8.4	17.8	0.345	972	by-20-1	19.7	17.7	0.125	713	bz-20-1	20.2	17.7	0.161	755
bz-12-2	5.6	18.4	0.27	867	by-20-2	20.5	17.7	0.141	732	bz-20-2	0.66	18.2	0.204	807
bz-12-3	11.4	17.9	0.205	807	by-20-3	20.4	18.3	0.121	708	bz-20-3	7.7	17.6	0.212	815
bz-12-4	12.2	17.7	0.213	817	by-20-4	18.1	18.1	0.104	690	bz-20-4	5.3	18	0.182	780
bz-12-5	14.2	18.2	0.238	846	by-20-5	0.58	18.418.4	0.16	755	bz-20-5	10.7	17.5	0.184	782
bz-12-6	9.2	18.4	0.181	778	by-20-6	2.2	18.2	0.204	806	bz-20-6	6	17.7	0.212	815
bz-12-7			0.319	941	by-20-7			0.367	998	bz-20-7			0.257	866
bz-12-8			0.308	928	by-20-8			0.282	898	bz-20-8			0.331	956
					yy-ck			0.254	864
yy-5-1			0.204	812	yz-5-1			0.39	1025	yy-12-1			0.18	777
yy-5-2			0.225	831	yz-5-2			0.398	1030	yy-12-2			0.233	840
yy-5-3			0.16	754	yz-5-3			0.374	1005	yy-12-3			0.2	781
yy-5-4			0.26	872	yz-5-4			0.338	964	yy-12-4			0.119	706
yy-5-5			0.261	873	yz-5-5			0.371	1002	yy-12-5			0.21	813
yy-5-6			0.24	848	yz-5-6			0.306	926	yy-12-6			0.167	763
yy-5-7			0.252	862	yz-5-7			0.206	808	yy-12-7			0.173	770
yy-5-8			0.258	869	yz-5-8			0.377	1009	yy-12-8			0.163	758
yz-ck			0.155	748						yz-ck			0.226	831
yz-12-1			0.295	913	yy-20-1			0.18	777	yz-20-1			0.336	962
yz-12-2			0.238	846	yy-20-2			0.131	720	yz-20-2			0.291	909
yz-12-3			0.308	928	yy-20-3			0.229	836	yz-20-3			0.255	865
yz-12-4			0.333	958	yy-20-4			0.149	741	yz-20-4			0.262	874
yz-12-5			0.171	767	yy-20-5			0.15	741	yz-20-5			0.336	961
yz-12-6			0.238	846	yy-20-6			0.18	778	yz-20-6			0.24	848
yz-12-7			0.244	853	yy-20-7			0.189	792	yz-20-7			0.357	986
yz-12-8			0.222	832	yy-20-8			0.135	725	yz-20-8			0.289	906
日次表 时间：2022.3.6 天气：雨
处理	O2	T	m3/m3	M	处理	O2	T	m3/m3	M	处理	O2	T	m3/m3	M
					by-ck	19.4	13.3	0.281	896	裸土	23.8	9.2	0.232	839
by-5-1	19.8	13.5	0.267	881	bz-5-1	19.5	14	0.392	1029	by-12-1	20.7	12.6	0.279	894
by-5-2	18.1	13.3	0.241	849	bz-5-2	11.4	11.7	0.31	931	by-12-2	17.4	12.5	0.332	957
by-5-3	19	13.4	0.29	907	bz-5-3	14.3	13.7	0.342	968	by-12-3	15.8	12.1	0.203	805
by-5-4	17.2	13.6	0.256	867	bz-5-4	15.2	10.3	0.308	928	by-12-4	11.8	12.6	0.317	842
by-5-5	11.3	13.2	0.182	780	bz-5-5	11	13.2	0.325	949	by-12-5	17.9	10.9	0.306	926
by-5-6	12.2	13.4	0.204	806	bz-5-6	12.7	13.1	0.207	809	by-12-6	19.5	12.4	0.235	835
by-5-7			0.195	795	bz-5-7			0.288	904	by-12-7			0.218	822
by-5-8			0.181	779	bz-5-8			0.227	831	by-12-8			0.221	844
by-ck	8.1	12.1	0.282	898						bz-ck	14.9	11.5	0.36	989
bz-12-1	10.3	12.2	0.243	851	by-20-1	16.1	11.6	0.197	797	bz-20-1	13.2	11.1	0.211	814
bz-12-2	20.1	11.9	0.242	850	by-20-2	10.2	11.4	0.225	831	bz-20-2	8.1	11.5	0.349	976
bz-12-3	15.7	12	0.219	813	by-20-3	12.5	11.1	0.258	869	bz-20-3	9.9	11.1	0.325	949
bz-12-4	16.3	12.1	0.308	928	by-20-4	20.2	11.6	0.284	900	bz-20-4	14.4	10.3	0.204	806
bz-12-5	15.1	11.6	0.245	858	by-20-5	18.7	11.2	0.325	949	bz-20-5	5.4	11.2	0.207	809
bz-12-6	10.9	11.6	0.213	816	by-20-6	8	10.7	0.376	1008	bz-20-6	19.6	11.2	0.233	840
bz-12-7			0.237	845	by-20-7			0.248	852	bz-20-7			0.219	837
bz-12-8			0.277	892	by-20-8			0.241	849	bz-20-8			0.255	866
					yy-ck			0.328	958
yy-5-1			0.247	857	yz-5-1			0.353	981	yy-12-1			0.365	995
yy-5-2			0.303	922	yz-5-2			0.334	958	yy-12-2			0.365	996
yy-5-3			0.311	931	yz-5-3			0.373	1005	yy-12-3			0.345	972
yy-5-4			0.3	923	yz-5-4			0.346	973	yy-12-4			0.334	958
yy-5-5			0.332	956	yz-5-5			0.317	939	yy-12-5			0.237	904
yy-5-6			0.305	924	yz-5-6			0.31	934	yy-12-6			0.262	874
yy-5-7			0.254	901	yz-5-7			0.29	907	yy-12-7			0.331	955
yy-5-8			0.209	907	yz-5-8			0.27	884	yy-12-8			0.391	1026
yz-ck			0.247	856						yz-ck			0.305	925
yz-12-1			0.247	856	yy-20-1			0.231	838	yz-20-1			0.294	912
yz-12-2			0.274	889	yy-20-2			0.245	854	yz-20-2			0.253	863
yz-12-3			0.276	890	yy-20-3			0.203	804	yz-20-3			0.291	908
yz-12-4			0.233	839	yy-20-4			0.269	882	yz-20-4			0.249	859
yz-12-5			0.266	878	yy-20-5			0.283	898	yz-20-5			0.244	817
yz-12-6			0.242	851	yy-20-6			0.267	881	yz-20-6			0.218	814
yz-12-7			0.3	919	yy-20-7			0.291	909	yz-20-7			0.296	914
yz-12-8			0.233	830	yy-20-8			0.284	901	yz-20-8			0.288	905
日次表 时间：2022.3.7 天气：晴
处理	O2	T	m3/m3	M	处理	O2	T	m3/m3	M	处理	O2	T	m3/m3	M
					by-ck	8.2	11.1	0.249	858	裸土	14.1	14.6	0.183	780
by-5-1	10.2	9.4	0.304	903	bz-5-1	7.5	11.3	0.255	866	by-12-1	2.1	14.4	0.195	792
by-5-2	12.3	9.2	0.266	879	bz-5-2	7.8	12.9	0.266	879	by-12-2	14.8	13.2	0.18	778
by-5-3	15.8	9.8	0.251	861	bz-5-3	12.6	12.8	0.345	972	by-12-3	16.7	13.1	0.163	758
by-5-4	14.7	9.6	0.249	859	bz-5-4	6	13.9	0.23	836	by-12-4	12	14.4	0.235	842
by-5-5	12.7	11.1	0.187	786	bz-5-5	9.6	12.4	0.207	809	by-12-5	5.8	15.6	0.239	847
by-5-6	15.9	11.1	0.228	834	bz-5-6	10.2	13.9	0.318	940	by-12-6	3.6	15.8	0.218	823
by-5-7			0.175	772	bz-5-7			0.218	840	by-12-7			0.137	737
by-5-8			0.167	763	bz-5-8			0.189	788	by-12-8			0.152	745
by-ck	2.5	15.8	0.233	840						bz-ck	7.3	16.1	0.205	807
bz-12-1	1.3	15.5	0.219	824	by-20-1	19.9	16.7	0.185	783	bz-20-1	14.5	16.5	0.182	780
bz-12-2	1.7	15.5	0.234	841	by-20-2	19.4	17.4	0.177	774	bz-20-2	4.4	16.3	0.225	830
bz-12-3	6.3	16.4	0.204	806	by-20-3	10.7	16.6	0.208	810	bz-20-3	3.6	16.5	0.242	850
bz-12-4	1.2	15.9	0.221	826	by-20-4	20.6	15.9	0.19	789	bz-20-4	10	15	0.286	902
bz-12-5	7.5	16.8	0.2	801	by-20-5	19.7	17.4	0.159	753	bz-20-5	7.4	15.9	0.267	880
bz-12-6	19.3	16.6	0.214	817	by-20-6	19.4	16.3	0.146	738	bz-20-6	0.57	16.1	0.21	812
bz-12-7			0.177	774	by-20-7	21	10.1	0.189	788	bz-20-7			0.208	810
bz-12-8			0.204	806	by-20-8	1.1	16.9	0.176	773	bz-20-8			0.196	797
					yy-ck			0.203	805
yy-5-1			0.155	748	yz-5-1			0.304	923	yy-12-1			0.165	775
yy-5-2			0.182	779	yz-5-2			0.286	902	yy-12-2			0.193	793
yy-5-3			0.165	761	yz-5-3			0.264	876	yy-12-3			0.18	778
yy-5-4			0.202	804	yz-5-4			0.203	805	yy-12-4			0.157	751
yy-5-5			0.199	800	yz-5-5			0.216	820	yy-12-5			0.191	190
yy-5-6			0.162	757	yz-5-6			0.214	818	yy-12-6			0.181	779
yy-5-7			0.19	789	yz-5-7			0.207	809	yy-12-7			0.184	782
yy-5-8			0.208	811	yz-5-8			0.208	828	yy-12-8			0.162	756
yz-ck			0.189	786						yz-ck			0.259	871
yz-12-1			0.224	829	yy-20-1			0.171	767	yz-20-1			0.278	893
yz-12-2			0.184	781	yy-20-2			0.143	739	yz-20-2			0.239	837
yz-12-3			0.285	907	yy-20-3			0.162	756	yz-20-3			0.235	842
yz-12-4			0.232	838	yy-20-4			0.153	745	yz-20-4			0.267	880
yz-12-5			0.177	794	yy-20-5			0.162	757	yz-20-5			0.255	865
yz-12-6			0.243	852	yy-20-6			0.165	760	yz-20-6			0.224	826
yz-12-7			0.196	796	yy-20-7			0.189	788	yz-20-7			0.194	790
yz-12-8			0.193	793	yy-20-8			0.16	754	yz-20-8			0.183	781
日次表 时间：2022.3.8 天气：晴
处理	O2	T	m3/m3	M	处理	O2	T	m3/m3	M	处理	O2	T	m3/m3	M
					by-ck	20.2	12.4	0.249	858	裸土	20.5	15.3	0.11	695
by-5-1	1.2	12.7	0.225	849	bz-5-1	1.1	14.6	0.259	883	by-12-1	1.4	14.5	0.287	911
by-5-2	2	12.2	0.314	938	bz-5-2	0.54	14.3	0.33	954	by-12-2	0.58	15.4	0.303	927
by-5-3	0.54	12.8	0.274	898	bz-5-3	1.1	14.4	0.258	882	by-12-3	0.45	14.9	0.315	939
by-5-4	1.1	12.5	0.27	894	bz-5-4	0.51	15.3	0.257	881	by-12-4	0.57	15.9	0.274	898
by-5-5	0.54	13.6	0.286	910	bz-5-5	1.1	14.6	0.323	945	by-12-5	1.2	16.1	0.301	925
by-5-6	1.1	13.2	0.298	922	bz-5-6	0.52	14.9	0.337	961	by-12-6	0.54	16.6	0.324	947
by-5-7			0.168	792	bz-5-7			0.221	854	by-12-7			0.205	829
by-5-8			0.138	762	bz-5-8			0.151	744	by-12-8			0.2	824
by-ck	11.7	13.6	0.235	840						bz-ck	7.5	17.8	0.333	958
bz-12-1	0.54	16.3	0.349	976	by-20-1	0.54	17.5	0.339	965	bz-20-1	0.74	17	0.367	998
bz-12-2	1.2	17.2	0.342	968	by-20-2	1.2	16.1	0.358	987	bz-20-2	0.55	16.7	0.333	957
bz-12-3	0.54	16.9	0.318	941	by-20-3	0.6	16.8	0.256	860	bz-20-3	1.3	16.7	0.352	976
bz-12-4	0.75	16.6	0.324	948	by-20-4	1.2	15.9	0.22	825	bz-20-4	2.2	16.9	0.309	933
bz-12-5	0.59	17.9	0.325	948	by-20-5	5.6	11.7	0.343	969	bz-20-5	1.2	16.9	0.325	949
bz-12-6	1.3	18.3	0.315	936	by-20-6	6	16.9	0.356	984	bz-20-6	1.2	17.5	0.36	984
bz-12-7			0.284	901	by-20-7			0.245	854	bz-20-7			0.286	902
bz-12-8			0.24	848	by-20-8			0.258	869	bz-20-8			0.284	900
					yy-ck			0.18	777
yy-5-1			0.132	722	yz-5-1			0.185	809	yy-12-1			0.186	785
yy-5-2			0.149	741	yz-5-2			0.254	864	yy-12-2			0.156	749
yy-5-3			0.145	737	yz-5-3			0.174	771	yy-12-3			0.196	796
yy-5-4			0.191	791	yz-5-4			0.144	736	yy-12-4			0.203	806
yy-5-5			0.184	782	yz-5-5			0.187	786	yy-12-5			0.11	695
yy-5-6			0.175	772	yz-5-6			0.158	752	yy-12-6			0.138	728
yy-5-7			0.154	747	yz-5-7			0.196	796	yy-12-7			0.129	718
yy-5-8			0.172	768	yz-5-8			0.252	862	yy-12-8
yz-ck			0.133	722						yz-ck			0.17	766
yz-12-1			0.137	727	yy-20-1			0.111	796	yz-20-1			0.247	856
yz-12-2			0.138	728	yy-20-2			0.124	711	yz-20-2			0.166	762
yz-12-3			0.13	719	yy-20-3			0.121	708	yz-20-3			0.195	798
yz-12-4			0.124	712	yy-20-4			0.146	738	yz-20-4			0.182	779
yz-12-5			0.166	761	yy-20-5			0.123	711	yz-20-5			0.201	825
yz-12-6			0.143	734	yy-20-6			0.128	726	yz-20-6			0.165	763
yz-12-7			0.169	764	yy-20-7			0.107	691	yz-20-7			0.161	785
yz-12-8			0.117	704	yy-20-8			0.13	718	yz-20-8			0.211	810
日次表 时间：2022.3.9 天气：晴
处理	O2	T	m3/m3	M	处理	O2	T	m3/m3	M	处理	O2	T	m3/m3	M
					by-ck	20.5	14.5	0.162	756	裸土	21.2	14.9	0.171	767
by-5-1	2	12.9	0.334	959	bz-5-1	1.5	14.2	0.349	976	by-12-1	0.6	14.9	0.378	1011
by-5-2	1.2	12.3	0.358	987	bz-5-2	0.62	15.4	0.354	982	by-12-2			0.394	1034
by-5-3	1.4	12.9	0.358	987	bz-5-3	1.2	14.7	0.359	988	by-12-3			0.369	1000
by-5-4	1.1	12.6	0.34	966	bz-5-4			0.361	991	by-12-4	0.57	15.7	0.378	1010
by-5-5	0.51	13.8	0.367	988	bz-5-5	0.59	15.2	0.34	966	by-12-5			0.392	1026
by-5-6	0.59	13.5	0.345	972	bz-5-6					by-12-6			0.331	954
by-5-7			0.101	684	bz-5-7			0.215	819	by-12-7			0.269	882
by-5-8			0.169	764	bz-5-8			0.17	766	by-12-8			0.295	913
by-ck	2.7	19.6	0.186	784						bz-ck	13.4	20.3	0.25	860
bz-12-1	0.56	16.9	0.344	970	by-20-1	0.46	19.4	0.317	938	bz-20-1	0.66	20.1	0.354	982
bz-12-2			0.339	964	by-20-2			0.391	1026	bz-20-2			0.335	960
bz-12-3			0.361	991	by-20-3			0.374	1006	bz-20-3			0.368	987
bz-12-4	0.6	18	0.326	950	by-20-4	0.88	18.2	0.275	889	bz-20-4	0.55	21.7	0.341	967
bz-12-5			0.38	1013	by-20-5			0.357	986	bz-20-5			0.385	1019
bz-12-6			0.362	991	by-20-6			0.368	1000	bz-20-6			0.333	958
bz-12-7			0.221	826	by-20-7			0.218	822	bz-20-7			0.298	918
bz-12-8			0.245	854	by-20-8			0.166	764	bz-20-8			0.347	975
					yy-ck	15.3	20.5	0.13	718
yy-5-1	19.3	22.9	0.147	738	yz-5-1	5.2	20	0.113	699	yy-12-1	20.5	19	0.088	670
yy-5-2			0.135	725	yz-5-2			0.183	780	yy-12-2			0.093	675
yy-5-3			0.094	677	yz-5-3			0.256	867	yy-12-3			0.098	681
yy-5-4	17.1	20.1	0.136	725	yz-5-4	20.2	19.5	0.21	803	yy-12-4	20.2	19.1	0.08	660
yy-5-5			0.096	678	yz-5-5			0.191	791	yy-12-5			0.073	651
yy-5-6			0.101	846	yz-5-6			0.188	787	yy-12-6			0.082	662
yy-5-7			0.144	735	yz-5-7			0.238	846	yy-12-7			0.07	650
yy-5-8			0.101	683	yz-5-8			0.254	884	yy-12-8			0.079	659
yz-ck	20.5	18.7	0.069	647						yz-ck	20.6	16.8	0.177	774
yz-12-1	4.5	17.7	0.142	733	yy-20-1	6.8	17.5	0.073	654	yz-20-1	8.3	15.9	0.108	693
yz-12-2			0.125	712	yy-20-2			0.087	668	yz-20-2			0.076	655
yz-12-3			0.22	824	yy-20-3			0.09	672	yz-20-3			0.163	758
yz-12-4	3.1	17.8	0.229	835	yy-20-4	7.9	17	0.079	659	yz-20-4	20.7	15.9	0.16	754
yz-12-5			0.128	717	yy-20-5			0.092	674	yz-20-5			0.205	807
yz-12-6			0.12	707	yy-20-6			0.121	709	yz-20-6			0.179	777
yz-12-7			0.128	717	yy-20-7			0.081	661	yz-20-7			0.199	799
yz-12-8			0.112	697	yy-20-8			0.084	664	yz-20-8			0.144	736
日次表 时间：2022.3.10 天气：晴
处理	O2	T	m3/m3	M	处理	O2	T	m3/m3	M	处理	O2	T	m3/m3	M
					by-ck	11.7	15.6	0.119	706	裸土	20.8	18.4
by-5-1			0.332	956	bz-5-1			0.342	966	by-12-1			0.276	900
by-5-2	9.5	14.4	0.281	905	bz-5-2	0.43	15.7	0.278	902	by-12-2	0.47	15.9	0.273	897
by-5-3			0.362	986	bz-5-3			0.319	943	by-12-3			0.287	911
by-5-4			0.275	899	bz-5-4			0.274	898	by-12-4			0.255	879
by-5-5	0.44	14.5	0.318	942	bz-5-5	0.45	15.9	0.332	957	by-12-5	0.47	17.6	0.281	905
by-5-6			0.33	954	bz-5-6			0.25	874	by-12-6			0.274	898
by-5-7			0.06	637	bz-5-7			0.215	818	by-12-7			0.222	846
by-5-8			0.095	678	bz-5-8			0.163	758	by-12-8			0.17	794
by-ck	14.8	18.8	0.139	729						bz-ck	9.9	18.8	0.204	828
bz-12-1			0.277	901	by-20-1			0.295	919	bz-20-1			0.292	916
bz-12-2	0.62	26.2	0.314	938	by-20-2	0.54	18.6	0.353	981	bz-20-2	0.49	19.5	0.219	843
bz-12-3			0.335	959	by-20-3			0.297	921	bz-20-3			0.288	912
bz-12-4			0.262	886	by-20-4			0.25	874	bz-20-4			0.283	907
bz-12-5	0.51	17.7	0.273	897	by-20-5	0.48	19.4	0.234	858	bz-20-5	0.48	20.1	0.336	960
bz-12-6			0.28	904	by-20-6			0.209	833	bz-20-6			0.3	924
bz-12-7			0.257	881	by-20-7			0.152	776	bz-20-7			0.142	766
bz-12-8			0.234	858	by-20-8			0.136	760	bz-20-8			0.194	818
					yy-ck	20.9	22	0.133	723
yy-5-1			0.056	632	yz-5-1			0.183	807	yy-12-1			0.055	631
yy-5-2	20.6	22.9	0.129	717	yz-5-2	19.6	23.9	0.117	741	yy-12-2	22	22.2	0.066	643
yy-5-3			0.063	640	yz-5-3			0.126	750	yy-12-3			0.033	640
yy-5-4			0.074	653	yz-5-4			0.104	728	yy-12-4			0.063	670
yy-5-5	20.3	23.6	0.102	686	yz-5-5	0.5	21.8	0.145	769	yy-12-5	21.1	21.6	0.039	612
yy-5-6			0.033	605	yz-5-6			0.086	710	yy-12-6			0.044	613
yy-5-7			0.059	635	yz-5-7			0.11	696	yy-12-7			0.033	603
yy-5-8			0.049	622	yz-5-8			0.117	704	yy-12-8			0.064	641
yz-ck	21	21.4	0.108	693						yz-ck	19.5	20	0.164	758
yz-12-1			0.125	712	yy-20-1			0.083	663	yz-20-1			0.101	684
yz-12-2	20.7	21.7	0.111	696	yy-20-2	20.2	22.2	0.073	652	yz-20-2	20.6	19	0.131	720
yz-12-3			0.101	685	yy-20-3			0.069	647	yz-20-3			0.109	696
yz-12-4			0.128	716	yy-20-4			0.106	684	yz-20-4			0.091	674
yz-12-5	21.1	20.9	0.102	684	yy-20-5	21.3	19.3	0.103	694	yz-20-5	16.2	19	0.162	756
yz-12-6			0.082	660	yy-20-6			0.128	717	yz-20-6			0.012	651
yz-12-7			0.058	634	yy-20-7			0.078	658	yz-20-7			0.126	734
yz-12-8			0.091	667	yy-20-8			0.081	662	yz-20-8			0.101	683
日次表 时间：2022.3.11 天气：晴
处理	O2	T	m3/m3	M	处理	O2	T	m3/m3	M	处理	O2	T	m3/m3	M
					by-ck	20.6	17.3	0.128	716	裸土	20.8	22.9	0.126	715
by-5-1			0.344	988	bz-5-1			0.318	940	by-12-1			0.357	986
by-5-2			0.346	972	bz-5-2			0.378	1011	by-12-2			0.341	967
by-5-3	0.42	18.3	0.373	1005	bz-5-3	0.45	20.4	0.344	971	by-12-3	0.44	20.6	0.349	976
by-5-4			0.395	1031	bz-5-4			0.399	1036	by-12-4			0.391	1035
by-5-5			0.385	1021	bz-5-5			0.394	1036	by-12-5			0.373	1005
by-5-6	0.43	18.9	0.386	985	bz-5-6	0.43	22.1	0.361	990	by-12-6	0.47	19.3	0.396	1033
by-5-7			0.13	718	bz-5-7			0.219	815	by-12-7			0.22	824
by-5-8			0.133	723	bz-5-8			0.147	739	by-12-8			0.247	858
by-ck	19.9	25.5	0.133	723						bz-ck	6.1	260	0.245	855
bz-12-1			0.304	920	by-20-1			0.385	1017	bz-20-1			0.327	950
bz-12-2			0.322	945	by-20-2			0.395	1035	bz-20-2			0.383	1020
bz-12-3	0.41	18.6	0.374	1006	by-20-3	0.45	21.5	0.344	970	bz-20-3	0.57	22	0.386	1020
bz-12-4			0.388	1022	by-20-4			0.397	1037	bz-20-4			0.362	992
bz-12-5			0.394	1033	by-20-5			0.373	1004	bz-20-5			0.396	1032
bz-12-6	0.58	25	0.366	996	by-20-6	0.43	22.3	0.384	1017	bz-20-6	0.56	22.3	0.339	964
bz-12-7			0.18	778	by-20-7			0.122	709	bz-20-7			0.169	764
bz-12-8			0.189	788	by-20-8			0.108	693	bz-20-8			0.158	752
					yy-ck	19.6	26.7	0.053	629
yy-5-1			0.047	621	yz-5-1			0.031	720	yy-12-1			0.075	645
yy-5-2			0.12	726	yz-5-2			0.086	667	yy-12-2			0.065	642
yy-5-3	21.7	24.1	0.126	715	yz-5-3	19.7	26.6	0.045	619	yy-12-3	20.5	23.1	0.086	690
yy-5-4			0.045	619	yz-5-4			0.075	659	yy-12-4			0.074	653
yy-5-5			0.053	628	yz-5-5			0.086	667	yy-12-5			0.086	668
yy-5-6	20.6	20.4	0.086	668	yz-5-6	23.7	21	0.067	648	yy-12-6	22.5	23.2	0.089	670
yy-5-7			0.034	606	yz-5-7			0.094	678	yy-12-7			0.071	649
yy-5-8			0.062	639	yz-5-8			0.177	774	yy-12-8			0.093	675
yz-ck	21.1	24	0.072	650						yz-ck	20.7	22.6	0.069	646
yz-12-1			0.091	672	yy-20-1			0.116	709	yz-20-1			0.113	669
yz-12-2			0.077	656	yy-20-2			0.085	665	yz-20-2			0.094	676
yz-12-3	20.5	23.1	0.116	703	yy-20-3	21.3	24.7	0.087	668	yz-20-3	20.6	22.9	0.118	704
yz-12-4			0.128	717	yy-20-4			0.076	665	yz-20-4			0.102	686
yz-12-5			0.073	651	yy-20-5			0.082	662	yz-20-5			0.132	722
yz-12-6	20.6	24.4	0.085	666	yy-20-6	20.3	20.4	0.08	660	yz-20-6	21.3	22.6	0.118	705
yz-12-7			0.073	651	yy-20-7			0.118	705	yz-20-7			0.083	663
yz-12-8			0.108	693	yy-20-8			0.077	657	yz-20-8			0.114	703
日次表 时间：2022.3.12 天气：晴
处理	O2	T	m3/m3	M	处理	O2	T	m3/m3	M	处理	O2	T	m3/m3	M
					by-ck	20.9	20.5	0.108	693	裸土	21	22	0.161	755
by-5-1	0.76	18.5	0.167	791	bz-5-1	0.67	18.6	0.229	853	by-12-1	0.41	18.7	0.265	889
by-5-2	0.68	22.2	0.174	798	bz-5-2	0.71	22.1	0.147	771	by-12-2	0.44	23.1	0.246	870
by-5-3			0.177	801	bz-5-3			0.166	790	by-12-3			0.244	868
by-5-4	0.45	18.6	0.166	790	bz-5-4	0.42	18.6	0.158	782	by-12-4	0.16	18.7	0.251	875
by-5-5	0.47	21.9	0.225	849	bz-5-5	0.77	23.2	0.136	760	by-12-5	0.44	22.6	0.205	829
by-5-6			0.152	776	bz-5-6			0.193	817	by-12-6			0.24	864
by-5-7			0.098	681	bz-5-7			0.194	795	by-12-7			0.151	744
by-5-8			0.064	641	bz-5-8			0.127	715	by-12-8			0.123	710
by-ck	20.4	20.9	0.12	707						bz-ck			0.271	895
bz-12-1	0.41	19.5	0.219	843	by-20-1	0.62	20	0.261	885	bz-20-1	0.75	21	0.292	916
bz-12-2	0.74	23	0.265	889	by-20-2	0.76	22.3	0.234	858	bz-20-2	0.44	21.6	0.306	930
bz-12-3			0.255	879	by-20-3			0.258	882	bz-20-3			0.262	886
bz-12-4	0.61	18.7	0.251	875	by-20-4	0.42	21.2	0.326	950	bz-20-4	0.45	20.8	0.296	920
bz-12-5	0.44	21.9	0.205	829	by-20-5	0.43	22.2	0.33	954	bz-20-5	0.63	21.2	0.295	919
bz-12-6			0.24	864	by-20-6			0.274	898	bz-20-6			0.324	948
bz-12-7			0.237	844	by-20-7			0.114	700	bz-20-7			0.193	792
bz-12-8			0.161	756	by-20-8			0.123	721	bz-20-8			0.237	845
					yy-ck	17.9	23.9	0.015	582
yy-5-1	21.8	23.5	0.104	688	yz-5-1	15.9	23.1	0.169	765	yy-12-1	20.7	24.9	0.058	643
yy-5-2			0.275	890	yz-5-2			0.132	721	yy-12-2			0.062	638
yy-5-3			0.126	714	yz-5-3			0.141	742	yy-12-3			0.073	654
yy-5-4	20.3	22.7	0.059	636	yz-5-4	20.4	25.5	0.136	726	yy-12-4	20.4	24.8	0.086	667
yy-5-5			0.19	790	yz-5-5			0.112	698	yy-12-5			0.08	660
yy-5-6			0.235	842	yz-5-6			0.162	757	yy-12-6			0.075	652
yy-5-7			0.158	751	yz-5-7			0.111	717	yy-12-7			0.056	631
yy-5-8			0.134	724	yz-5-8			0.114	700	yy-12-8			0.075	655
yz-ck	20.5	24.6	0.095	678						yz-ck	20.4	23.2
yz-12-1	20.3	23.4	0.108	693	yy-20-1	20.9	24.3	0.023	593	yz-20-1	20.6	23.2	0.102	685
yz-12-2			0.063	682	yy-20-2			0.128	717	yz-20-2			0.155	742
yz-12-3			0.073	652	yy-20-3			0.107	692	yz-20-3			0.128	717
yz-12-4	20.6	24.5	0.072	651	yy-20-4	20.1	24.3	0.042	615	yz-20-4	20.9	23.8	0.113	699
yz-12-5			0.071	650	yy-20-5			0.102	686	yz-20-5			0.142	733
yz-12-6			0.088	675	yy-20-6			0.111	709	yz-20-6			0.104	693
yz-12-7			0.075	655	yy-20-7			0.109	681	yz-20-7			0.138	728
yz-12-8			0.108	682	yy-20-8			0.085	666	yz-20-8			0.071	649
日次表 时间：2022.3.13 天气：雨
处理	O2	T	m3/m3	M	处理	O2	T	m3/m3	M	处理	O2	T	m3/m3	M
					by-ck	20.7	19.7	0.105	689	裸土	21.2	26.1	0.155	748
by-5-1	0.49	24.2	0.185	903	bz-5-1	0.45	23.8	0.192	816	by-12-1	0.54	23.9	0.255	879
by-5-2			0.145	855	bz-5-2			0.218	842	by-12-2			0.286	910
by-5-3	0.44	18.6	0.156	780	bz-5-3			0.257	881	by-12-3	0.44	19.3	0.286	910
by-5-4	0.72	24.2	0.189	813	bz-5-4	0.6	23.5	0.236	860	by-12-4	0.74	24	0.235	859
by-5-5			0.213	837	bz-5-5			0.17	794	by-12-5			0.288	912
by-5-6	0.73	18.7	0.149	773	bz-5-6			0.217	841	by-12-6	0.78	19.2	0.239	863
by-5-7			0.064	641	bz-5-7			0.113	699	by-12-7			0.125	732
by-5-8			0.08	660	bz-5-8			0.08	660	by-12-8			0.138	728
by-ck	19.7	23.3	0.187	783						bz-ck	19.1	21.1	0.197	798
bz-12-1	0.48	23.7	0.301	925	by-20-1	1.3	23.4	0.282	906	bz-20-1	0.44	24	0.315	939
bz-12-2			0.319	943	by-20-2			0.255	879	bz-20-2			0.262	886
bz-12-3	0.45	19.9	0.308	932	by-20-3	0.46	19.6	0.288	912	bz-20-3	0.77	20.1	0.284	908
bz-12-4	0.96	24	0.332	956	by-20-4	0.81	24	0.309	933	bz-20-4	0.44	24	0.331	955
bz-12-5			0.293	917	by-20-5			0.274	898	bz-20-5			0.259	883
bz-12-6	0.78	19.5	0.311	935	by-20-6	0.75	19.6	0.256	880	bz-20-6	0.45	21	0.302	921
bz-12-7			0.108	694	by-20-7			0.022	592	bz-20-7			0.127	714
bz-12-8			0.107	691	by-20-8			0.047	620	bz-20-8			0.102	687
					yy-ck	19.8	24	0.186	785
yy-5-1			0.186	666	yz-5-1			0.116	703	yy-12-1			0.111	697
yy-5-2			0.114	700	yz-5-2			0.113	698	yy-12-2			0.063	638
yy-5-3	18.9	22.9	0.145	737	yz-5-3	2.5	22.5	0.146	738	yy-12-3	21.2	25.3	0.09	672
yy-5-4			0.132	719	yz-5-4			0.097	680	yy-12-4			0.1	683
yy-5-5			0.126	714	yz-5-5			0.129	718	yy-12-5			0.175	654
yy-5-6	18.2	22.9	0.154	737	yz-5-6	19.1	25.5	0.144	736	yy-12-6	20.2	25.7	0.099	684
yy-5-7			0.049	624	yz-5-7			0.144	735	yy-12-7			0.135	724
yy-5-8			0.107	692	yz-5-8			0.136	726	yy-12-8			0.078	654
yz-ck	21.1	24.9	0.145	736						yz-ck	10.3	26.8	0.167	762
yz-12-1			0.15	742	yy-20-1			0.118	705	yz-20-1			0.089	670
yz-12-2			0.103	687	yy-20-2			0.108	694	yz-20-2			0.095	678
yz-12-3	20.7	23.6	0.167	764	yy-20-3	20.3	26.8	0.137	727	yz-20-3	17.4	26.5	0.141	730
yz-12-4			0.141	732	yy-20-4			0.131	720	yz-20-4			0.151	743
yz-12-5			0.085	666	yy-20-5			0.101	685	yz-20-5			0.16	754
yz-12-6	20.9	24	0.159	763	yy-20-6	20.7	26.5	0.11	695	yz-20-6	20.7	25.2	0.12	707
yz-12-7			0.145	737	yy-20-7			0.089	670	yz-20-7			0.194	675
yz-12-8			0.187	785	yy-20-8			0.121	708	yz-20-8			0.126	715
日次表 时间：2022.3.14 天气：晴
处理	O2	T	m3/m3	M	处理	O2	T	m3/m3	M	处理	O2	T	m3/m3	M
					by-ck	19.1	22.2	0.105	689	裸土			0.127	716
by-5-1	0.76	18.8	0.381	1015	bz-5-1	0.46	19.4	0.311	931	by-12-1	0.81	19.5	0.35	993
by-5-2	0.19	20.1	0.376	1008	bz-5-2	0.85	21.7	0.322	944	by-12-2	0.43	22.1	0.344	971
by-5-3	11.6	19.8	0.324	947	bz-5-3	0.42	21.2	0.356	826	by-12-3	0.76	22.8	0.388	1023
by-5-4	0.56	19.4	0.308	928	bz-5-4	0.85	19.4	0.221	825	by-12-4	0.68	19.4	0.351	980
by-5-5	0.75	20.7	0.249	858	bz-5-5	0.98	21.8	0.226	832	by-12-5	0.42	22	0.338	981
by-5-6	0.57	20.8	0.225	831	bz-5-6	0.42	22.1	0.254	866	by-12-6	0.65	22.5	0.329	972
by-5-7			0.102	686	bz-5-7			0.125	713	by-12-7			0.145	736
by-5-8			0.093	676	bz-5-8			0.122	709	by-12-8			0.122	709
by-ck	20.5	23.2	0.127	715						bz-ck	20	21.1	0.17	706
bz-12-1	0.87	19.6	0.388	1022	by-20-1	0.43	19.7	0.337	980	bz-20-1	0.75	20.2	0.366	996
bz-12-2	0.44	21.8	0.244	887	by-20-2	0.92	21.6	0.347	990	bz-20-2	0.42	21.6	0.378	1010
bz-12-3	0.92	21.9	0.332	975	by-20-3	0.43	21.9	0.34	983	bz-20-3	0.9	21.7	0.344	974
bz-12-4	0.43	19.6	0.311	954	by-20-4	0.43	26	0.341	984	bz-20-4	0.42	20.7	0.343	981
bz-12-5	0.42	22.1	0.345	972	by-20-5	0.97	21.7	0.357	990	bz-20-5	0.42	21.9	0.38	1014
bz-12-6	0.9	21.4	0.298	916	by-20-6	0.42	22.1	0.33	973	bz-20-6	0.91	21.4	0.312	933
bz-12-7			0.152	744	by-20-7			0.119	706	bz-20-7			0.136	726
bz-12-8			0.148	740	by-20-8			0.124	711	bz-20-8			0.173	769
					yy-ck	20.8	21.7	0.137	727
yy-5-1	20.5	21.3	0.116	703	yz-5-1	19.6	21.2	0.149	741	yy-12-1	20.9	20.1	0.14	731
yy-5-2			0.122	709	yz-5-2			0.137	728	yy-12-2			0.131	720
yy-5-3			0.125	713	yz-5-3			0.154	747	yy-12-3			0.126	714
yy-5-4	20.6	21.3	0.145	736	yz-5-4	20.8	20.5	0.152	745	yy-12-4	10.1	20.7	0.154	747
yy-5-5			0.153	745	yz-5-5			0.143	734	yy-12-5			0.116	703
yy-5-6			0.112	697	yz-5-6			0.127	715	yy-12-6			0.167	762
yy-5-7			0.121	708	yz-5-7			0.131	720	yy-12-7			0.153	746
yy-5-8			0.141	731	yz-5-8			0.137	727	yy-12-8			0.176	773
yz-ck	20.8	20.2	0.126	714						yz-ck	20.8	20.5	0.121	708
yz-12-1	20.9	20.9	0.108	693	yy-20-1	20.5	19.7	0.114	700	yz-20-1	20.7	20.3	0.14	731
yz-12-2			0.129	717	yy-20-2			0.101	684	yz-20-2			0.127	715
yz-12-3			0.138	728	yy-20-3			0.14	730	yz-20-3			0.134	723
yz-12-4	21	20.4	0.113	699	yy-20-4	21.3	19	0.109	694	yz-20-4	20.6	21.7	0.128	716
yz-12-5			0.117	704	yy-20-5			0.127	715	yz-20-5			0.146	738
yz-12-6			0.129	718	yy-20-6			0.116	702	yz-20-6			0.141	732
yz-12-7			0.155	748	yy-20-7			0.126	714	yz-20-7			0.162	757
yz-12-8			0.115	702	yy-20-8			0.116	703	yz-20-8			0.133	723
日次表 时间：2022.3.15 天气：晴
处理	O2	T	m3/m3	M	处理	O2	T	m3/m3	M	处理	O2	T	m3/m3	M
					by-ck	20.5	18.9	0.16	803	裸土	21.3	25.3	0.143	735
by-5-1	2.5	16.9	0.241	8449	bz-5-1	0.81	26.3	248	891	by-12-1	1	26.2	0.282	925
by-5-2	0.88	20.5	0.271	885	bz-5-2	0.91	18.2	0.247	890	by-12-2	2.1	17.1	0.306	949
by-5-3	0.45	25.6	0.296	914	bz-5-3	0.3	21.3	0.276	919	by-12-3	0.92	26	0.289	932
by-5-4	1	16.7	0.325	948	bz-5-4	1.1	25.1	0.271	914	by-12-4	0.78	22.3	0.297	940
by-5-5	0.5	20.3	0.289	960	bz-5-5	1.3	18.7	0.25	893	by-12-5	0.87	19.3	0.205	848
by-5-6	1.2	25.9	0.28	896	bz-5-6	4.2	22.6	0.239	882	by-12-6	1.1	23	0.278	921
by-5-7			0.055	660	bz-5-7			0.098	681	by-12-7			0.137	670
by-5-8			0.092	674	bz-5-8			0.102	687	by-12-8			0.182	780
by-ck	19.6	19.9	0.11	696						bz-ck	14.2	20.5	0.241	884
bz-12-1	0.48	21.7	0.225	868	by-20-1	1.1	22.2	0.213	856	bz-20-1	0.48	23.2	0.293	936
bz-12-2	0.97	18.6	0.217	860	by-20-2	0.92	19	0.215	858	bz-20-2	0.43	21.1	0.274	917
bz-12-3	1.2	22.8	0.225	868	by-20-3	2	23.2	0.298	941	bz-20-3	1.1	22.7	0.283	926
bz-12-4	0.48	22.5	0.246	889	by-20-4	8.2	23	0.312	955	bz-20-4	14.1	23.1	0.266	909
bz-12-5	21.9	18.4	0.24	883	by-20-5	0.48	18.6	0.284	927	bz-20-5	0.71	21.4	0.218	861
bz-12-6	0.49	22.2	0.196	839	by-20-6	0.48	23	0.21	853	bz-20-6	0.49	23.7	0.299	942
bz-12-7			0.15	743	by-20-7			0.12	763	bz-20-7			0.128	771
bz-12-8			0.118	706	by-20-8			0.075	718	bz-20-8			0.13	773
					yy-ck	21.2	25.2	0.115	703
yy-5-1	21.5	23.4	0.088	670	yz-5-1	20.8	23.5	0.147	740	yy-12-1	21	23.8	0.069	648
yy-5-2			0.095	678	yz-5-2			0.12	708	yy-12-2			0.109	695
yy-5-3			0.09	672	yz-5-3			0.125	716	yy-12-3			0.119	708
yy-5-4	20.8	24.1	0.124	712	yz-5-4	21.6	23.6	0.087	669	yy-12-4	20.4	25.3	0.096	679
yy-5-5			0.094	676	yz-5-5			0.097	680	yy-12-5			0.052	628
yy-5-6			0.074	653	yz-5-6			0.101	684	yy-12-6			0.109	694
yy-5-7			0.108	694	yz-5-7			0.118	704	yy-12-7			0.132	721
yy-5-8			0.1	683	yz-5-8			0.136	726	yy-12-8			0.102	685
yz-ck										yz-ck	22.4	22.4	0.121	709
yz-12-1	21	22.8	0.111	698	yy-20-1	21.5	20.8	0.101	689	yz-20-1	20.7	22.5	0.099	683
yz-12-2	21.4	23.9	0.12	707	yy-20-2			0.169	684	yz-20-2			0.101	688
yz-12-3			0.121	699	yy-20-3			0.133	698	yz-20-3			0.137	727
yz-12-4	21.1	21.7	0.14	730	yy-20-4	21.1	22.8	0.098	692	yz-20-4	20.5	22.6	0.121	708
yz-12-5			0.114	700	yy-20-5			0.133	723	yz-20-5			0.121	708
yz-12-6			0.16	756	yy-20-6			0.116	703	yz-20-6			0.113	698
yz-12-7			0.154	749	yy-20-7			0.091	674	yz-20-7			0.133	723
yz-12-8			0.168	764	yy-20-8			0.112	697	yz-20-8			0.116	702
日次表 时间：2022.3.16 天气：雨
处理	O2	T	m3/m3	M	处理	O2	T	m3/m3	M	处理	O2	T	m3/m3	M
					by-ck		12.2	0.194		裸土	8	18.9	0.272	896
by-5-1	1.1	18.8	0.203	804	bz-5-1	2.2	19	0.329	953	by-12-1	0.66	19.1	0.319	943
by-5-2			0.242	851	bz-5-2			0.29	914	by-12-2			0.298	922
by-5-3			0.337	962	bz-5-3			0.283	907	by-12-3			0.308	932
by-5-4	0.48	18.7	0.295	912	bz-5-4	0.91	19.4	0.27	894	by-12-4	0.74	19.2	0.286	910
0.48			0.266	878	bz-5-5			0.319	943	by-12-5			0.269	893
by-5-6			0.226	825	bz-5-6			0.35	974	by-12-6			0.341	965
by-5-7			0.228	852	bz-5-7			0.271	895	by-12-7			0.265	888
by-5-8			0.185	809	bz-5-8			0.288	912	by-12-8			0.252	876
by-ck	3.1	21.2	0.318	940						bz-ck	11	20.77	0.292	791
bz-12-1	0.47	20.2	0.29	914	by-20-1	0.51	20.1	0.297	916	bz-20-1	0.48	20.2	0.34	966
bz-12-2			0.283	907	by-20-2			0.341	967	bz-20-2			0.276	900
bz-12-3			0.287	911	by-20-3			0.328	953	bz-20-3			0.283	907
bz-12-4	0.46	20	0.299	923	by-20-4	0.46	20.4	0.323	946	bz-20-4	0.44	20	0.273	897
bz-12-5			0.31	934	by-20-5			0.264	828	bz-20-5			0.268	892
bz-12-6			0.303	927	by-20-6			0.284	908	bz-20-6			0.344	968
bz-12-7			0.29	914	by-20-7			217	841	bz-20-7			0.276	900
bz-12-8			0.324	948	by-20-8			0.21	834	bz-20-8			0.264	877
					yy-ck	14.1	20.2	0.225	831
yy-5-1	20.6	19.9	0.27	883	yz-5-1	0.58	20.5	0.235	859	yy-12-1	18.8	20.7	0.198	788
yy-5-2			0.243	852	yz-5-2			0.256	867	yy-12-2			0.298	916
yy-5-3			0.314	917	yz-5-3			0.236	1006	yy-12-3			0.223	828
yy-5-4	20.6	20.2	0.29	907	yz-5-4			0.266	882	yy-12-4	4.5	20.9	0.21	812
yy-5-5			0.266	878	yz-5-5			0.299	918	yy-12-5			0.246	856
yy-5-6			0.292	910	yz-5-6			0.249	859	yy-12-6			0.206	808
yy-5-7			0.224	829	yz-5-7			261	881	yy-12-7			0.182	780
yy-5-8			0.269	893	yz-5-8			0.212	816	yy-12-8			0.241	849
yz-ck	19.8	20	0.208	811						yz-ck			0.318	940
yz-12-1	9	19.4	0.254	866	yy-20-1	4.9	19	0.252	863	yz-20-1	2.9	18.9	0.268	890
yz-12-2			0.342	970	yy-20-2			0.247	871	yz-20-2			0.218	814
yz-12-3			0.245	854	yy-20-3			0.217	826	yz-20-3			0.258	870
yz-12-4			0.351	978	yy-20-4	0.5	19.2	0.222	827	yz-20-4	0.48	18.7	0.288	834
yz-12-5			0.281	698	yy-20-5			0.227	833	yz-20-5			0.215	821
yz-12-6			0.235	842	yy-20-6			0.21	812	yz-20-6			0.216	813
yz-12-7			0.277	891	yy-20-7			0.235	842	yz-20-7			0.166	763
yz-12-8			0.295	913	yy-20-8			0.196	798	yz-20-8			0.107	803
日次表 时间：2022.3.17 天气：阴
处理	O2	T	m3/m3	M	处理	O2	T	m3/m3	M	处理	O2	T	m3/m3	M
					by-ck	16.2	12.2	0.194	794	裸土	20.3	8.4	0.213	828
by-5-1	13.3	12.3	0.237	844	bz-5-1	5.8	10.3	0.27	883	by-12-1			0.23	845
by-5-2			0.216	823	bz-5-2			0.245	858	by-12-2			0.219	834
by-5-3			0.24	853	bz-5-3			0.23	843	by-12-3			0.222	837
by-5-4	304	12	0.237	862	bz-5-4	9.1	13.1	0.21	825	by-12-4	0.46	12.5	0.29	893
by-5-5			0.254	857	bz-5-5			0.214	817	by-12-5			0.281	894
by-5-6			0.21	825	bz-5-6			0.302	922	by-12-6			0.26	873
by-5-7			0.215	830	bz-5-7			0.28	893	by-12-7			0.262	875
by-5-8			0.241	854	bz-5-8			0.219	834	by-12-8			0.26	873
by-ck	12.7	13.2	0.285	901						bz-ck	9	12.5	0.267	880
bz-12-1	0.49	12.3	0.247	860	by-20-1	0.47	11.6	0.244	859	bz-20-1	0.44	12.5	0.25	863
bz-12-2			0.25	853	by-20-2			0.21	825	bz-20-2			0.243	856
bz-12-3			0.243	846	by-20-3			0.215	830	bz-20-3			0.24	853
bz-12-4	0.45	12.4	0.219	834	by-20-4	0.46	11.8	0.27	885	bz-20-4	0.46	12	0.259	872
bz-12-5			0.22	835	by-20-5			0.26	875	bz-20-5			0.233	846
bz-12-6			0.24	855	by-20-6			0.255	860	bz-20-6			0.24	853
bz-12-7			0.247	862	by-20-7			0.235	840	bz-20-7			0.197	810
bz-12-8			0.273	888	by-20-8			0.21	815	bz-20-8			0.198	811
					yy-ck	9.4	12.8	0.194	794
yy-5-1	7	12.8	0.237	844	yz-5-1	15	13.4	0.27	883	yy-12-1	17.6	19.8	0.21	817
yy-5-2			0.25	857	yz-5-2			0.251	838	yy-12-2			0.214	821
yy-5-3			0.248	855	yz-5-3			0.251	858	yy-12-3			0.222	829
yy-5-4	5.9	12	0.254	861	yz-5-4	12.6	13	0.214	817	yy-12-4	8.5	16.6	0.25	857
yy-5-5			0.241	848	yz-5-5			0.302	922	yy-12-5			0.243	860
yy-5-6			0.214	821	yz-5-6			0.281	894	yy-12-6			0.241	858
yy-5-7			0.222	829	yz-5-7			0.254	861	yy-12-7			0.214	821
yy-5-8			0.237	844	yz-5-8			0.242	849	yy-12-8			0.219	826
yz-ck	18.3	10.6	0.295	912						yz-ck	17.8	9.6	0.3	925
yz-12-1	0.8	12.3	0.27	877	yy-20-1	11.9	9.8	0.24	847	yz-20-1	13.9	9.6	0.237	854
yz-12-2			0.241	821	yy-20-2			0.23	837	yz-20-2			0.215	822
yz-12-3			0.251	858	yy-20-3			0.26	867	yz-20-3			0.242	859
yz-12-4	14.7	10.8	0.219	826	yy-20-4	19.1	10.1	0.226	833	yz-20-4	20.3	9.4	0.233	850
yz-12-5			0.271	878	yy-20-5			0.28	887	yz-20-5			0.243	860
yz-12-6			0.255	862	yy-20-6			0.247	854	yz-20-6			0.216	823
yz-12-7			0.214	821	yy-20-7			0.21	817	yz-20-7			0.25	857
yz-12-8			0.216	823	yy-20-8			0.253	860	yz-20-8			0.248	855
日次表 时间：2022.3.18 天气：阴
处理	O2	T	m3/m3	M	处理	O2	T	m3/m3	M	处理	O2	T	m3/m3	M
					by-ck	0.77	11.2	0.256	929	裸土	13.9	10.2	0.254	865
by-5-1	16.3	8.8	0.251	861	bz-5-1	14.7	9.4	0.324	967	by-12-1	0.47	10.2	0.342	985
by-5-2			0.353	981	bz-5-2			0.286	929	by-12-2			0.399	1036
by-5-3			0.294	937	bz-5-3			0.298	941	by-12-3			0.398	1035
by-5-4	12.8	8.8	0.314	957	bz-5-4	6.6	9.5	0.29	933	by-12-4	0.46	10.1	0.337	962
by-5-5			0.267	910	bz-5-5			0.263	906	by-12-5			0.322	944
by-5-6			0.224	867	bz-5-6			0.221	864	by-12-6			0.37	1013
by-5-7			0.234	877	bz-5-7			0.305	948	by-12-7			0.283	899
by-5-8			0.281	924	bz-5-8			0.311	954	by-12-8			0.242	851
by-ck	7	13.8	0.204	806						bz-ck			0.231	873
bz-12-1			0.353	981	by-20-1			0.352	979	bz-20-1			0.287	930
bz-12-2	0.5	11.2	0.347	978	by-20-2	0.54	12.6	0.358	987	bz-20-2	0.47	14.2	0.337	980
bz-12-3			0.355	983	by-20-3			0.355	983	bz-20-3			0.301	944
bz-12-4			0.381	1014	by-20-4			0.308	929	bz-20-4			0.324	967
bz-12-5	0.45	12.2	0.361	991	by-20-5	0.45	12.7	0.356	985	bz-20-5	0.47	14.7	0.294	937
bz-12-6			0.333	998	by-20-6			0.343	969	bz-20-6			0.27	843
bz-12-7			0.246	855	by-20-7			0.243	852	bz-20-7			0.29	933
bz-12-8			0.214	817	by-20-8			0.228	834	bz-20-8			0.268	911
					yy-ck	0.45	15.1	0.245	854
yy-5-1			0.238	845	yz-5-1			0.255	866	yy-12-1			0.214	818
yy-5-2			0.222	827	yz-5-2	0.47	13.5	0.3	919	yy-12-2	7.9	13.2	0.257	868
yy-5-3	7.6	12.6	0.218	822	yz-5-3			0.254	864	yy-12-3			0.251	861
yy-5-4			0.264	876	yz-5-4			0.255	866	yy-12-4			0.292	909
yy-5-5			0.238	841	yz-5-5	1.8	13.6	0.242	850	yy-12-5	3.2	13	0.188	787
yy-5-6	10.2	13	0.223	828	yz-5-6			0.25	843	yy-12-6			0.213	816
yy-5-7			0.232	823	yz-5-7			0.22	825	yy-12-7			0.246	855
yy-5-8			0.202	803	yz-5-8			0.256	867	yy-12-8			0.223	819
yz-ck	3.5	13	0.219	823						yz-ck	4.3	12.1	0.264	876
yz-12-1			0.248	858	yy-20-1			0.212	815	yz-20-1			0.25	860
yz-12-2	14.3	12.8	0.24	848	yy-20-2	4.4	13.4	0.199	800	yz-20-2	4.6	12.8	0.203	806
yz-12-3			0.257	868	yy-20-3			0.221	826	yz-20-3			0.237	845
yz-12-4			0.264	877	yy-20-4			0.199	800	yz-20-4			0.21	802
yz-12-5	13.7	14.1	0.238	846	yy-20-5	0.95	12.6	0.225	831	yz-20-5			0.233	840
yz-12-6			0.261	872	yy-20-6			0.226	832	yz-20-6	17.9	12	0.238	846
yz-12-7			0.283	887	yy-20-7			0.212	815	yz-20-7			0.251	861
yz-12-8			0.303	922	yy-20-8			0.245	854	yz-20-8			0.206	808
日次表 时间：2022.3.19 天气：阴
处理	O2	T	m3/m3	M	处理	O2	T	m3/m3	M	处理	O2	T	m3/m3	M
					by-ck	17.6	13.2	0.25	893	裸土	17.8	7.4	0.213	856
by-5-1	16.6	12.1	0.238	881	bz-5-1			0.276	919	by-12-1			0.241	884
by-5-2			0.22	863	875			0.247	890	by-12-2			0.251	894
by-5-3	10.6	11.5	0.21	853	824	1.3	11.4	0.282	925	by-12-3	0.52	11.1	0.24	883
by-5-4			0.196	839	bz-5-4			0.243	886	by-12-4			0.252	895
by-5-5			0.201	844	bz-5-5			0.215	858	by-12-5			0.243	886
by-5-6	13.8	11.6	0.258	901	bz-5-6	0.48	11.1	0.247	890	by-12-6	0.48	11.4	0.236	879
by-5-7			0.204	847	bz-5-7			0.269	912	by-12-7			0.206	849
by-5-8			0.202	845	bz-5-8			0.273	916	by-12-8			0.211	854
by-ck	16.2	11.4	0.247	890						bz-ck	10.5	11.5	0.262	905
bz-12-1			0.217	860	by-20-1			0.248	891	bz-20-1			0.282	925
bz-12-2			0.226	869	by-20-2			0.265	908	bz-20-2			0.241	884
bz-12-3	1.1	11.5	0.231	874	by-20-3	0.48	11.6	0.227	870	bz-20-3	0.48	11.4	0.214	857
bz-12-4			0.261	904	by-20-4			0.226	869	bz-20-4			0.253	896
bz-12-5			0.243	886	by-20-5			0.222	865	bz-20-5			0.276	919
bz-12-6	0.48	11.4	0.234	877	by-20-6	0.48	11.5	0.251	894	bz-20-6	0.48	11.5	0.281	924
bz-12-7			0.243	886	by-20-7			0.219	862	bz-20-7			0.198	841
bz-12-8			0.245	888	by-20-8			0.236	879	bz-20-8			0.211	854
					yy-ck	15.2	10.3	0.185	828
yy-5-1			0.17	813	yz-5-1			0.192	835	yy-12-1			0.252	895
yy-5-2			0.232	875	yz-5-2			0.224	867	yy-12-2			0.211	854
yy-5-3	10.6	11.5	0.181	824	yz-5-3	10	10.3	0.288	931	yy-12-3	11.1	11.5	0.189	832
yy-5-4			0.224	867	yz-5-4			0.249	892	yy-12-4			0.224	867
yy-5-5			0.224	870	yz-5-5			0.225	868	yy-12-5			0.217	860
yy-5-6	11.1	10.6	0.227	870	yz-5-6	12.9	9.7	0.197	840	yy-12-6	11.2	9.9	0.198	841
yy-5-7			0.232	875	yz-5-7			0.222	865	yy-12-7			0.214	857
yy-5-8			0.227	870	yz-5-8			0.212	855	yy-12-8			0.206	849
yz-ck	8.4	8.9	0.236	879						yz-ck	1.2	10	0.218	861
yz-12-1			0.192	835	yy-20-1			0.203	846	yz-20-1			0.189	832
yz-12-2			0.229	872	yy-20-2			0.216	859	yz-20-2			0.222	865
yz-12-3	10.1	10.1	0.277	870	yy-20-3	8.9	8.4	0.245	888	yz-20-3	17.8	8.6	0.234	877
yz-12-4			0.26	903	yy-20-4			0.274	917	yz-20-4			0.211	854
yz-12-5			0.202	845	yy-20-5			0.266	909	yz-20-5			0.258	901
yz-12-6	6.3	10.1	0.204	847	yy-20-6	14	8.8	0.284	927	yz-20-6	12.5	8.1	0.275	918
yz-12-7			0.203	846	yy-20-7			0.213	856	yz-20-7			0.278	921
yz-12-8			0.204	847	yy-20-8			0.215	858	yz-20-8			0.266	909
日次表 时间： 3.20 天气：雨
处理	O2	T	m3/m3	M	处理	O2	T	m3/m3	M	处理	O2	T	m3/m3	M
					by-ck	15.4	6.8	0.253	896	裸土	13.1	5.9	0.312	955
by-5-1			0.288	931	bz-5-1			0.3	943	by-12-1			0.308	951
by-5-2	15.4	6.7	0.285	928	bz-5-2	15.9	7	0.283	926	by-12-2	0.53	6.1	0.355	998
by-5-3			0.293	936	bz-5-3			0.292	935	by-12-3			0.337	980
by-5-4			0.283	926	bz-5-4			0.298	941	by-12-4			0.335	978
by-5-5			0.296	939	bz-5-5	14.2	7	0.288	931	by-12-5	0.56	6.7	0.336	979
by-5-6			0.285	928	bz-5-6			0.284	927	by-12-6			0.309	952
by-5-7			0.292	935	bz-5-7			0.307	950	by-12-7			0.32	963
by-5-8			0.252	895	bz-5-8			0.273	916	by-12-8			0.315	958
by-ck	17.8	6.7	0.327	970						bz-ck	9.7	6.5	0.285	928
bz-12-1			0.323	966	by-20-1			0.279	922	bz-20-1			0.28	923
bz-12-2	1	6.6	0.289	932	by-20-2	0.64	6.4	0.29	933	bz-20-2	0.52	6.5	0.298	941
bz-12-3			0.302	945	by-20-3			0.294	937	bz-20-3			0.325	968
bz-12-4			0.298	941	by-20-4			0.32	963	bz-20-4			0.282	925
bz-12-5	0.52	6.7	0.324	967	by-20-5	0.76	6.8	0.293	936	bz-20-5	0.51	6.3	0.331	974
bz-12-6			0.349	992	by-20-6			0.298	941	bz-20-6			0.305	948
bz-12-7			0.291	934	by-20-7			0.291	934	bz-20-7			0.321	964
bz-12-8			0.322	965	by-20-8			0.288	931	bz-20-8			0.299	942
					yy-ck	18.9	6	0.282	925
yy-5-1	18.2	5.9	0.249	892	yz-5-1			0.299	942	yy-12-1			0.319	941
yy-5-2			0.226	869	yz-5-2	15.5	6.1	0.33	973	yy-12-2	17.1	6	0.34	967
yy-5-3			0.256	899	yz-5-3			0.261	904	yy-12-3			0.343	970
yy-5-4			0.282	925	yz-5-4			0.292	935	yy-12-4			0.247	856
yy-5-5	16	6.4	0.266	909	yz-5-5	15.4	6.4	0.295	938	yy-12-5	18.2	5.7	0.269	854
yy-5-6			0.282	925	yz-5-6			0.237	880	yy-12-6			0.301	927
yy-5-7			0.201	844	yz-5-7			0.283	926	yy-12-7			0.224	826
yy-5-8			0.17	766	yz-5-8			0.264	907	yy-12-8			0.301	921
yz-ck	14.7	5.9	0.339	962						yz-ck	14.3	5.1	0.257	900
yz-12-1			0.244	887	yy-20-1			0.296	980	yz-20-1			0.307	936
yz-12-2	14.1	5.8	0.237	880	yy-20-2	13.4	5.6	0.241	850	yz-20-2	20.6	5.9	0.313	936
yz-12-3			0.347	982	yy-20-3			0.32	942	yz-20-3			0.245	888
yz-12-4			0.291	901	yy-20-4			0.295	910	yz-20-4			0.255	898
yz-12-5	13.4	6	0.258	859	yy-20-5	15.5	5.6	0.273	896	yz-20-5	18.4	5.9	0.303	916
yz-12-6			0.222	865	yy-20-6			0.29	901	yz-20-6			0.308	920
yz-12-7			0.233	850	yy-20-7			0.259	870	yz-20-7			0.312	929
yz-12-8			0.301	944	yy-20-8			0.238	843	yz-20-8			0.316	928
日次表 时间： 3.21 天气：雨
处理	O2	T	m3/m3	M	处理	O2	T	m3/m3	M	处理	O2	T	m3/m3	M
					by-ck			0.207	831	裸土	15.2	6.9	0.211	835
by-5-1			0.199	823	bz-5-1			0.15	774	by-12-1			0.198	822
by-5-2			0.242	866	bz-5-2			0.143	767	by-12-2			0.178	802
by-5-3	17.7	5.7	0.224	848	bz-5-3	14.7	5.6	0.221	845	by-12-3	0.71	5.7	0.182	806
by-5-4			0.216	840	bz-5-4			0.218	842	by-12-4			0.213	837
by-5-5			0.245	869	bz-5-5			0.227	851	by-12-5			0.176	800
by-5-6	17.6	5.6	0.218	842	bz-5-6	10.9	5.6	0.245	869	by-12-6	0.66	5.9	0.168	792
by-5-7			0.12	744	bz-5-7			0.162	786	by-12-7			0.153	777
by-5-8			0.197	821	bz-5-8			0.185	809	by-12-8			0.162	786
by-ck	8.3	5.8	0.153	777						bz-ck	8.5	6.5	0.138	745
bz-12-1			0.145	769	by-20-1			0.29	914	bz-20-1			0.256	880
bz-12-2			0.209	833	by-20-2			0.273	897	bz-20-2			0.248	872
bz-12-3	0.49	6.1	0.152	776	by-20-3	0.61	5.9	0.272	896	bz-20-3	0.49	6.6	0.266	890
bz-12-4			0.2	824	by-20-4			0.27	894	bz-20-4			0.272	896
bz-12-5			0.182	806	by-20-5			0.334	958	bz-20-5			0.265	889
bz-12-6	0.39	6.2	0.21	834	by-20-6	0.57	6.3	0.276	900	bz-20-6	0.52	6.7	0.246	870
bz-12-7			0.121	745	by-20-7			0.174	798	bz-20-7			0.15	774
bz-12-8			0.151	775	by-20-8			0.232	856	bz-20-8			0.161	785
					yy-ck	1.5	6.7	0.245	869
yy-5-1			0.175	799	yz-5-1			0.164	788	yy-12-1			0.157	781
yy-5-2			0.122	746	yz-5-2			0.173	797	yy-12-2			0.211	835
yy-5-3	9.8	6.6	0.208	832	yz-5-3	0.67	6.6	0.145	769	yy-12-3	12.8	6.7	0.195	819
yy-5-4			0.16	784	yz-5-4			0.21	834	yy-12-4			0.208	832
yy-5-5			0.148	772	yz-5-5			0.212	836	yy-12-5			0.222	846
yy-5-6	8.5	6.7	0.22	844	yz-5-6	7.1	6.7	0.155	779	yy-12-6	6.1	6.8	0.175	799
yy-5-7			0.21	834	yz-5-7			0.166	790	yy-12-7			0.187	811
yy-5-8			0.158	782	yz-5-8			0.21	834	yy-12-8			0.221	845
yz-ck	12.7	6.6	0.152	776						yz-ck	12.2	6.9	0.191	815
yz-12-1			0.207	831	yy-20-1			0.208	832	yz-20-1			0.2	824
yz-12-2			0.19	814	yy-20-2			0.233	857	yz-20-2			0.235	859
yz-12-3	10.9	6.7	0.166	790	yy-20-3	9.2	6.7	0.164	788	yz-20-3	12.8	6.8	0.22	844
yz-12-4			0.147	771	yy-20-4			0.193	812	yz-20-4			0.153	777
yz-12-5			0.145	769	yy-20-5			0.171	795	yz-20-5			0.196	820
yz-12-6	6.9	6.6	0.222	846	yy-20-6	15.6	6.6	0.247	871	yz-20-6	12.6	7	0.17	794
yz-12-7			0.227	851	yy-20-7			0.19	814	yz-20-7			0.174	798
yz-12-8			0.21	834	yy-20-8			0.164	788	yz-20-8			0.237	851
日次表 时间：3.22 天气：雨
处理	O2	T	m3/m3	M	处理	O2	T	m3/m3	M	处理	O2	T	m3/m3	M
					by-ck	15.3	7.7	0.353	993	裸土	19.9	6.5	0.295	913
by-5-1	9.6	7.5	0.373	1016	bz-5-1	6.1	7.7	0.341	982	by-12-1	14.7	7.1	0.33	973
by-5-2			0.343	986	bz-5-2			0.339	980	by-12-2			0.34	983
by-5-3			0.35	993	bz-5-3			0.316	962	by-12-3			0.322	965
by-5-4	19.8	7.5	0.327	973	bz-5-4	9.8	7.6	0.335	978	by-12-4	15.2	7.4	0.315	958
by-5-5			0.35	993	bz-5-5			0.36	1003	by-12-5			0.323	966
by-5-6			0.371	1014	bz-5-6			0.351	994	by-12-6			0.34	982
by-5-7			0.352	995	bz-5-7			0.34	983	by-12-7			0.35	993
by-5-8			0.341	984	bz-5-8			0.326	969	by-12-8			0.327	970
by-ck	10.5	7.5	0.35	993						bz-ck	12.1	6.7	0.321	964
bz-12-1	10.5	7.5	0.313	959	by-20-1	16.3	6.7	0.317	960	bz-20-1	19.3	6.9	0.316	959
bz-12-2			0.352	995	by-20-2			0.309	952	bz-20-2			0.323	966
bz-12-3			0.334	977	by-20-3			0.313	956	bz-20-3			0.311	1014
bz-12-4	15.6	7.4	0.319	964	by-20-4	13.9	6.8	0.324	967	bz-20-4	4.8	6.8	0.35	993
bz-12-5			0.32	963	by-20-5			0.35	993	bz-20-5			0.341	984
bz-12-6			0.314	957	by-20-6			0.34	983	bz-20-6			0.351	994
bz-12-7			0.32	963	by-20-7			0.35	993	bz-20-7			0.323	966
bz-12-8			0.314	957	by-20-8			0.319	962	bz-20-8			0.316	959
					yy-ck	19.9	6.5	0.401	1037
yy-5-1	14.5	6.5	0.315	957	yz-5-1	13.9	6.6	0.365	1005	yy-12-1	1.1	6.7	0.289	948
yy-5-2			0.295	937	yz-5-2			0.323	962	yy-12-2			0.317	959
yy-5-3			0.317	959	yz-5-3			0.333	972	yy-12-3			0.332	971
yy-5-4	15.2	6.4	0.322	961	yz-5-4	7	6.7	0.319	961	yy-12-4	0.6	6.7	0.331	970
yy-5-5			0.333	972	yz-5-5			0.297	939	yy-12-5			0.342	981
yy-5-6			0.317	959	yz-5-6			0.301	943	yy-12-6			0.305	944
yy-5-7			0.288	930	yz-5-7			0.288	930	yy-12-7			0.317	959
yy-5-8			0.293	935	yz-5-8			0.327	969	yy-12-8			0.328	967
yz-ck	13.4	7.5	0.33	971						yz-ck	8.5	7.1	0.289	931
yz-12-1	0.51	7.1	0.316	956	yy-20-1	0.58	7.1	0.301	941	yz-20-1	0.6	7	0.308	950
yz-12-2			0.372	1011	yy-20-2			0.356	985	yz-20-2			0.316	958
yz-12-3			0.334	985	yy-20-3			0.332	8987	yz-20-3			0.321	963
yz-12-4	0.7	7	0.314	954	yy-20-4	0.6	6.9	0.316	956	yz-20-4	0.6	7.7	0.341	983
yz-12-5			0.381	1020	yy-20-5			0.373	1002	yz-20-5			0.35	989
yz-12-6			0.316	956	yy-20-6			0.353	982	yz-20-6			0.36	999
yz-12-7			0.35	979	yy-20-7			0.317	957	yz-20-7			0.371	1010
yz-12-8			0.36	969	yy-20-8			0.338	989	yz-20-8			0.323	965
日次表 时间：3.23 天气：晴
处理	O2	T	m3/m3	M	处理	O2	T	m3/m3	M	处理	O2	T	m3/m3	M
					by-ck	6.5	9.7	0.269	882	裸土	15.3	11.1	0.264	876
by-5-1			0.248	891	bz-5-1			0.256	899	by-12-1			0.283	899
by-5-2	10.5	6.3	0.231	874	bz-5-2	9.3	6.8	0.237	880	by-12-2	1.2	12.8	0.247	873
by-5-3			0.27	913	bz-5-3			0.26	903	by-12-3			0.211	853
by-5-4			0.254	897	bz-5-4			0.217	860	by-12-4			0.262	905
by-5-5	12.9	5.7	0.211	854	bz-5-5	3.8	7.1	0.222	865	by-12-5	1.3	7.3	0.213	852
by-5-6			0.206	849	bz-5-6			0.235	878	by-12-6			0.261	933
by-5-7			0.197	840	bz-5-7			0.212	855	by-12-7			0.201	883
by-5-8			0.242	885	bz-5-8			0.23	837	by-12-8			0.197	879
by-ck	8.1	8.6	0.234	844						bz-ck	8.9	11.5	0.199	842
bz-12-1			0.219	829	by-20-1			0.241	8844	bz-20-1			0.21	853
bz-12-2	4.6	7.3	0.222	832	by-20-2	1.2	9.7	0.211	854	bz-20-2	1.2	12.7	0.23	873
bz-12-3			0.241	851	by-20-3			0.217	860	bz-20-3			0.243	886
bz-12-4			0.218	828	by-20-4			0.197	840	bz-20-4			0.199	842
bz-12-5	1.3	8.7	0.223	833	by-20-5	1.2	9.9	0.21	853	bz-20-5	1.2	14.4	0.207	850
bz-12-6			0.241	841	by-20-6			0.189	832	bz-20-6			0.237	880
bz-12-7			0.232	839	by-20-7			0.21	853	bz-20-7			0.26	903
bz-12-8			0.211	817	by-20-8			0.237	880	bz-20-8			0.255	898
					yy-ck	6.5	9.7	0.269	882
yy-5-1			0.348	893	yz-5-1			0.207	850	yy-12-1			0.242	851
yy-5-2	10.5	6.3	0，307	962	yz-5-2	8.1	15.1	0.247	890	yy-12-2	13.1	15.2	0.269	883
yy-5-3			0.285	928	yz-5-3			0.27	913	yy-12-3			0.254	865
yy-5-4			0.214	857	yz-5-4			0.167	757	yy-12-4			0.24	848
yy-5-5	12.9	5.7	0.223	864	yz-5-5	13.9	16.6	0.202	804	yy-12-5	13.4	15.1	0.249	859
yy-5-6			0.218	859	yz-5-6			0.21	912	yy-12-6			0.221	826
yy-5-7			0.235	871	yz-5-7			0.199	798	yy-12-7			0.236	844
yy-5-8			0.241	876	yz-5-8			0.266	879	yy-12-8			0.229	835
yz-ck	14.1	16.2	0.262	874						yz-ck	3.6	12.7	0.277	892
yz-12-1			0.225	830	yy-20-1			0.256	867	yz-20-1			0.234	841
yz-12-2	16.8	14.3	0.225	831	yy-20-2	4.8	12.4	0.225	830	yz-20-2	17.4	12.3	0.223	828
yz-12-3			0.241	849	yy-20-3			0.263	875	yz-20-3			0.273	887
yz-12-4			0.267	880	yy-20-4			0.27	884	yz-20-4			0.238	846
yz-12-5	9.9	13.5	0.211	814	yy-20-5	1.2	11.9	0.237	844	yz-20-5	12.1	12.3	0.233	840
yz-12-6			0.248	858	yy-20-6			0.244	853	yz-20-6			0.217	821
yz-12-7			0.272	886	yy-20-7			0.268	881	yz-20-7			0.252	862
yz-12-8			0.26	872	yy-20-8			0.23	836	yz-20-8			0.246	856
日次表 时间： 3.24 天气：阴
处理	O2	T	m3/m3	M	处理	O2	T	m3/m3	M	处理	O2	T	m3/m3	M
					by-ck	8.9	13.6	0.286	910	裸土	9.3	13.3	0.258	882
by-5-1			0.296	916	bz-5-1			0.293	917	by-12-1			0.222	846
by-5-2			0.36	986	bz-5-2			0.303	927	by-12-2			0.231	855
by-5-3	0.47	11.5	0.334	958	bz-5-3	0.56	13.7	0.34	964	by-12-3	0.98	14.9	0.239	863
by-5-4			0.268	881	bz-5-4			0.222	846	by-12-4			0.178	802
by-5-5			0.308	929	bz-5-5			0.234	856	by-12-5			0.226	850
by-5-6	5.2	12	0.293	919	bz-5-6	2.5	14.3	0.249	873	by-12-6	4	12.3	0.204	828
by-5-7			0.23	854	bz-5-7			0.253	877	by-12-7			0.266	890
886			0.221	845	bz-5-8			0.257	870	by-12-8			0.262	886
by-ck	6.7	14	0.256	880						bz-ck	3.5	12.8	0.201	825
bz-12-1			0.21	834	by-20-1			0.245	869	bz-20-1			0.223	847
bz-12-2			0.232	856	by-20-2			0.244	868	bz-20-2			0.245	869
bz-12-3	0.64	1.3	0.288	912	by-20-3	0.68	13.2	0.232	856	bz-20-3	0.66	12.9	0.203	827
bz-12-4			0.253	877	by-20-4			0.256	880	bz-20-4			0.19	814
bz-12-5			0.24	864	by-20-5			0.237	861	bz-20-5			0.175	799
bz-12-6	0.71	13.2	0.214	838	by-20-6	0.57	12.5	0.28	904	bz-20-6	0.49	12.1	0.183	807
bz-12-7			0.186	810	by-20-7			0.239	863	bz-20-7			0.259	883
bz-12-8			0.189	813	by-20-8			0.276	891	bz-20-8			0.221	845
					yy-ck	7.6	12.6	0.25	874
yy-5-1			0.191	815	yz-5-1			0.181	805	yy-12-1			0.174	798
yy-5-2			0.196	820	yz-5-2			0.169	793	yy-12-2			0.152	776
yy-5-3	10.3	8.7	0.158	782	yz-5-3	11.7	9.4	0.189	813	yy-12-3	2.5	10	0.15	774
yy-5-4			0.206	830	yz-5-4			0.162	786	yy-12-4			0.163	787
yy-5-5			0.266	890	yz-5-5			0.224	848	yy-12-5			0.206	830
yy-5-6	14.9	8.8	0.196	820	yz-5-6	8.6	9.6	0.181	805	yy-12-6	8.6	11.7	0.143	767
yy-5-7			0.155	779	yz-5-7			0.163	787	yy-12-7			0.117	741
yy-5-8			0.121	745	yz-5-8			0.159	783	yy-12-8			0.183	807
yz-ck	7	11.3	0.161	785						yz-ck	12	12.4	0.183	807
yz-12-1			0.19	814	yy-20-1			0.191	815	yz-20-1			0.166	790
yz-12-2	8.2	11.1	0.232	856	yy-20-2			0.145	769	yz-20-2			0.157	781
yz-12-3			0.143	767	yy-20-3	11.2	12.4	0.149	773	yz-20-3	10.8	13.4	0.223	847
yz-12-4			0.142	766	yy-20-4			0.171	795	yz-20-4			0.181	805
yz-12-5			0.149	773	yy-20-5			0.199	823	yz-20-5			0.215	839
yz-12-6	8.7	11.3	0.174	798	yy-20-6	11.8	12.8	0.214	838	yz-20-6	18.2	12.5	0.161	785
yz-12-7			0.111	735	yy-20-7			0.18	804	yz-20-7			0.162	786
yz-12-8			0.183	807	yy-20-8			0.161	785	yz-20-8			0.125	749
日次表 时间：3.25 天气：雨
处理	O2	T	m3/m3	M	处理	O2	T	m3/m3	M	处理	O2	T	m3/m3	M
					by-ck	11.1	12.8	0.375	1007	裸土	14.1	12.8	0.377	1061
by-5-1	2.2	12.5	0.394	1030	bz-5-1	0.56	13.7	0.381	1025	by-12-1	1	13.3	0.322	945
by-5-2			0.384	1018	bz-5-2			0.388	1032	by-12-2			0.337	962
by-5-3			0.355	992	bz-5-3			0.397	1033	by-12-3			0.311	932
by-5-4	4.2	12.8	0.398	1033	bz-5-4	2.2	12.9	0.306	962	by-12-4	0.53	13	0.308	928
by-5-5			0.35	977	bz-5-5			0.39	1024	by-12-5			0.349	976
by-5-6			0.378	1010	bz-5-6			0.362	992	by-12-6			0.327	950
by-5-7			0.374	1006	bz-5-7			0.361	990	by-12-7			0.313	934
by-5-8			0.381	1014	bz-5-8			0.22	825	by-12-8			0.31	931
by-ck	16.6	13.7	0.366	1000						bz-ck	17.7	13.7	0.303	922
bz-12-1	0.54	13.5	0.382	1035	by-20-1	0.74	13.4	0.392	1043	bz-20-1	0.76	13.1	0.369	1000
bz-12-2			0.36	1003	by-20-2			0.298	942	bz-20-2			0.355	998
bz-12-3			0.384	1018	by-20-3			0.336	961	bz-20-3			0.386	1020
bz-12-4	0.66	13.3	0.382	1016	by-20-4	0.78	12.9	0.308	951	bz-20-4	0.63	13.1	0.312	955
bz-12-5			0.311	954	by-20-5			0.376	1027	bz-20-5			0.373	1004
bz-12-6			0.293	1026	by-20-6			0.355	998	bz-20-6			0.322	965
bz-12-7			0.293	911	by-20-7			0.328	982	bz-20-7			0.342	968
bz-12-8			0.277	891	by-20-8			0.315	936	bz-20-8			0.351	979
					yy-ck			0.309	929
yy-5-1	11.9	11.7	0.322	944	yz-5-1	8.12	11.7	0.271	885	yy-12-1	11.2	12.4	0.305	924
yy-5-2			0.328	951	yz-5-2			0.36	930	yy-12-2			0.289	904
yy-5-3			0.268	873	yz-5-3			0.349	977	yy-12-3			0.29	907
yy-5-4	9.2	11.7	0.339	964	yz-5-4	5	11.8	0.203	804	yy-12-4	9.6	12	0.362	1005
yy-5-5			0.267	879	yz-5-5			0.337	962	yy-12-5			0.381	1015
yy-5-6			0.342	968	yz-5-6			0.398	964	yy-12-6			0.375	1007
yy-5-7			0.301	921	yz-5-7			0.356	988	yy-12-7			0.344	970
yy-5-8			0.321	943	yz-5-8			0.279	894	yy-12-8			0.323	936
yz-ck	0.56	12.2	0.314	933						yz-ck	10.8	13	0.332	975
yz-12-1	5.1	13.1	0.392	1020	yy-20-1	19.2	12.7	0.277	892	yz-20-1	9.3	13.7	0.315	937
yz-12-2			0.376	1008	yy-20-2			0.371	1001	yz-20-2			0.382	1016
yz-12-3			0.379	1011	yy-20-3			0.327	950	yz-20-3			0.334	958
yz-12-4	12.2	12.2	0.344	971	yy-20-4	11.8	12.9	0.387	1021	yz-20-4	4.6	13.3	0.349	976
yz-12-5			0.311	932	yy-20-5			0.291	908	yz-20-5			0.328	952
yz-12-6			0.363	992	yy-20-6			0.392	1027	yz-20-6			0.383	1016
yz-12-7			0.373	1005	yy-20-7			0.389	1042	yz-20-7			0.36	989
yz-12-8			0.352	980	yy-20-8			0.363	993	yz-20-8			0.35	993
日次表 时间： 3.26 天气：阴
处理	O2	T	m3/m3	M	处理	O2	T	m3/m3	M	处理	O2	T	m3/m3	M
					by-ck	10	12	0.208	851	裸土	18.2	15	0.204	847
by-5-1			0.305	960	bz-5-1			0.295	938	by-12-1			0.244	887
by-5-2	0.78	12.2	0.275	926	bz-5-2	0.57	12.1	0.271	914	by-12-2	0.61	12.4	0.285	928
by-5-3			0.281	932	bz-5-3			0.286	929	by-12-3			0.286	929
by-5-4			0.237	883	bz-5-4			60.255	898	by-12-4			0.279	922
by-5-5	10.7	12.3	0.229	870	bz-5-5	5.9	12	0.244	887	by-12-5	7.4	13.2	0.234	877
by-5-6			0.222	876	bz-5-6			0.247	890	by-12-6			0.309	953
by-5-7			0.208	805	bz-5-7			0.236	879	by-12-7			0.228	871
by-5-8			0.218	874	bz-5-8			0.204	847	by-12-8			0.195	838
by-ck	7.5	13.8	0.197	840						bz-ck	2.5	13.6	0.222	865
bz-12-1			0.224	867	by-20-1			0.275	918	bz-20-1			0.21	853
bz-12-2	0.44	14.5	0.251	894	by-20-2	0.53	14.7	0.264	907	bz-20-2	4.6	15.4	0.241	884
bz-12-3			0.247	890	by-20-3			0.262	905	bz-20-3			0.229	872
bz-12-4			0.274	917	by-20-4			0.238	881	bz-20-4			0.297	940
bz-12-5	0.71	13.5	0.294	937	by-20-5	0.77	14.6	0.301	944	bz-20-5	0.81	14.8	0.308	951
bz-12-6			0.269	912	by-20-6			0.293	936	bz-20-6			0.257	900
bz-12-7			0.224	867	by-20-7			0.199	842	bz-20-7			0.241	884
bz-12-8			0.219	862	by-20-8			0.242	885	bz-20-8			0.206	849
					yy-ck	1.7	15	0.206	849
yy-5-1			0.219	862	yz-5-1			0.237	880	yy-12-1			0.218	961
yy-5-2	11.7	15.5	0.29	933	yz-5-2	2.2	15.2	0.257	900	yy-12-2	10.1	14	0.195	838
yy-5-3			0.237	880	yz-5-3			0.248	891	yy-12-3			0.236	879
yy-5-4			0.277	920	yz-5-4			0.208	851	yy-12-4			0.204	847
yy-5-5	7.3	15.1	0.208	851	yz-5-5	8.5	14.9	0.224	867	yy-12-5	8.9	13.8	0.187	830
yy-5-6			0.239	882	yz-5-6			0.195	838	yy-12-6			0.205	848
yy-5-7			0.215	894	yz-5-7			0.214	857	yy-12-7			0.238	871
yy-5-8			0.236	879	yz-5-8			0.198	841	yy-12-8			0.205	846
yz-ck	4	13.8	0.214	857						yz-ck	14.2	14.4	0.212	855
yz-12-1			0.235	878	yy-20-1			0.192	835	yz-20-1			0.218	861
yz-12-2	6.8	14.7	0.279	892	yy-20-2	5	14.4	0.208	851	yz-20-2	5.3	15	0.197	840
yz-12-3			0.207	850	yy-20-3			0.219	862	yz-20-3			0.193	836
yz-12-4			0.223	856	yy-20-4			0.237	880	yz-20-4			0.207	850
yz-12-5	7.3	14.6	0.239	882	yy-20-5	9.1	14.5	0.216	859	yz-20-5	11.4	14.1	0.217	860
yz-12-6			0.19	833	yy-20-6			0.23	873	yz-20-6			0.237	881
yz-12-7			0.25	893	yy-20-7			0.223	866	yz-20-7			0.235	878
yz-12-8			0.202	845	yy-20-8			0.214	857	yz-20-8			0.205	848
日次表 时间：3.27 天气：多云
处理	O2	T	m3/m3	M	处理	O2	T	m3/m3	M	处理	O2	T	m3/m3	M
					by-ck	5.9	13.6	0.28	895	裸土	5.1	15.5	0.287	897
by-5-1			0.338	963	bz-5-1			0.318	940	by-12-1			0.394	1021
by-5-2			0.337	963	bz-5-2			0.344	971	by-12-2			0.391	1016
by-5-3	1.3	12.9	0.315	916	bz-5-3	1.3	14.3	0.303	922	by-12-3	1.2	16.2	0.395	1022
by-5-4			0.241	849	bz-5-4			0.27	883	by-12-4			0.269	886
by-5-5			0.271	884	bz-5-5			0.349	917	by-12-5			0.336	961
by-5-6	3	13.1	0.247	856	bz-5-6	7.9	13.1	0.318	940	by-12-6	1.3	15.6	0.279	890
by-5-7			0.25	860	bz-5-7			0.299	918	by-12-7			0.248	854
by-5-8			0.265	880	bz-5-8			0.235	836	by-12-8			0.226	832
by-ck	11.1	15.3	0.238	852						bz-ck	12.2	17.1	0.256	867
bz-12-1			0.362	990	by-20-1			0.348	976	bz-20-1			0.344	974
bz-12-2			0.272	910	by-20-2			0.274	888	bz-20-2			0.354	982
bz-12-3	1.3	14.4	0.284	900	by-20-3	1.2	17.7	0.324	947	bz-20-3	1.3	19.1	0.374	1006
bz-12-4			0.314	911	by-20-4			0.296	914	bz-20-4			0.341	970
bz-12-5			0.32	940	by-20-5			0.349	976	bz-20-5			0.354	982
bz-12-6	1.2	14.3	0.311	932	by-20-6	1.3	17.7	0.359	988	bz-20-6	1.3	17.8	0.344	974
bz-12-7			0.197	797	by-20-7			0.233	840	bz-20-7			0.231	838
bz-12-8			0.275	890	by-20-8			0.211	814	bz-20-8			0.238	842
					yy-ck	1.4	14.9	0.23	836
yy-5-1			0.255	866	yz-5-1			0.255	865	yy-12-1			0.271	884
yy-5-2			0.24	848	yz-5-2			0.249	922	yy-12-2			0.218	850
yy-5-3	3.9	18.1	0.253	863	yz-5-3	1.2	14.1	0.247	874	yy-12-3	1.4	17.4	0.23	849
yy-5-4			0.248	858	yz-5-4			0.206	842	yy-12-4			0.25	861
yy-5-5			0.286	902	yz-5-5			0.228	831	yy-12-5			0.247	857
yy-5-6	7.4	14.3	0.223	863	yz-5-6	1.2	17.8	0.244	861	yy-12-6	1.9	14.1	0.238	846
yy-5-7			0.278	893	yz-5-7			0.187	784	yy-12-7			0.254	865
yy-5-8			0.248	850	yz-5-8			0.227	818	yy-12-8			0.283	899
yz-ck	1.2	20.4	0.214	817						yz-ck	1.3	15.9	0.316	938
yz-12-1			0.258	869	yy-20-1			0.279	894	yz-20-1			0.255	866
yz-12-2			0.237	845	yy-20-2			0.285	901	yz-20-2			0.237	844
yz-12-3	1.3	17.6	0.233	840	yy-20-3	1.3	15.9	0.323	946	yz-20-3	2	15.2	0.257	869
yz-12-4			0.22	824	yy-20-4			0.27	884	yz-20-4			0.221	826
yz-12-5			0.264	876	yy-20-5			0.297	915	yz-20-5			0.225	831
yz-12-6	1.3	16.4	0.259	871	yy-20-6	3.9	16	0.324	947	yz-20-6	2.7	15.1	0.179	777
yz-12-7			0.243	852	yy-20-7			0.299	918	yz-20-7			0.27	884
yz-12-8			0.277	891	yy-20-8			0.245	855	yz-20-8			0.217	821
日次表 时间：3.28 天气：晴
处理	O2	T	m3/m3	M	处理	O2	T	m3/m3	M	处理	O2	T	m3/m3	M
					by-ck	5.6	13.2	0.226	833	裸土	6	14.5	0.194	794
by-5-1	1.8	12.8	0.255	866	bz-5-1	1.5	14	0.347	967	by-12-1	1.5	14.1	0.226	832
by-5-2			0.243	851	bz-5-2			0.336	962	by-12-2			0.227	833
by-5-3			0.245	854	bz-5-3			0.322	946	by-12-3			0.252	862
by-5-4	9.8	12.5	0.181	779	bz-5-4	1.7	14	0.255	870	by-12-4	1.5	15.6	0.245	854
by-5-5			0.204	806	bz-5-5			0.259	871	by-12-5			0.208	811
by-5-6			0.267	881	bz-5-6			0.239	849	by-12-6			0.283	899
by-5-7			0.27	884	bz-5-7			0.284	900	by-12-7			0.175	772
by-5-8			0.211	814	bz-5-8			0.263	875	by-12-8			0.189	788
by-ck	1.6	16.4	0.193	793						bz-ck	3.8	18.7	0.194	794
bz-12-1	1.6	15.8	0.252	863	by-20-1	1.5	17.4	0.266	879	bz-20-1	1.7	18	0.268	881
bz-12-2			0.291	909	by-20-2			0.296	914	bz-20-2			0.267	880
bz-12-3			0.266	878	by-20-3			0.254	864	bz-20-3			0.303	922
bz-12-4	1.5	15.6	0.259	870	by-20-4	1.6	17.1	0.241	849	bz-20-4	1.6	20.4	0.283	898
bz-12-5			0.274	888	by-20-5			0.253	864	bz-20-5			0.288	940
bz-12-6			0.256	867	by-20-6			0.289	906	bz-20-6			0.254	865
bz-12-7			0.184	782	by-20-7			0.1922	792	bz-20-7			0.173	769
bz-12-8			0.174	770	by-20-8			0.182	780	bz-20-8			0.187	786
					yy-ck	10.1	20.5	0.232	839
yy-5-1	1.3	20.5	0.178	783	yz-5-1	1.6	22	0.2	801	yy-12-1	1.3	20.2	0.163	758
yy-5-2			0.177	774	yz-5-2			0.221	825	yy-12-2			0.158	783
yy-5-3			0.202	804	yz-5-3			0.2	801	yy-12-3			0.182	780
yy-5-4	7	21.8	0.211	815	yz-5-4	1.7	20.6	0.184	782	yy-12-4	1.2	19.8	0.202	804
yy-5-5			0.18	778	yz-5-5			0.184	782	yy-12-5			0.164	769
yy-5-6			0.204	806	yz-5-6			0.194	795	yy-12-6			0.201	802
yy-5-7			0.184	782	yz-5-7			0.179	776	yy-12-7			0.177	775
yy-5-8			0.187	785	yz-5-8			0.191	791	yy-12-8			0.184	782
yz-ck	3.7	18.7	0.177	775						yz-ck	1.5	17.5	0.205	807
yz-12-1	1.3	16.2	0.186	785	yy-20-1	11.8	19	0.178	775	yz-20-1	6.6	17.3	0.204	806
yz-12-2			0.182	780	yy-20-2			0.198	799	yz-20-2			0.152	744
yz-12-3			0.187	786	yy-20-3			0.201	873	yz-20-3			0.175	772
yz-12-4	5.4	18.5	0.178	775	yy-20-4	16.2	17.6	0.223	883	yz-20-4	4	16.8	0.201	803
yz-12-5			0.201	802	yy-20-5			0.189	789	yz-20-5			0.196	796
yz-12-6			0.18	777	yy-20-6			0.207	810	yz-20-6			0.194	795
yz-12-7			0.203	804	yy-20-7			0.195	796	yz-20-7			0.172	768
yz-12-8			0.19	780	yy-20-8			0.205	807	yz-20-8			0.214	821
日次表 时间： 3.29 天气：晴
处理	O2	T	m3/m3	M	处理	O2	T	m3/m3	M	处理	O2	T	m3/m3	M
					by-ck	1.8	19.2	0.226	832	裸土	1.5	19	0.181	779
by-5-1			0.307	927	bz-5-1			0.359	988	by-12-1			0.271	885
by-5-2	1.4	14.7	0.32	942	bz-5-2	1.4	15.8	0.341	967	by-12-2	1.3	13.8	0.331	956
by-5-3			0.319	942	bz-5-3			0.336	961	by-12-3			0.318	970
by-5-4			0.227	832	bz-5-4			0.232	838	by-12-4			0.316	938
by-5-5	2.9	15.4	0.224	829	bz-5-5	1.4	16.8	0.233	840	by-12-5	1.5	14.2	0.326	950
by-5-6			0.215	818	bz-5-6			0.234	841	by-12-6			0.324	977
by-5-7			0.251	861	bz-5-7			0.213	816	by-12-7			0.21	813
by-5-8			0.26	872	bz-5-8			0.197	798	by-12-8			0.231	838
by-ck	2	19	0.208	810						bz-ck	1.5	17.2	0.209	812
bz-12-1			0.354	983	by-20-1			0.325	949	bz-20-1			0.35	977
bz-12-2	1.5	14.8	0.343	970	by-20-2	1.5	16.9	0.304	924	bz-20-2	1.5	19	0.363	992
bz-12-3			0.305	924	by-20-3			0.332	956	bz-20-3			0.356	985
bz-12-4			0.328	952	by-20-4			0.315	936	bz-20-4			0.354	983
bz-12-5	1.4	14.9	0.31	931	by-20-5	1.5	18.1	0.323	923	bz-20-5	1.4	22.5	0.355	984
bz-12-6			0.304	924	by-20-6			0.347	974	bz-20-6			0.337	962
bz-12-7			0.215	819	by-20-7			0.232	839	bz-20-7			0.187	786
bz-12-8			0.219	824	by-20-8			0.207	809	bz-20-8			0.206	809
					yy-ck	1.5	20.9	0.154	747
yy-5-1			0.336	961	yz-5-1			0.318	940	yy-12-1	1.5	20.1	0.293	911
yy-5-2	1.5	19.8	0.346	973	yz-5-2	1.5	20.1	0.334	958	yy-12-2			0.356	985
yy-5-3			0.32	941	yz-5-3			0.354	982	yy-12-3			0.345	972
yy-5-4			0.331	955	yz-5-4			0.327	950	yy-12-4			0.321	933
yy-5-5	2.1	20.9	0.345	972	yz-5-5	1.5	20	0.355	984	yy-12-5	1.6	20.8	0.34	965
yy-5-6			0.346	973	yz-5-6			0.312	933	yy-12-6			0.333	958
yy-5-7			0.25	860	yz-5-7			0.193	793	yy-12-7			0.213	816
yy-5-8			0.288	904	yz-5-8			0.221	826	yy-12-8			0.203	804
yz-ck	1.5	20.9	0.214	817						yz-ck	1.8	19.8	0.186	785
yz-12-1			0.319	941	yy-20-1			0.348	975	yz-20-1			0.318	840
yz-12-2	1.9	19.8	0.308	928	yy-20-2	1.8	19.4	0.358	982	yz-20-2	1.8	19.6	0.329	852
yz-12-3			0.306	926	yy-20-3			0.351	978	yz-20-3			0.323	945
yz-12-4			0.33	954	yy-20-4			0.324	948	yz-20-4			0.327	950
yz-12-5	1.9	19	0.361	993	yy-20-5	1.8	19	0.379	1012	yz-20-5	1.7	19.6	0.35	978
yz-12-6			0.343	969	yy-20-6			0.365	995	yz-20-6			0.328	848
yz-12-7			0.179	776	yy-20-7			0.225	830	yz-20-7			0.187	786
yz-12-8			0.234	841	yy-20-8			0.228	834	yz-20-8			0.211	814
日次表 时间：3.30 天气：阴
处理	O2	T	m3/m3	M	处理	O2	T	m3/m3	M	处理	O2	T	m3/m3	M
					by-ck	1.6	18.9	0.27	883	裸土	9	16.6	0.321	944
by-5-1			0.334	958	bz-5-1			0.226	832	by-12-1			0.337	962
by-5-2			0.356	985	bz-5-2			0.206	809	by-12-2			0.293	810
by-5-3	1.5	18.9	0.344	971	bz-5-3	1.5	18.9	0.319	941	by-12-3	1.5	19.2	0.359	988
by-5-4			0.322	945	bz-5-4			0.338	963	by-12-4			0.353	983
by-5-5			0.334	958	bz-5-5			0.352	981	by-12-5			0.325	948
by-5-6	1.5	18.2	0.361	990	bz-5-6	1.5	20	0.179	777	by-12-6	1.6	19.5	0.266	878
by-5-7			0.181	779	bz-5-7			0.246	856	by-12-7			0.201	805
by-5-8			0.187	785	bz-5-8			0.217	821	by-12-8			0.221	826
by-ck	1.7	19.9	0.293	911						bz-ck	1.9	18.7	0.175	771
bz-12-1			0.356	985	by-20-1			0.266	878	bz-20-1			0.337	962
bz-12-2			0.35	977	by-20-2			0.309	929	bz-20-2			0.292	909
bz-12-3	1.7	19.6	0.361	991	by-20-3	1.5	19.8	0.292	903	bz-20-3	1	19.3	0.307	927
bz-12-4			0.311	931	by-20-4			0.288	905	bz-20-4			0.311	932
bz-12-5			0.334	959	by-20-5			0.263	875	bz-20-5			0.336	961
bz-12-6	1.5	19.4	0.344	970	by-20-6	5	19.2	0.305	925	bz-20-6	1.7	19.3	0.25	860
bz-12-7			0.189	786	by-20-7			0.192	792	bz-20-7			0.184	783
bz-12-8			0.191	796	by-20-8			0.172	769	bz-20-8			0.238	845
					yy-ck	0.98	18.4	0.281	896
yy-5-1			0.362	991	yz-5-1			0.314	935	yy-12-1			0.298	917
yy-5-2			0.361	990	yz-5-2			0.33	953	yy-12-2			0.364	994
yy-5-3	1.5	18.9	0.378	1010	yz-5-3	0.67	17	0.304	924	yy-12-3	0.64	16.8	0.315	938
yy-5-4			0.32	942	yz-5-4			0.332	956	yy-12-4			0.36	990
yy-5-5			0.371	1002	yz-5-5			0.343	969	yy-12-5			0.345	972
yy-5-6	2.4	18.3	0.351	979	yz-5-6	0.6	16，9	0.338	964	yy-12-6	0.58	17.9	0.364	994
yy-5-7			0.202	803	yz-5-7			0.196	796	yy-12-7			0.205	807
yy-5-8			0.215	818	yz-5-8			0.167	762	yy-12-8			0.223	828
yz-ck	4.8	16，8	0.223	833						yz-ck	0.7	17.3	0.202	803
yz-12-1			0.344	970	yy-20-1			0.374	1007	yz-20-1			0.365	996
yz-12-2			0.331	956	yy-20-2			0.365	992	yz-20-2			0.355	983
yz-12-3	0.64	16.7	0.366	997	yy-20-3	0.86	17.3	0.386	1021	yz-20-3	0.99	17	0.313	934
yz-12-4			0.341	967	yy-20-4			0.369	1000	yz-20-4			0.326	950
yz-12-5			0.366	997	yy-20-5			0.356	986	yz-20-5			0.357	986
yz-12-6	0.59	17.6	0.374	1006	yy-20-6	0.81	17.4	0.377	1009	yz-20-6	11.2	17.4	0.284	900
yz-12-7			0.18	778	yy-20-7			0.211	814	yz-20-7			0.199	800
yz-12-8			0.211	814	yy-20-8			0.205	807	yz-20-8			0.175	772
日次表 时间：3.31 天气：雨
处理	O2	T	m3/m3	M	处理	O2	T	m3/m3	M	处理	O2	T	m3/m3	M
					by-ck	5	14.9	0.299	917	裸土	3	13.1	0.291	908
by-5-1	0.86	14.6	0.378	1010	bz-5-1	1	14.5	0.365	995	by-12-1	0.62	15.1	0.363	978
by-5-2			0.376	1008	bz-5-2			0.361	990	by-12-2			0.333	956
by-5-3			0.381	1015	bz-5-3			0.318	939	by-12-3			0.377	1010
by-5-4	4.9	14.5	0.314	933	bz-5-4	0.68	14.6	0.32	940	by-12-4	0.67	14.7	0.312	933
by-5-5			0.282	896	bz-5-5			0.323	948	by-12-5			0.381	1016
by-5-6			0.298	916	bz-5-6			0.324	947	by-12-6			0.335	987
by-5-7			0.274	889	bz-5-7			0.315	936	by-12-7			0.263	874
by-5-8			0.287	909	bz-5-8			0.288	904	by-12-8			0.313	934
by-ck	0.79	16.2	0.289	906						bz-ck	5.6	15.7	0.26	872
bz-12-1	0.68	15.7	0.35	982	by-20-1	0.76	15.9	0.34	966	bz-20-1	0.79	15.8	0.323	972
bz-12-2			0.399	1034	by-20-2			0.355	957	bz-20-2			0.346	973
bz-12-3			0.364	995	by-20-3			0.366	996	bz-20-3			0.306	947
bz-12-4	0.75	16.1	0.386	1020	by-20-4	0.78	15.5	0.379	1014	bz-20-4	0.7	16.6	0.381	1013
bz-12-5			0.34	963	by-20-5			0.334	959	bz-20-5			0.361	990
bz-12-6			0.383	1016	by-20-6			0.342	969	bz-20-6			0.364	994
bz-12-7			0.314	935	by-20-7			0.311	932	bz-20-7			0.277	891
bz-12-8			0.295	914	by-20-8			0.261	873	bz-20-8			0.243	852
					yy-ck	1	15.8	0.241	850
yy-5-1	0.76	15.5	0.379	1012	yz-5-1	0.64	15.9	0.326	949	yy-12-1	0.89	15.4	0.38	1012
yy-5-2			0.376	1008	yz-5-2			0.333	958	yy-12-2			0.333	958
yy-5-3			0.337	963	yz-5-3			0.356	985	yy-12-3			0.366	996
yy-5-4	0.79	16	0.355	983	yz-5-4	1.2	15.9	0.323	954	yy-12-4	0.98	15.5	0.361	991
yy-5-5			0.368	998	yz-5-5			0.359	988	yy-12-5			0.259	871
yy-5-6			0.386	1022	yz-5-6			0.322	945	yy-12-6			0.328	959
yy-5-7			0.293	910	yz-5-7			0.246	855	yy-12-7			0.288	905
yy-5-8			0.266	879	yz-5-8			0.264	876	yy-12-8			0.248	857
yz-ck	1.3	15.2	0.208	810						yz-ck	2.4	15	0.287	904
yz-12-1	1.2	15.1	0.381	1014	yy-20-1	0.62	14.1	0.383	1024	yz-20-1	4.3	14.3	0.398	1035
yz-12-2			0.339	964	yy-20-2			0.394	1029	yz-20-2			0.389	1023
yz-12-3			0.382	1016	yy-20-3			0.345	972	yz-20-3			0.344	970
yz-12-4	2.1	14.3	0.388	1022	yy-20-4	2.2	14.4	0.375	1007	yz-20-4	2.4	14.1	0.312	913
yz-12-5			0.348	975	yy-20-5			0.378	1011	yz-20-5			0.381	1004
yz-12-6			0.381	1014	yy-20-6			0.38	1018	yz-20-6			0.38	1013
yz-12-7			0.255	866	yy-20-7			0.292	910	yz-20-7			0.291	908
yz-12-8			0.26	872	yy-20-8			0.294	912	yz-20-8			0.235	842
日次表 时间：4.1 天气：阴雨
处理	O2	T	m3/m3	M	处理	O2	T	m3/m3	M	处理	O2	T	m3/m3	M
					by-ck	6	14	0.246	855	裸土	1.6	12.5	0.205	806
by-5-1			0.31	930	bz-5-1			0.276	891	by-12-1			0.335	960
by-5-2	2.4	12.5	0.293	916	bz-5-2	1.5	13.9	0.312	933	by-12-2	1.3	16.4	0.291	908
by-5-3			0.286	902	bz-5-3			0.298	916	by-12-3			0.35	978
by-5-4			0.257	868	bz-5-4			0.25	860	by-12-4			0.336	964
by-5-5	8.8	12.8	0.259	870	bz-5-5	1.6	13.2	0.27	883	by-12-5	1.5	16.3	0.354	982
by-5-6			0.238	846	bz-5-6			0.233	840	by-12-6			0.237	842
by-5-7			0.228	834	bz-5-7			0.27	883	by-12-7			0.24	848
by-5-8			0.255	866	bz-5-8			0.224	830	by-12-8			0.233	840
by-ck	1.3	14.5	0.235	842						bz-ck	1.2	16.4	0.227	833
bz-12-1			0.35	977	by-20-1			0.32	942	bz-20-1			0.31	930
bz-12-2	1.4	15.6	0.327	951	by-20-2	1.5	14.4	0.339	970	bz-20-2	1.7	14.8	0.339	964
bz-12-3			0.341	967	by-20-3			0.25	860	bz-20-3			0.318	940
bz-12-4			0.268	882	by-20-4			0.355	984	bz-20-4			0.365	986
bz-12-5	1.3	15.7	0.315	937	by-20-5	1.7	15.1	0.332	957	bz-20-5	1.5	16	0.366	996
bz-12-6			0.31	930	by-20-6			0.347	977	bz-20-6			0.36	989
bz-12-7			0.267	844	by-20-7			0.221	832	bz-20-7			0.184	782
bz-12-8			0.245	854	by-20-8			0.229	835	bz-20-8			0.235	842
					yy-ck	2.8	17.1	0.269	882
yy-5-1			0.33	954	yz-5-1			0.353	982	yy-12-1			0.316	938
yy-5-2	1.3	14.9	0.328	951	yz-5-2	1.3	15.1	0.31	931	yy-12-2	1.5	15.2	0.334	959
yy-5-3			0.316	937	yz-5-3			0.326	949	yy-12-3			0.315	936
yy-5-4			0.356	984	yz-5-4			0.349	981	yy-12-4			0.356	987
yy-5-5	1.3	14.8	0.367	992	yz-5-5	1.4	16.1	0.327	980	yy-12-5	1.3	16.4	0.32	943
yy-5-6			0.364	995	yz-5-6			0.3	923	yy-12-6			0.368	981
yy-5-7			0.251	861	yz-5-7			0.254	865	yy-12-7			0.245	854
yy-5-8			0.23	836	yz-5-8			0.226	832	yy-12-8			0.236	844
yz-ck	1.4	17.8	0.252	862						yz-ck	2	15	0.205	807
yz-12-1			0.366	996	yy-20-1			0.317	937	yz-20-1			0.305	925
yz-12-2	1.3	15.3	0.363	993	yy-20-2	1.4	16.4	0.354	982	yz-20-2	1.4	12.5	0.3	922
yz-12-3			0.357	978	yy-20-3			0.311	932	yz-20-3			0.311	932
yz-12-4			0.377	1009	yy-20-4			0.336	961	yz-20-4			0.318	938
yz-12-5	1.4	15.9	0.334	959	yy-20-5	1.6	16.5	0.351	978	yz-20-5	1.5	12	0.31	930
yz-12-6			0.329	952	yy-20-6			0.349	976	yz-20-6			0.336	961
yz-12-7			0.234	837	yy-20-7			0.204	806	yz-20-7			0.213	817
yz-12-8			0.223	834	yy-20-8			0.236	843	yz-20-8			0.258	870
日次表 时间：4.2 天气：晴
处理	O2	T	m3/m3	M	处理	O2	T	m3/m3	M	处理	O2	T	m3/m3	M
					by-ck	1.5	22.6	0.31	932	裸土	1.9	16.2	0.301	928
by-5-1			0.328	952	bz-5-1			0.31	932	by-12-1			0.311	938
by-5-2			0.35	977	bz-5-2			0.325	978	by-12-2			0.292	909
by-5-3	1.3	24.8	0.378	1010	bz-5-3	1.4	20.3	0.315	936	by-12-3	4	20.7	0.395	1031
by-5-4			0.203	805	bz-5-4			0.252	861	by-12-4			0.313	934
by-5-5			0.248	857	bz-5-5			0.276	888	by-12-5			0.341	969
by-5-6	1.5	21	0.288	906	bz-5-6	4.8	18.2	0.309	930	by-12-6	3.6	19.4	0.369	998
by-5-7			0.296	914	bz-5-7			0.258	869	by-12-7			0.228	835
by-5-8			0.275	888	bz-5-8			0.194	794	by-12-8			0.243	852
by-ck			0.231	837						bz-ck	3.3	19	0.213	816
bz-12-1			0.346	986	by-20-1			0.3	918	bz-20-1			0.302	921
bz-12-2			0.359	999	by-20-2			0.381	1010	bz-20-2			0.321	944
bz-12-3	3.8	19.5	0.357	986	by-20-3	2.4	17.8	0.315	936	bz-20-3	1.5	18.2	0.339	965
bz-12-4			0.309	929	by-20-4			0.328	951	bz-20-4			0.299	918
bz-12-5			0.339	955	by-20-5			0.342	968	bz-20-5			0.317	938
bz-12-6	6.5	19.3	0.319	901	by-20-6	1.7	17.7	0.333	958	bz-20-6			0.328	952
bz-12-7			0.196	796	by-20-7			0.228	824	bz-20-7			0.212	815
bz-12-8			0.197	798	by-20-8			0.177	774	bz-20-8			0.216	820
					yy-ck	4.7	17.5	0.252	863
yy-5-1			0.373	1005	yz-5-1			0.325	984	yy-12-1			0.367	998
yy-5-2			0.342	965	yz-5-2			0.381	1006	yy-12-2	1.7	16.3	0.359	988
yy-5-3	1.8	15.3	0.353	981	yz-5-3	1.5	17.3	0.363	993	yy-12-3			0.366	997
yy-5-4			0.341	966	yz-5-4			0.335	960	yy-12-4			0.332	956
yy-5-5			0.344	971	yz-5-5			0.367	998	yy-12-5			0.337	962
yy-5-6	1.7	16.4	0.338	964	yz-5-6	2.4	18.1	0.313	934	yy-12-6	1.7	15.5	0.308	929
yy-5-7			0.254	865	yz-5-7			0.211	814	yy-12-7			0.259	871
yy-5-8			0.208	810	yz-5-8			0.239	848	yy-12-8			0.236	843
yz-ck	4.5	15.8	0.261	810						yz-ck	12	12.2	0.299	918
yz-12-1			0.369	997	yy-20-1			0.317	938	yz-20-1			0.39	1024
yz-12-2			0.361	991	yy-20-2			0.371	1002	yz-20-2			0.353	980
yz-12-3	1.8	13.6	0.36	990	yy-20-3	1.7	13.4	0.316	937	yz-20-3	3.2	12.3	0.366	996
yz-12-4			0.355	986	yy-20-4			0.359	988	yz-20-4			0.341	968
yz-12-5			0.326	950	yy-20-5			0.352	976	yz-20-5			0.33	954
yz-12-6	1.7	14.9	0.352	980	yy-20-6	1.8	12.8	0.364	994	yz-20-6	1.8	12.5	0.308	928
yz-12-7			60.237	844	yy-20-7			0.262	874	yz-20-7			0.201	802
yz-12-8			0.201	802	yy-20-8			0.211	814	yz-20-8			0.21	813
日次表 时间：4.3 天气：晴
处理	O2	T	m3/m3	M	处理	O2	T	m3/m3	M	处理	O2	T	m3/m3	M
					by-ck	1.4	24.8	0.191	790	裸土	1.7	15.6	0.18	777
by-5-1	14.4	19.9	0.306	926	bz-5-1	2.3	19.1	0.282	898	by-12-1	1.8	21.3	0.311	931
by-5-2			0.263	876	bz-5-2			0.284	900	by-12-2			0.365	965
by-5-3			0.29	907	bz-5-3			0.287	904	by-12-3			0.383	986
by-5-4	4.3	19.9	0.211	814	bz-5-4	1.4	19.5	0.181	778	by-12-4	1.5	22.4	0.319	942
by-5-5			0.194	791	bz-5-5			0.236	843	by-12-5			0.301	920
by-5-6			0.196	798	bz-5-6			0.21	813	by-12-6			0.302	924
by-5-7			0.24	850	bz-5-7			0.227	832	by-12-7			0.208	811
by-5-8			0.25	860	bz-5-8			0.162	756	by-12-8			0.215	818
by-ck	1.5	24.7	0.194	795						bz-ck	1.8	17.9	0.197	800
bz-12-1	1.8	20.5	0.345	972	by-20-1	1.6	17.8	0.329	954	bz-20-1	2.1	17.2	0.274	888
bz-12-2			0.342	968	by-20-2			0.22	825	bz-20-2			0.357	988
bz-12-3			0.355	984	by-20-3			0.31	918	bz-20-3			0.341	965
bz-12-4	1.4	21	0.259	871	by-20-4	1.6	17.3	0.244	851	bz-20-4	1.4	19.5	0.286	904
bz-12-5			0.294	920	by-20-5			0.308	928	bz-20-5			0.298	916
bz-12-6			0.207	810	by-20-6			0.208	811	bz-20-6			0.332	957
bz-12-7			0.183	781	by-20-7			0.205	807	bz-20-7			0.188	787
bz-12-8			0.193	792	by-20-8			0.173	770	bz-20-8			0.149	776
					yy-ck	4.1	13.8	0.234	842
yy-5-1	1.8	13.6	0.296	915	yz-5-1	1.4	15.1	0.361	995	yy-12-1	1.3	16	0.344	926
yy-5-2			0.31	930	yz-5-2			0.304	982	yy-12-2			0.339	965
yy-5-3			0.288	906	yz-5-3			0.395	913	yy-12-3			0.294	911
yy-5-4	1.4	14.5	0.345	961	yz-5-4	1.3	16.2	0.363	993	yy-12-4	1.2	17.3	0.372	1003
yy-5-5			0.289	906	yz-5-5			0.361	991	yy-12-5			0.288	904
yy-5-6			0.395	955	yz-5-6			0.313	934	yy-12-6			0.323	946
yy-5-7			0.235	843	yz-5-7			0.221	826	yy-12-7			0.202	804
yy-5-8			0.236	843	yz-5-8			0.204	806	yy-12-8			0.213	816
yz-ck	1.9	17.6	0.217	821						yz-ck	1.8	17.5	0.266	879
yz-12-1	1.3	18.1	0.353	981	yy-20-1	1.5	20.6	0.294	912	yz-20-1	2.3	19.1	0.334	959
yz-12-2			0.326	950	yy-20-2			0.315	937	yz-20-2			0.32	942
yz-12-3			0.296	915	yy-20-3			0.325	948	yz-20-3			0.296	916
yz-12-4	1.4	18.5	0.333	958	yy-20-4	1.4	21.1	0.365	995	yz-20-4	2.3	25.8	0.324	947
yz-12-5			0.309	930	yy-20-5			0.359	987	yz-20-5			0.332	958
yz-12-6			0.306	919	yy-20-6			0.36	989	yz-20-6			0.315	934
yz-12-7			0.194	794	yy-20-7			0.206	808	yz-20-7			0.153	745
yz-12-8			0.153	746	yy-20-8			0.178	775	yz-20-8			0.205	800
日次表 时间：4.4 天气：阴
处理	O2	T	m3/m3	M	处理	O2	T	m3/m3	M	处理	O2	T	m3/m3	M
					by-ck	2	19.5	0.209	810	裸土	2.3	16.7	0.22	825
by-5-1			0.245	854	bz-5-1			0.235	842	by-12-1			0.334	956
by-5-2	4.6	18.9	0.262	874	bz-5-2	2.2	18.9	0.242	850	by-12-2	1.7	18.7	0.322	944
by-5-3			0.275	889	bz-5-3			0.21	813	by-12-3			0.331	953
by-5-4			0.161	755	bz-5-4			0.183	781	by-12-4			0.313	934
by-5-5	2.1	20.4	0.17	766	bz-5-5	2.1	18.5	0.135	726	by-12-5	1.6	18.7	0.302	919
by-5-6			0.183	783	bz-5-6			0.215	819	by-12-6			0.241	848
by-5-7			0.185	784	bz-5-7			0.187	786	by-12-7			0.141	732
by-5-8			0.187	786	bz-5-8			0.163	758	by-12-8			0.198	799
by-ck	3.7	19.2	0.184	782						bz-ck	1.6	18.5	0.141	732
bz-12-1			0.341	963	by-20-1			0.256	866	bz-20-1			0.278	892
bz-12-2	1.7	18.9	0.325	947	by-20-2	1.8	19.6	0.346	971	bz-20-2	1.3	18.8	0.323	945
bz-12-3			0.34	962	by-20-3			0.312	933	bz-20-3			0.267	880
bz-12-4			0.248	857	by-20-4			0.288	904	bz-20-4			0.246	850
bz-12-5	1.6	18.8	0.216	820	by-20-5	1.9	19.5	0.314	935	bz-20-5	1.3	18.3	0.317	938
bz-12-6			0.228	832	by-20-6			0.26	872	bz-20-6			0.272	886
bz-12-7			0.155	748	by-20-7			0.133	722	bz-20-7			0.159	752
bz-12-8			0.131	720	by-20-8			0.119	706	bz-20-8			0.17	766
					yy-ck	2.1	18.5	0.218	812
yy-5-1			0.366	997	yz-5-1			0.315	978	yy-12-1			0.368	998
yy-5-2	1.7	16.9	0.368	995	yz-5-2	1.3	17	0.336	962	yy-12-2	1.7	17.4	0.303	922
yy-5-3			0.371	1002	yz-5-3			0.362	992	yy-12-3			0.374	1006
yy-5-4			0.361	990	yz-5-4			0.357	987	yy-12-4			0.359	988
yy-5-5	1.7	17.5	0.36	989	yz-5-5	1.7	17.5	0.296	914	yy-12-5	2.2	18.6	0.361	990
yy-5-6			0.345	972	yz-5-6			0.366	996	yy-12-6			0.322	946
yy-5-7			0.213	816	yz-5-7			0.189	788	yy-12-7			0.216	820
yy-5-8			0.22	818	yz-5-8			0.204	807	yy-12-8			0.199	800
yz-ck	1.7	16.7	0.225	830						yz-ck	9.7	16.1	0.272	886
yz-12-1			0.333	958	yy-20-1			0.351	978	yz-20-1			0.306	928
yz-12-2	1.6	16.9	0.34	968	yy-20-2	1.7	16.3	0.374	1007	yz-20-2	1.8	16.1	0.315	934
yz-12-3			0.354	982	yy-20-3			0.317	940	yz-20-3			0.364	994
yz-12-4			0.368	998	yy-20-4			0.354	983	yz-20-4			0.349	977
yz-12-5	1.9	16.8	0.316	937	yy-20-5	1.9	16.2	0.38	1012	yz-20-5	1.8	16.2	0.359	988
yz-12-6			0.362	958	yy-20-6			0.351	978	yz-20-6			0.329	953
yz-12-7			0.165	760	yy-20-7			0.208	811	yz-20-7			0.173	783
yz-12-8			0.139	729	yy-20-8			0.167	762	yz-20-8			0.194	795
日次表 时间：4.5 天气：多云
处理	O2	T	m3/m3	M	处理	O2	T	m3/m3	M	处理	O2	T	m3/m3	M
					by-ck			0.212	815	裸土	1.4	24	0.156	750
by-5-1			0.215	890	bz-5-1			0.24	848	by-12-1			0.363	992
by-5-2			0.226	832	bz-5-2			0.23	836	by-12-2	11	24	0.349	977
by-5-3	1.2	23.5	0.244	853	bz-5-3	1.3	22.4	0.237	844	by-12-3			0.352	980
by-5-4			0.18	777	bz-5-4			0.177	774	by-12-4			0.286	902
by-5-5			0.199	801	bz-5-5			0.151	743	by-12-5			0.274	888
by-5-6			0.191	791	bz-5-6	17.2	22.6	0.177	775	by-12-6	13.1	23.2	0.285	901
by-5-7			0.21	813	bz-5-7			0.18	778	by-12-7			0.174	771
by-5-8			0.205	804	bz-5-8			0.192	791	by-12-8			0.172	768
by-ck	1.6	21.1	0.202	804						bz-ck			0.146	738
bz-12-1			0.359	988	by-20-1			0.249	858	bz-20-1			0.237	845
bz-12-2	1.1	24.2	0.374	1006	by-20-2			0.289	899	bz-20-2			0.343	970
bz-12-3			0.351	979	by-20-3			0.252	862	bz-20-3			0.348	976
bz-12-4			0.276	891	by-20-4			0.222	827	bz-20-4			0.247	856
bz-12-5	1.4	23	0.224	832	by-20-5			0.325	948	bz-20-5			0.319	941
bz-12-6			0.23	836	by-20-6			0.264	877	bz-20-6			0.327	951
bz-12-7			0.145	736	by-20-7			0.147	758	bz-20-7			0.142	730
bz-12-8			0.167	763	by-20-8			0.132	721	bz-20-8			0.155	748
					yy-ck			0.254	864
yy-5-1			0.274	889	yz-5-1			0.279	894	yy-12-1			0.268	881
yy-5-2			0.259	870	yz-5-2			0.289	906	yy-12-2			0.315	934
yy-5-3			0.257	869	yz-5-3			0.285	901	yy-12-3	2.1	16.2	0.335	960
yy-5-4			0.267	883	yz-5-4			0.256	868	yy-12-4			0.313	934
yy-5-5			0.274	889	yz-5-5			0.292	909	yy-12-5			0.32	943
yy-5-6			0.271	885	yz-5-6			0.277	891	yy-12-6	2.1	16	0.309	930
yy-5-7			0.155	748	yz-5-7			0.15	743	yy-12-7			0.175	772
yy-5-8			0.179	776	yz-5-8			0.177	773	yy-12-8			0.194	795
yz-ck	2.3	12.1	0.191	791						yz-ck	4.4	17.4	0.165	761
yz-12-1			0.284	900	yy-20-1			0.304	924	yz-20-1			0.281	895
yz-12-2			0.295	913	yy-20-2			0.292	905	yz-20-2			0.316	938
yz-12-3	1.4	16.6	0.306	926	yy-20-3	1.5	18.3	0.327	950	yz-20-3	1.6	17.7	0.328	951
yz-12-4			0.311	932	yy-20-4			0.288	905	yz-20-4			0.303	923
yz-12-5			0.325	946	yy-20-5			0.296	914	yz-20-5			0.314	935
yz-12-6	1.7	18.3	0.315	937	yy-20-6	1.7	18.7	0.309	930	yz-20-6	1.6	17.8	0.33	954
yz-12-7			0.145	735	yy-20-7			0.18	777	yz-20-7			0.138	728
yz-12-8			0.126	715	yy-20-8			0.142	733	yz-20-8			0.181	779
日次表 时间： 4.6 天气：晴
处理	O2	T	m3/m3	M	处理	O2	T	m3/m3	M	处理	O2	T	m3/m3	M
					by-ck			0.21	809	裸土			0.184	786
by-5-1			0.261	868	bz-5-1			0.277	892	by-12-1			0.369	1001
by-5-2			0.226	837	bz-5-2			0.276	875	by-12-2			0.349	977
by-5-3			0.251	862	bz-5-3			0.278	893	by-12-3			0.323	957
by-5-4			0.157	750	bz-5-4			0.168	763	by-12-4			0.294	912
by-5-5			0.185	784	bz-5-5			0.185	784	by-12-5			0.283	898
by-5-6			0.162	756	bz-5-6			0.178	778	by-12-6			0.297	916
by-5-7			0.234	839	bz-5-7			0.2	801	by-12-7			0.141	732
by-5-8			0.205	807	bz-5-8			0.155	748	by-12-8			0.16	756
by-ck			0.197	798						bz-ck			0.148	740
bz-12-1			0.349	977	by-20-1			0.262	874	bz-20-1			0.213	816
bz-12-2			0.335	960	by-20-2			0.254	865	bz-20-2			0.251	861
bz-12-3			0.338	965	by-20-3			0.257	869	bz-20-3			0.278	893
bz-12-4			0.25	860	by-20-4			0.244	853	bz-20-4			0.277	893
bz-12-5			0.24	859	by-20-5			0.283	899	bz-20-5			0.256	867
bz-12-6			0.204	806	by-20-6			0.269	881	bz-20-6			0.272	886
bz-12-7			0.138	720	by-20-7			0.173	769	bz-20-7			0.176	766
bz-12-8			0.148	740	by-20-8			0.172	774	bz-20-8			0.159	740
					yy-ck			0.229	832
yy-5-1			0.291	909	yz-5-1			0.277	892	yy-12-1			0.235	841
yy-5-2			0.301	920	yz-5-2			0.295	913	yy-12-2			0.286	905
yy-5-3			0.331	956	yz-5-3			0.276	890	yy-12-3			0.313	934
yy-5-4			0.291	909	yz-5-4			0.275	889	yy-12-4			0.309	930
yy-5-5			0.285	902	yz-5-5			0.268	878	yy-12-5			0.319	941
yy-5-6			0.268	882	yz-5-6			0.231	837	yy-12-6			0.327	934
yy-5-7			0.188	788	yz-5-7			0.16	758	yy-12-7			0.183	784
yy-5-8			0.12	707	yz-5-8			0.123	710	yy-12-8			0.167	762
yz-ck			0.184	782						yz-ck			0.233	839
yz-12-1			0.335	950	yy-20-1			0.303	922	yz-20-1			0.364	995
yz-12-2			0.301	918	yy-20-2			0.363	992	yz-20-2			0.318	940
yz-12-3			0.326	950	yy-20-3			0.353	981	yz-20-3			0.31	928
yz-12-4			0.329	953	yy-20-4			0.344	971	yz-20-4			0.301	920
yz-12-5			0.328	945	yy-20-5			0.329	953	yz-20-5			0.367	998
yz-12-6			0.315	936	yy-20-6			0.37	1002	yz-20-6			0.365	985
yz-12-7			0.148	741	yy-20-7			0.21	813	yz-20-7			0.162	756
yz-12-8			0.123	710	yy-20-8			0.123	711	yz-20-8			0.139	730
日次表 时间： 4.7 天气：晴
处理	O2	T	m3/m3	M	处理	O2	T	m3/m3	M	处理	O2	T	m3/m3	M
					by-ck			0.165	760	裸土			0.148	739
by-5-1			0.268	881	bz-5-1			0.242	850	by-12-1			0.379	1012
by-5-2			0.223	828	bz-5-2			0.212	816	by-12-2			0.381	1014
by-5-3			0.232	839	bz-5-3			0.24	848	by-12-3			0.35	978
by-5-4			0.103	687	bz-5-4			0.113	699	by-12-4			0.357	986
by-5-5			0.157	748	bz-5-5			0.123	707	by-12-5			0.28	896
by-5-6			0.137	727	bz-5-6			0.106	690	by-12-6			0.332	957
by-5-7			0.16	754	bz-5-7			0.129	717	by-12-7			0.133	723
by-5-8			0.176	773	bz-5-8			0.184	742	by-12-8			0.126	715
by-ck			0.159	752						bz-ck			0.318	704
bz-12-1			0.396	1032	by-20-1			0.215	820	bz-20-1			0.3	919
bz-12-2			0.378	1007	by-20-2			0.262	891	bz-20-2			0.317	938
bz-12-3			0.39	1025	by-20-3			0.297	912	bz-20-3			0.294	903
bz-12-4			0.275	889	by-20-4			0.186	785	bz-20-4			0.199	800
bz-12-5			0.232	838	by-20-5			0.333	958	bz-20-5			0.298	914
bz-12-6			0.181	779	by-20-6			0.32	943	bz-20-6			0.259	870
bz-12-7			0.108	693	by-20-7			0.116	702	bz-20-7			0.11	695
bz-12-8			0.116	704	by-20-8			0.107	691	bz-20-8			0.139	730
					yy-ck			0.213	817
yy-5-1			0.323	956	yz-5-1			0.279	894	yy-12-1			0.308	928
yy-5-2			0.279	894	yz-5-2			0.327	950	yy-12-2			0.329	949
yy-5-3			0.286	903	yz-5-3			0.279	894	yy-12-3			0.328	952
yy-5-4			0.274	888	yz-5-4			0.299	917	yy-12-4			0.319	941
yy-5-5			0.322	944	yz-5-5			0.306	929	yy-12-5			0.297	915
yy-5-6			0.253	851	yz-5-6			0.298	944	yy-12-6			0.314	935
yy-5-7			0.154	741	yz-5-7			0.128	716	yy-12-7			0.121	708
yy-5-8			0.175	770	yz-5-8			0.114	700	yy-12-8			0.137	715
yz-ck			0.145	740						yz-ck			0.141	740
yz-12-1			0.33	954	yy-20-1			0.297	915	yz-20-1			0.289	906
yz-12-2			0.307	927	yy-20-2			0.275	889	yz-20-2			0.28	895
yz-12-3			0.314	935	yy-20-3			0.309	929	yz-20-3			0.303	923
yz-12-4			0.32	942	yy-20-4			0.29	907	yz-20-4			0.315	938
yz-12-5			0.33	960	yy-20-5			0.289	906	yz-20-5			0.312	920
yz-12-6			0.308	928	yy-20-6			0.281	897	yz-20-6			0.314	928
yz-12-7			0.154	740	yy-20-7			0.121	740	yz-20-7			0.121	711
yz-12-8			0.161	759	yy-20-8			0.117	721	yz-20-8			0.119	701
日次表 时间： 4.8 天气：晴
处理	O2	T	m3/m3	M	处理	O2	T	m3/m3	M	处理	O2	T	m3/m3	M
					by-ck			0.153	746	裸土			0.202	804
by-5-1			0.205	807	bz-5-1			0.208	810	by-12-1			0.365	995
by-5-2			0.164	759	bz-5-2			0.196	796	by-12-2			0.373	1005
by-5-3			0.172	768	bz-5-3			0.19	789	by-12-3			0.389	1024
by-5-4			0.163	758	bz-5-4			0.146	736	by-12-4			0.229	836
by-5-5			0.119	706	bz-5-5			0.119	705	by-12-5			0.218	822
by-5-6			0.132	716	bz-5-6			0.145	737	by-12-6			0.204	806
by-5-7			0.204	805	bz-5-7			0.121	708	by-12-7			0.102	686
by-5-8			0.172	768	bz-5-8			0.153	726	by-12-8			0.096	678
by-ck			0.108	693						bz-ck			0.101	684
bz-12-1			0.388	1022	by-20-1			0.376	1008	bz-20-1			0.364	994
bz-12-2			0.368	995	by-20-2			0.373	1005	bz-20-2			0.356	984
bz-12-3			0.387	1021	by-20-3			0.363	996	bz-20-3			0.355	983
bz-12-4			0.144	735	by-20-4			0.154	747	bz-20-4			0.203	805
bz-12-5			0.192	791	by-20-5			0.171	767	bz-20-5			0.14	731
bz-12-6			0.179	777	by-20-6			0.218	822	bz-20-6			0.186	796
bz-12-7			0.108	692	by-20-7			0.091	673	bz-20-7			0.103	687
bz-12-8			0.167	762	by-20-8			0.086	667	bz-20-8			0.148	740
					yy-ck			0.128	699
yy-5-1			0.276	891	yz-5-1			0.207	810	yy-12-1			0.319	941
yy-5-2			0.23	836	yz-5-2			0.266	878	yy-12-2			0.322	933
yy-5-3			0.25	860	yz-5-3			0.181	778	yy-12-3			0.317	938
yy-5-4			0.267	880	yz-5-4			0.237	845	yy-12-4			0.346	973
yy-5-5			0.26	872	yz-5-5			0.212	816	yy-12-5			0.352	981
yy-5-6			0.23	836	yz-5-6			0.251	861	yy-12-6			0.267	880
yy-5-7			0.151	743	yz-5-7			0.113	699	yy-12-7			0.149	741
yy-5-8			0.159	704	yz-5-8			0.145	737	yy-12-8			0.139	729
yz-ck			0.126	714						yz-ck			0.127	715
yz-12-1			0.302	921	yy-20-1			0.36	990	yz-20-1			0.355	983
yz-12-2			0.329	953	yy-20-2			0.376	1008	yz-20-2			0.322	955
yz-12-3			0.28	895	yy-20-3			0.326	946	yz-20-3			0.375	1008
yz-12-4			0.311	932	yy-20-4			0.37	1001	yz-20-4			0.352	980
yz-12-5			0.325	948	yy-20-5			0.318	937	yz-20-5			0.317	939
yz-12-6			0.352	980	yy-20-6			0.317	938	yz-20-6			0.267	880
yz-12-7			0.153	701	yy-20-7			0.131	720	yz-20-7			0.109	673
yz-12-8			0.108	694	yy-20-8			0.121	708	yz-20-8			0.119	705
日次表 时间： 4.9 天气：晴
处理	O2	T	m3/m3	M	处理	O2	T	m3/m3	M	处理	O2	T	m3/m3	M
					by-ck			0.102		裸土			0.147	706
by-5-1			0.187	753	bz-5-1			0.123		by-12-1			0.341	935
by-5-2			0.13	706	bz-5-2			0.117		by-12-2			0.324	914
by-5-3			0.144	703	bz-5-3			0.093		by-12-3			0.314	903
by-5-4			0.101	652	bz-5-4			0.101		by-12-4			0.219	791
by-5-5			0.114	667	bz-5-5			0.112		by-12-5			0.207	774
by-5-6			0.107	660	bz-5-6			0.072		by-12-6			0.203	771
by-5-7			0.151	711	bz-5-7			0.116		by-12-7			0.119	664
by-5-8			0.11	663	bz-5-8			0.114		by-12-8			0.099	641
by-ck			0.189	742						bz-ck			0.129	700
bz-12-1			0.285	910	by-20-1			0.295	880	bz-20-1			0.312	900
bz-12-2			0.32	924	by-20-2			0.357	952	bz-20-2			0.311	899
bz-12-3			0.343	937	by-20-3			0.313	901	bz-20-3			0.323	913
bz-12-4			0.099	609	by-20-4			0.142	700	bz-20-4			0.172	736
bz-12-5			0.12	674	by-20-5			0.217	789	bz-20-5			0.152	709
bz-12-6			0.102	649	by-20-6			0.235	810	bz-20-6			0.187	754
bz-12-7			0.099	640	by-20-7			0.139	701	bz-20-7			0.127	674
bz-12-8			0.112	651	by-20-8			0.119	681	bz-20-8			0.135	701
					yy-ck			0.154	714
yy-5-1			0.201	770	yz-5-1			0.219	791	yy-12-1			0.263	840
yy-5-2			0.195	762	yz-5-2			0.204	773	yy-12-2			0.32	908
yy-5-3			0.202	770	yz-5-3			0.117	671	yy-12-3			0.31	904
yy-5-4			0.173	737	yz-5-4			0.191	767	yy-12-4			0.332	924
yy-5-5			0.243	818	yz-5-5			0.193	760	yy-12-5			0.32	902
yy-5-6			0.22	792	yz-5-6			0.197	765	yy-12-6			0.357	983
yy-5-7			0.119	641	yz-5-7			0.106	659	yy-12-7			0.124	679
yy-5-8			0.129	679	yz-5-8			0.13	686	yy-12-8			0.109	666
yz-ck			0.127	690						yz-ck			0.169	711
yz-12-1			0.313	882	yy-20-1			0.357	935	yz-20-1			0.318	907
yz-12-2			0.348	944	yy-20-2			0.3	876	yz-20-2			0.334	926
yz-12-3			0.319	910	yy-20-3			0.318	907	yz-20-3			0.3	886
yz-12-4			0.355	951	yy-20-4			0.32	897	yz-20-4			0.349	944
yz-12-5			0.326	916	yy-20-5			0.329	920	yz-20-5			0.343	931
yz-12-6			0.333	912	yy-20-6			0.302	888	yz-20-6			0.306	893
yz-12-7			0.139	688	yy-20-7			0.127	684	yz-20-7			0.129	699
yz-12-8			0.122	641	yy-20-8			0.139	701	yz-20-8			0.119	681
日次表 时间： 4.10 天气：晴
处理	O2	T	m3/m3	M	处理	O2	T	m3/m3	M	处理	O2	T	m3/m3	M
					by-ck			0.074	653	裸土			0.134	713
by-5-1			0.139	729	bz-5-1			0.083	663	by-12-1			0.369	1000
by-5-2			0.108	693	bz-5-2			0.121	708	by-12-2			0.368	998
by-5-3			0.137	727	bz-5-3			0.094	677	by-12-3			0.39	1024
by-5-4			0.067	645	bz-5-4			0.092	674	by-12-4			0.16	754
by-5-5			0.094	677	bz-5-5			0.067	644	by-12-5			0.14	730
by-5-6			0.078	657	bz-5-6			0.08	660	by-12-6			0.171	767
by-5-7			0.114	700	bz-5-7			0.082	662	by-12-7			0.068	646
by-5-8			0.091	673	bz-5-8			0.066	644	by-12-8			0.092	674
by-ck			0.094	677						bz-ck			0.057	631
bz-12-1			0.377	1007	by-20-1			0.372	1004	bz-20-1			0.368	999
bz-12-2			0.388	1022	by-20-2			0.379	1012	bz-20-2			0.319	933
bz-12-3			0.381	1014	by-20-3			0.344	967	bz-20-3			0.372	1003
bz-12-4			0.101	658	by-20-4			0.102	686	bz-20-4			0.157	750
bz-12-5			0.114	700	by-20-5			0.167	763	bz-20-5			0.192	792
bz-12-6			0.127	716	by-20-6			0.199	795	bz-20-6			0.765	765
bz-12-7			0.107	691	by-20-7			0.083	664	bz-20-7			0.08	667
bz-12-8			0.079	659	by-20-8			0.069	679	bz-20-8			0.062	638
					yy-ck			0.053	628
yy-5-1			0.142	733	yz-5-1			0.155	749	yy-12-1			0.319	942
yy-5-2			0.179	778	yz-5-2			0.131	720	yy-12-2			0.311	932
yy-5-3			0.157	750	yz-5-3			0.141	731	yy-12-3			0.339	965
yy-5-4			0.259	752	yz-5-4			0.128	716	yy-12-4			0.343	966
yy-5-5			0.123	720	yz-5-5			0.124	712	yy-12-5			0.32	944
yy-5-6			0.155	748	yz-5-6			0.126	714	yy-12-6			0.366	994
yy-5-7			0.087	668	yz-5-7			0.075	655	yy-12-7			0.097	678
yy-5-8			0.099	682	yz-5-8			0.085	660	yy-12-8			0.074	653
yz-ck			0.092	676						yz-ck			0.109	691
yz-12-1			0.356	986	yy-20-1			0.376	1009	yz-20-1			0.36	986
yz-12-2			0.339	964	yy-20-2			0.365	995	yz-20-2			0.352	980
yz-12-3			0.341	967	yy-20-3			0.363	993	yz-20-3			0.38	1014
yz-12-4			0.312	933	yy-20-4			0.369	1000	yz-20-4			0.363	794
yz-12-5			0.349	978	yy-20-5			0.389	1024	yz-20-5			0.373	1005
yz-12-6			0.336	961	yy-20-6			0.372	1004	yz-20-6			0.374	1006
yz-12-7			0.089	670	yy-20-7			0.079	658	yz-20-7			0.073	652
yz-12-8			0.073	651	yy-20-8			0.109	694	yz-20-8			0.069	647
日次表 时间： 4.11 天气：晴
处理	O2	T	m3/m3	M	处理	O2	T	m3/m3	M	处理	O2	T	m3/m3	M
					by-ck			0.073	652	裸土			0.154	733
by-5-1			0.133	727	bz-5-1			0.09	690	by-12-1			0.359	986
by-5-2			0.092	674	bz-5-2			0.086	667	by-12-2			0.347	974
by-5-3			0.074	651	bz-5-3			0.078	658	by-12-3			0.351	979
by-5-4			0.05	625	bz-5-4			0.089	670	by-12-4			0.07	650
by-5-5			0.044	618	bz-5-5			0.077	656	by-12-5			0.108	691
by-5-6			0.071	654	bz-5-6			0.047	621	by-12-6			0.077	657
by-5-7			0.072	650	bz-5-7			0.07	648	by-12-7			0.092	674
by-5-8			0.075	654	bz-5-8			0.072	651	by-12-8			0.051	626
by-ck			0.087	658						bz-ck			0.046	620
bz-12-1			0.367	997	by-20-1			0.377	1014	bz-20-1			0.342	968
bz-12-2			0.36	990	by-20-2			0.392	1017	bz-20-2			0.385	1020
bz-12-3			0.361	991	by-20-3			0.362	971	bz-20-3			0.352	980
bz-12-4			0.152	744	by-20-4			0.121	709	bz-20-4			0.105	690
bz-12-5			0.138	729	by-20-5			0.134	725	bz-20-5			0.133	723
bz-12-6			0.153	750	by-20-6			0.177	774	bz-20-6			0.162	756
bz-12-7			0.072	651	by-20-7			0.049	627	bz-20-7			0.068	646
bz-12-8			0.058	634	by-20-8			0.036	609	bz-20-8			0.044	618
					yy-ck			0.089	670
yy-5-1			0.11	696	yz-5-1			0.109	695	yy-12-1			0.339	965
yy-5-2			0.114	700	yz-5-2			0.099	684	yy-12-2			0.369	990
yy-5-3			0.119	706	yz-5-3			0.102	686	yy-12-3			0.367	998
yy-5-4			0.101	685	yz-5-4			0.119	706	yy-12-4			0.344	970
yy-5-5			0.131	720	yz-5-5			0.117	704	yy-12-5			0.337	962
yy-5-6			0.089	670	yz-5-6			0.105	689	yy-12-6			0.307	927
yy-5-7			0.035	607	yz-5-7			0.074	655	yy-12-7			0.064	641
yy-5-8			0.06	636	yz-5-8			0.06	636	yy-12-8			0.072	650
yz-ck			0.052	627						yz-ck			0.048	622
yz-12-1			0.271	885	yy-20-1			0.381	1014	yz-20-1			0.37	1002
yz-12-2			0.269	882	yy-20-2			0.388	1022	yz-20-2			0.395	1031
yz-12-3			0.267	880	yy-20-3			0.376	1009	yz-20-3			0.334	958
yz-12-4			0.209	811	yy-20-4			0.367	998	yz-20-4			0.379	1012
yz-12-5			0.305	924	yy-20-5			0.368	999	yz-20-5			0.396	1032
yz-12-6			0.211	814	yy-20-6			0.39	1025	yz-20-6			0.399	1035
yz-12-7			0.05	624	yy-20-7			0.075	654	yz-20-7			0.048	622
yz-12-8			0.088	669	yy-20-8			0.089	671	yz-20-8			0.028	599
日次表 时间：4.12 天气：晴
处理	O2	T	m3/m3	M	处理	O2	T	m3/m3	M	处理	O2	T	m3/m3	M
					by-ck			0.121	709	裸土			0.197	798
by-5-1			0.132	711	bz-5-1			0.136	726	by-12-1			0.375	1007
by-5-2			0.128	717	bz-5-2			0.099	682	by-12-2			0.367	997
by-5-3			0.102	685	bz-5-3			0.106	690	by-12-3			0.323	946
by-5-4			0.082	618	bz-5-4			0.087	668	by-12-4			0.153	746
by-5-5			0.106	691	bz-5-5			0.107	693	by-12-5			0.181	778
by-5-6			0.108	693	bz-5-6			0.102	692	by-12-6			0.159	752
by-5-7			0.11	695	bz-5-7			0.143	734	by-12-7			0.078	682
by-5-8			0.084	665	bz-5-8			0.116	703	by-12-8			0.104	688
by-ck			0.106	691						bz-ck			0.089	670
bz-12-1			0.358	987	by-20-1			0.332	957	bz-20-1			0.375	1007
bz-12-2			0.388	1022	by-20-2			0.342	968	bz-20-2			0.363	992
bz-12-3			0.383	1016	by-20-3			0.348	965	bz-20-3			0.372	1003
bz-12-4			0.106	691	by-20-4			0.084	664	bz-20-4			0.105	690
bz-12-5			0.102	690	by-20-5			0.166	761	bz-20-5			0.143	735
bz-12-6			0.134	723	by-20-6			0.184	783	bz-20-6			0.125	713
bz-12-7			0.1	893	by-20-7			0.079	659	bz-20-7			0.077	657
bz-12-8			0.099	683	by-20-8			0.089	671	bz-20-8			0.093	676
					yy-ck			0.089	671
yy-5-1			0.073	653	yz-5-1			0.09	672	yy-12-1			0.381	1014
yy-5-2			0.085	666	yz-5-2			0.077	657	yy-12-2			0.38	1013
yy-5-3			0.097	680	yz-5-3			0.133	722	yy-12-3			0.324	948
yy-5-4			0.125	713	yz-5-4			0.072	651	yy-12-4			0.37	1001
yy-5-5			0.098	682	yz-5-5			0.058	634	yy-12-5			0.36	989
yy-5-6			0.101	685	yz-5-6			0.174	771	yy-12-6			0.342	968
yy-5-7			0.053	629	yz-5-7			0.111	696	yy-12-7			0.105	690
yy-5-8			0.077	656	yz-5-8			0.05	625	yy-12-8			0.103	687
yz-ck			0.104	688						yz-ck			0.102	686
yz-12-1			0.342	979	yy-20-1			0.366	997	yz-20-1			0.397	1033
yz-12-2			0.345	973	yy-20-2			0.388	1021	yz-20-2			0.399	1035
yz-12-3			0.371	1002	yy-20-3			0.348	972	yz-20-3			0.39	1025
yz-12-4			0.344	970	yy-20-4			0.388	1020	yz-20-4			0.395	1031
yz-12-5			0.371	1004	yy-20-5			0.394	1029	yz-20-5			0.384	1020
yz-12-6			0.216	860	yy-20-6			0.39	1025	yz-20-6			0.372	1008
yz-12-7			0.118	705	yy-20-7			0.172	768	yz-20-7			0.108	700
yz-12-8			0.108	694	yy-20-8			0.11	698	yz-20-8			0.112	712
日次表 时间： 4.13 天气：晴
处理	O2	T	m3/m3	M	处理	O2	T	m3/m3	M	处理	O2	T	m3/m3	M
					by-ck			0.248	859	裸土			0.244	866
by-5-1			0.322	944	bz-5-1			0.318	940	by-12-1			0.362	992
by-5-2			0.297	916	bz-5-2			0.334	959	by-12-2			0.333	957
by-5-3			0.321	944	bz-5-3			0.258	862	by-12-3			0.357	986
by-5-4			0.296	912	bz-5-4			0.33	954	by-12-4			0.326	947
by-5-5			0.32	942	bz-5-5			0.317	939	by-12-5			0.367	998
by-5-6			0.326	949	bz-5-6			0.322	945	by-12-6			0.362	991
by-5-7			0.316	932	bz-5-7			0.332	956	by-12-7			0.326	950
by-5-8			0.298	917	bz-5-8			0.308	920	by-12-8			0.3	918
by-ck			0.264	877						bz-ck			0.289	906
bz-12-1			0.38	1013	by-20-1			0.377	1009	bz-20-1			0.391	1026
bz-12-2			0.358	988	by-20-2			0.399	1036	bz-20-2			0.387	1021
bz-12-3			0.316	938	by-20-3			0.381	1015	bz-20-3			0.395	1031
bz-12-4			0.285	904	by-20-4			0.333	965	bz-20-4			0.347	974
bz-12-5			0.356	985	by-20-5			0.335	959	bz-20-5			0.359	988
bz-12-6			0.307	926	by-20-6			0.376	1008	bz-20-6			0.33	954
bz-12-7			0.238	846	by-20-7			0.303	922	bz-20-7			0.31	930
bz-12-8			0.255	866	by-20-8			0.272	886	bz-20-8			0.322	944
					yy-ck			0.305	925
yy-5-1			0.369	999	yz-5-1			0.324	957	yy-12-1			0.366	996
yy-5-2			0.328	952	yz-5-2			0.332	969	yy-12-2			0.373	1004
yy-5-3			0.315	936	yz-5-3			0.323	950	yy-12-3			0.383	1017
yy-5-4			0.337	962	yz-5-4			0.319	941	yy-12-4			0.381	1014
yy-5-5			0.331	955	yz-5-5			0.303	923	yy-12-5			0.379	1012
yy-5-6			0.334	959	yz-5-6			0.307	927	yy-12-6			0.374	1006
yy-5-7			0.201	803	yz-5-7			0.229	836	yy-12-7			0.252	862
yy-5-8			0.305	925	yz-5-8			0.294	911	yy-12-8			0.267	880
yz-ck			0.206	809						yz-ck			0.279	894
yz-12-1			0.359	988	yy-20-1			0.398	1034	yz-20-1			0.38	1023
yz-12-2			0.358	987	yy-20-2			0.389	1022	yz-20-2			0.37	1001
yz-12-3			0.35	977	yy-20-3			0.39	1024	yz-20-3			0.394	1029
yz-12-4			0.379	1011	yy-20-4			0.392	1027	yz-20-4			0.388	1022
yz-12-5			0.366	997	yy-20-5			0.366	997	yz-20-5			0.383	1017
yz-12-6			0.39	1025	yy-20-6			0.39	1025	yz-20-6			0.385	1019
yz-12-7			0.262	875	yy-20-7			0.284	900	yz-20-7			0.222	827
yz-12-8			0.267	915	yy-20-8			0.296	904	yz-20-8			0.306	926
日次表 时间： 4.14 天气：雨
处理	O2	T	m3/m3	M	处理	O2	T	m3/m3	M	处理	O2	T	m3/m3	M
					by-ck			0.295	914	裸土			0.316	938
by-5-1			0.313	934	bz-5-1			0.316	957	by-12-1			0.35	977
by-5-2			0.311	932	bz-5-2			0.319	941	by-12-2			0.371	1002
by-5-3			0.332	957	bz-5-3			0.326	950	by-12-3			0.336	961
by-5-4			0.317	938	bz-5-4			0.317	938	by-12-4			0.288	904
by-5-5			0.33	954	bz-5-5			0.307	928	by-12-5			0.333	908
by-5-6			0.31	919	bz-5-6			0.298	916	by-12-6			0.324	947
by-5-7			0.34	966	bz-5-7			0.364	994	by-12-7			0.339	964
by-5-8			0.293	910	bz-5-8			0.289	916	by-12-8			0.303	922
by-ck			0.31	930						bz-ck			0.366	977
bz-12-1			0.342	968	by-20-1			0.393	1029	bz-20-1			0.383	1016
bz-12-2			0.354	979	by-20-2			0.391	1026	bz-20-2			0.369	970
bz-12-3			0.342	968	by-20-3			0.395	1031	bz-20-3			0.384	1024
bz-12-4			0.306	926	by-20-4			0.377	1009	bz-20-4			0.366	997
bz-12-5			0.278	894	by-20-5			0.38	1013	bz-20-5			0.388	1023
bz-12-6			0.338	963	by-20-6			0.386	1020	bz-20-6			0.369	1000
bz-12-7			0.292	909	by-20-7			0.371	1002	bz-20-7			0.377	1009
bz-12-8			0.278	893	by-20-8			0.371	1001	bz-20-8			0.367	997
					yy-ck			0.388	1012
yy-5-1			0.382	1016	yz-5-1			0.396	1032	yy-12-1			0.323	1022
yy-5-2			0.393	1029	yz-5-2			0.391	1015	yy-12-2			0.347	1023
yy-5-3			0.389	1023	yz-5-3			0.372	1004	yy-12-3			0.246	1006
yy-5-4			0.379	1012	yz-5-4			0.369	1000	yy-12-4			0.363	1006
yy-5-5			0.343	969	yz-5-5			0.352	979	yy-12-5			0.333	1002
yy-5-6			0.376	1009	yz-5-6			0.381	1018	yy-12-6			0.329	980
yy-5-7			0.361	990	yz-5-7			0.353	992	yy-12-7			0.313	1012
yy-5-8			0.376	1008	yz-5-8			0.352	980	yy-12-8			0.316	947
yz-ck			0.317	938						yz-ck			0.386	1022
yz-12-1			0.327	951	yy-20-1			0.365	996	yz-20-1			0.379	1023
yz-12-2			0.326	997	yy-20-2			0.394	1029	yz-20-2			0.371	1006
yz-12-3			0.331	955	yy-20-3			0.388	1026	yz-20-3			0.368	1006
yz-12-4			0.354	982	yy-20-4			0.391	1022	yz-20-4			0.371	1002
yz-12-5			0.325	949	yy-20-5			0.367	998	yz-20-5			0.356	980
yz-12-6			0.329	955	yy-20-6			0.369	1025	yz-20-6			0.388	1012
yz-12-7			0.315	937	yy-20-7			0.325	948	yz-20-7			0.325	947
yz-12-8			0.282	897	yy-20-8			0.344	970	yz-20-8			0.34	960
日次表 时间： 4.15 天气：雨
处理	O2	T	m3/m3	M	处理	O2	T	m3/m3	M	处理	O2	T	m3/m3	M
					by-ck			0.359	989	裸土			0.389	1022
by-5-1			0.367	998	bz-5-1			0.383	1014	by-12-1			0.363	993
by-5-2			0.37	1001	bz-5-2			0.364	994	by-12-2			0.384	1018
by-5-3			0.378	1005	bz-5-3			0.355	983	by-12-3			0.366	996
by-5-4			0.355	984	bz-5-4			0.384	1018	by-12-4			0.377	1009
by-5-5			0.363	994	bz-5-5			0.349	977	by-12-5			0.369	999
by-5-6			0.373	1002	bz-5-6			0.39	1024	by-12-6			0.37	1001
by-5-7			0.368	998	bz-5-7			0.303	922	by-12-7			0.377	1010
by-5-8			0.313	936	bz-5-8			0.33	955	by-12-8			0.355	984
by-ck			0.361	966						bz-ck			0.246	854
bz-12-1			0.377	1010	by-20-1			0.367	994	bz-20-1			0.375	1000
bz-12-2			0.364	994	by-20-2			0.365	995	bz-20-2			0.371	1004
bz-12-3			0.385	1019	by-20-3			0.367	989	bz-20-3			0.397	1033
bz-12-4			0.393	1024	by-20-4			0.383	1013	bz-20-4			0.366	997
bz-12-5			0.374	1006	by-20-5			0.349	970	bz-20-5			0.32	940
bz-12-6			0.375	1009	by-20-6			0.339	964	bz-20-6			0.324	947
bz-12-7			0.384	1018	by-20-7			0.315	929	bz-20-7			0.312	932
bz-12-8			0.365	999	by-20-8			0.208	808	bz-20-8			0.292	906
					yy-ck			0.225	828
yy-5-1			0.361	992	yz-5-1			0.348	976	yy-12-1			0.387	1021
yy-5-2			0.389	1024	yz-5-2			0.34	966	yy-12-2			0.386	1022
yy-5-3			0.376	1010	yz-5-3			0.346	973	yy-12-3			0.372	1010
yy-5-4			0.364	994	yz-5-4			0.316	938	yy-12-4			0.364	1006
yy-5-5			0.352	978	yz-5-5			0.301	920	yy-12-5			0.375	1007
yy-5-6			0.391	1026	yz-5-6			0.255	867	yy-12-6			0.386	1009
yy-5-7			0.309	930	yz-5-7			0.299	914	yy-12-7			0.369	996
yy-5-8			0.238	846	yz-5-8			0.354	982	yy-12-8			0.376	1009
yz-ck			0.369	1000						yz-ck			0.202	804
yz-12-1			0.375	1007	yy-20-1			0.375	1008	yz-20-1			0.367	998
yz-12-2			0.392	1027	yy-20-2			0.385	1018	yz-20-2			0.39	1025
yz-12-3			0.378	1013	yy-20-3			0.386	1020	yz-20-3			0.379	1016
yz-12-4			0.39	1024	yy-20-4			0.388	1022	yz-20-4			0.398	1034
yz-12-5			0.378	1011	yy-20-5			0.374	1006	yz-20-5			0.374	1004
yz-12-6			0.374	1006	yy-20-6			0.392	1027	yz-20-6			0.315	930
yz-12-7			0.363	993	yy-20-7			0.391	1030	yz-20-7			0.288	906
yz-12-8			0.357	985	yy-20-8			0.218	819	yz-20-8			0.333	957
日次表 时间：4.16 天气：阴
处理	O2	T	m3/m3	M	处理	O2	T	m3/m3	M	处理	O2	T	m3/m3	M
					by-ck			0.314	935	裸土			0.31	931
by-5-1			0.344	970	bz-5-1			0.47	974	by-12-1			0.336	961
by-5-2			0.313	934	bz-5-2			0.34	966	by-12-2			0.317	939
by-5-3			0.322	956	bz-5-3			0.357	986	by-12-3			0.332	956
by-5-4			0.329	953	bz-5-4			0.311	932	by-12-4			0.347	975
by-5-5			0.326	949	bz-5-5			0.36	978	by-12-5			0.327	951
by-5-6			0.297	916	bz-5-6			0.364	994	by-12-6			0.32	943
by-5-7			0.284	900	bz-5-7			0.346	973	by-12-7			0.266	879
by-5-8			0.31	930	bz-5-8			0.279	894	by-12-8			0.283	899
by-ck			0.335	960						bz-ck			0.346	973
bz-12-1			0.34	965	by-20-1			0.387	1022	bz-20-1			0.395	1030
bz-12-2			0.358	987	by-20-2			0.39	1025	bz-20-2			0.389	1023
bz-12-3			0.325	949	by-20-3			0.398	1034	bz-20-3			0.39	1024
bz-12-4			0.332	954	by-20-4			0.388	1022	bz-20-4			0.376	1008
bz-12-5			0.305	924	by-20-5			0.385	1018	bz-20-5			0.386	1020
bz-12-6			0.334	959	by-20-6			0.369	1000	bz-20-6			0.375	1007
bz-12-7			0.332	957	by-20-7			0.312	933	bz-20-7			0.28	896
bz-12-8			0.249	858	by-20-8			0.29	907	bz-20-8			0.345	972
					yy-ck			0.37	1002
yy-5-1			0.389	1024	yz-5-1			0.36	990	yy-12-1			0.352	980
yy-5-2			0.382	1015	yz-5-2			0.322	945	yy-12-2			0.317	939
yy-5-3			0.387	1021	yz-5-3			0.388	1022	yy-12-3			0.317	938
yy-5-4			0.274	888	yz-5-4			0.349	977	yy-12-4			0.31	930
yy-5-5			0.376	1006	yz-5-5			0.374	1006	yy-12-5			0.335	961
yy-5-6			0.387	1021	yz-5-6			0.386	999	yy-12-6			0.344	971
yy-5-7			0.339	964	yz-5-7			0.298	917	yy-12-7			0.346	973
yy-5-8			0.346	973	yz-5-8			0.309	926	yy-12-8			0.326	943
yz-ck			0.315	937						yz-ck			0.318	940
yz-12-1			0.33	954	yy-20-1			0.393	1029	yz-20-1			0.395	1031
yz-12-2			0.324	947	yy-20-2			0.397	1033	yz-20-2			0.399	1035
yz-12-3			0.347	974	yy-20-3			0.388	1023	yz-20-3			0.396	1032
yz-12-4			0.349	977	yy-20-4			0.389	1024	yz-20-4			0.397	1034
yz-12-5			0.339	961	yy-20-5			0.379	1009	yz-20-5			0.392	1028
yz-12-6			0.312	933	yy-20-6			0.391	1026	yz-20-6			0.391	1025
yz-12-7			0.344	971	yy-20-7			0.322	944	yz-20-7			0.336	961
yz-12-8			0.335	960	yy-20-8			0.327	950	yz-20-8			0.301	920
日次表 时间： 4.17 天气：阴
处理	O2	T	m3/m3	M	处理	O2	T	m3/m3	M	处理	O2	T	m3/m3	M
					by-ck			0.363	993	裸土			0.355	984
by-5-1			0.355	983	bz-5-1			0.366	996	by-12-1			0.369	1000
by-5-2			0.341	975	bz-5-2			0.358	987	by-12-2			0.356	985
by-5-3			0.364	994	bz-5-3			0.38	1013	by-12-3			0.358	987
by-5-4			0.357	986	bz-5-4			0.339	965	by-12-4			0.369	1001
by-5-5			0.349	976	bz-5-5			0.364	995	by-12-5			0.351	978
by-5-6			0.362	992	bz-5-6			0.345	974	by-12-6			0.367	997
by-5-7			0.359	989	bz-5-7			0.352	982	by-12-7			0.368	998
by-5-8			0.355	983	bz-5-8			0.334	958	by-12-8			0.365	995
by-ck			0.366	996						bz-ck			0.334	961
bz-12-1			0.349	976	by-20-1			0.337	962	bz-20-1			0.369	1000
bz-12-2			0.378	1010	by-20-2			0.312	940	bz-20-2			0.394	1030
bz-12-3			0.365	996	by-20-3			0.362	991	bz-20-3			0.386	1020
bz-12-4			0.369	994	by-20-4			0.353	980	bz-20-4			0.356	984
bz-12-5			0.37	1001	by-20-5			0.351	978	bz-20-5			0.367	998
bz-12-6			0.372	1003	by-20-6			0.369	1000	bz-20-6			0.366	997
bz-12-7			0.375	1007	by-20-7			0.332	957	bz-20-7			0.252	862
bz-12-8			0.365	995	by-20-8			0.348	968	bz-20-8			0.287	904
					yy-ck			0.348	975
yy-5-1			0.39	1025	yz-5-1			0.373	1005	yy-12-1			0.364	995
yy-5-2			0.398	1035	yz-5-2			0.384	1018	yy-12-2			0.334	982
yy-5-3			0.381	1001	yz-5-3			0.388	1022	yy-12-3			0.359	989
yy-5-4			0.37	1014	yz-5-4			0.32	943	yy-12-4			0.365	995
yy-5-5			0.352	980	yz-5-5			0.338	964	yy-12-5			0.359	988
yy-5-6			0.364	990	yz-5-6			0.351	978	yy-12-6			0.354	982
yy-5-7			0.326	950	yz-5-7			0.32	942	yy-12-7			0.347	974
yy-5-8			0.332	952	yz-5-8			0.318	940	yy-12-8			0.338	964
yz-ck			0.379	1012						yz-ck			0.317	940
yz-12-1			0.36	990	yy-20-1			0.373	1004	yz-20-1			0.371	1004
yz-12-2			0.367	998	yy-20-2			0.26	872	yz-20-2			0.376	1008
yz-12-3			0.371	1002	yy-20-3			0.364	994	yz-20-3			0.397	1033
yz-12-4			0.359	989	yy-20-4			0.399	1038	yz-20-4			0.399	1038
yz-12-5			0.35	978	yy-20-5			0.394	1032	yz-20-5			0.384	1017
yz-12-6			0.333	984	yy-20-6			0.372	1004	yz-20-6			0.393	1029
yz-12-7			0.38	1013	yy-20-7			0.313	934	yz-20-7			0.352	980
yz-12-8			0.367	997	yy-20-8			0.357	985	yz-20-8			0.264	876
日次表 时间： 4.18 天气：晴
处理	O2	T	m3/m3	M	处理	O2	T	m3/m3	M	处理	O2	T	m3/m3	M
					by-ck			0.298	919	裸土			0.333	957
by-5-1			0.293	911	bz-5-1			0.3	938	by-12-1			0.327	952
by-5-2			0.323	946	bz-5-2			0.33	954	by-12-2			0.291	908
by-5-3			0.334	959	bz-5-3			0.334	958	by-12-3			0.298	914
by-5-4			0.321	943	bz-5-4			0.337	962	by-12-4			0.315	936
by-5-5			0.329	953	bz-5-5			0.326	949	by-12-5			0.316	937
by-5-6			0.35	978	bz-5-6			0.334	959	by-12-6			0.31	931
by-5-7			0.32	946	bz-5-7			0.337	963	by-12-7			0.322	945
by-5-8			0.29	907	bz-5-8			0.315	936	by-12-8			0.302	901
by-ck			0.305	924						bz-ck			0.322	945
bz-12-1			0.323	946	by-20-1			0.384	1018	bz-20-1			0.383	1016
bz-12-2			0.316	938	by-20-2			0.386	1020	bz-20-2			0.391	1026
bz-12-3			0.295	913	by-20-3			0.369	1000	bz-20-3			0.397	1033
bz-12-4			0.283	899	by-20-4			0.353	981	bz-20-4			0.342	969
bz-12-5			0.327	951	by-20-5			0.356	984	bz-20-5			0.359	988
bz-12-6			0.294	912	by-20-6			0.378	1010	bz-20-6			0.388	1022
bz-12-7			0.292	909	by-20-7			0.32	942	bz-20-7			0.235	842
bz-12-8			0.278	893	by-20-8			0.24	848	bz-20-8			0.314	935
					yy-ck			0.337	963
yy-5-1			0.367	998	yz-5-1			0.373	1005	yy-12-1			0.314	934
yy-5-2			0.374	1006	yz-5-2			0.372	1004	yy-12-2			0.311	931
yy-5-3			0.363	993	yz-5-3			0.377	1009	yy-12-3			0.316	938
yy-5-4			0.342	979	yz-5-4			0.333	958	yy-12-4			0.316	938
yy-5-5			0.355	984	yz-5-5			0.33	954	yy-12-5			0.304	923
yy-5-6			0.369	1000	yz-5-6			0.316	937	yy-12-6			0.329	956
yy-5-7			0.312	933	yz-5-7			0.267	880	yy-12-7			0.266	878
yy-5-8			0.318	940	yz-5-8			0.273	887	yy-12-8			0.281	887
yz-ck			0.292	910						yz-ck			0.311	982
yz-12-1			0.309	930	yy-20-1			0.392	1028	yz-20-1			0.388	1022
yz-12-2			0.291	908	yy-20-2			0.369	1000	yz-20-2			0.379	1012
yz-12-3			0.272	886	yy-20-3			0.38	1022	yz-20-3			0.371	1002
yz-12-4			0.29	907	yy-20-4			0.379	1012	yz-20-4			0.346	973
yz-12-5			0.298	916	yy-20-5			0.386	1020	yz-20-5			0.359	988
yz-12-6			0.29	907	yy-20-6			0.368	999	yz-20-6			0.386	1020
yz-12-7			0.289	908	yy-20-7			0.23	836	yz-20-7			0.282	882
yz-12-8			0.309	930	yy-20-8			0.233	840	yz-20-8			0.241	849
日次表 时间：4.19 天气：晴
处理	O2	T	m3/m3	M	处理	O2	T	m3/m3	M	处理	O2	T	m3/m3	M
					by-ck			0.3	918	裸土			0.285	902
by-5-1			0.313	934	bz-5-1			0.358	987	by-12-1			0.336	961
by-5-2			0.366	997	bz-5-2			0.322	945	by-12-2			0.346	976
by-5-3			0.302	921	bz-5-3			0.336	961	by-12-3			0.361	991
by-5-4			0.327	950	bz-5-4			0.276	870	by-12-4			0.345	972
by-5-5			0.338	987	bz-5-5			0.237	844	by-12-5			0.348	975
by-5-6			0.339	964	bz-5-6			0.329	953	by-12-6			0.344	970
by-5-7			0.305	925	bz-5-7			0.328	948	by-12-7			0.339	965
by-5-8			0.345	942	bz-5-8			0.298	920	by-12-8			0.348	975
by-ck			0.31	931						bz-ck			0.293	910
bz-12-1			0.347	974	by-20-1			0.385	1019	bz-20-1			0.388	1022
bz-12-2			0.34	966	by-20-2			0.396	1032	bz-20-2			0.391	1026
bz-12-3			0.328	952	by-20-3			0.385	1018	bz-20-3			0.394	1029
bz-12-4			0.328	952	by-20-4			0.389	1024	bz-20-4			0.373	1004
bz-12-5			0.317	938	by-20-5			0.367	997	bz-20-5			0.347	974
bz-12-6			0.306	926	by-20-6			0.366	997	bz-20-6			0.346	973
bz-12-7			0.337	962	by-20-7			0.345	972	bz-20-7			0.291	908
bz-12-8			0.267	892	by-20-8			0.275	890	bz-20-8			0.301	920
					yy-ck			0.354	981
yy-5-1			0.388	1022	yz-5-1			0.388	1012	yy-12-1			0.354	983
yy-5-2			0.389	1024	yz-5-2			0.392	1027	yy-12-2			0.35	977
yy-5-3			0.385	1019	yz-5-3			0.391	1026	yy-12-3			0.374	1004
yy-5-4			0.341	967	yz-5-4			0.284	901	yy-12-4			0.353	981
yy-5-5			0.351	978	yz-5-5			0.266	878	yy-12-5			0.33	954
yy-5-6			0.353	981	yz-5-6			0.321	943	yy-12-6			0.372	1004
yy-5-7			0.33	954	yz-5-7			0.329	953	yy-12-7			0.334	958
yy-5-8			0.308	928	yz-5-8			0.354	983	yy-12-8			0.325	949
yz-ck			0.338	954						yz-ck			0.3	918
yz-12-1			0.346	973	yy-20-1			0.311	932	yz-20-1			0.322	945
yz-12-2			0.356	984	yy-20-2			0.313	934	yz-20-2			0.317	939
yz-12-3			0.358	987	yy-20-3			0.308	928	yz-20-3			0.32	942
yz-12-4			0.354	983	yy-20-4			0.304	923	yz-20-4			0.301	920
yz-12-5			0.335	960	yy-20-5			0.326	949	yz-20-5			0.327	950
yz-12-6			0.349	947	yy-20-6			0.356	984	yz-20-6			0.282	898
yz-12-7			0.351	979	yy-20-7			0.292	910	yz-20-7			0.255	866
yz-12-8			0.339	965	yy-20-8			0.282	898	yz-20-8			0.296	914
日次表 时间：4.20 天气：晴
处理	O2	T	m3/m3	M	处理	O2	T	m3/m3	M	处理	O2	T	m3/m3	M
					by-ck			0.222	827	裸土			0.235	842
by-5-1			0.295	913	bz-5-1			0.236	844	by-12-1			0.31	930
by-5-2			0.276	890	bz-5-2			0.268	881	by-12-2			0.264	876
by-5-3			0.271	884	bz-5-3			0.252	863	by-12-3			0.24	848
by-5-4			0.255	865	bz-5-4			0.268	881	by-12-4			0.298	916
by-5-5			0.246	855	bz-5-5			0.272	888	by-12-5			0.267	880
by-5-6			0.261	872	bz-5-6			0.255	868	by-12-6			0.267	880864
by-5-7			0.257	868	bz-5-7			0.272	885	by-12-7			0.254	897
by-5-8			0.253	864	bz-5-8			0.241	852	by-12-8			0.282
by-ck			0.254	864						bz-ck			0.168	881
bz-12-1			0.253	863	by-20-1			0.382	1022	bz-20-1			0.391	1023
bz-12-2			0.262	874	by-20-2			0.398	1035	bz-20-2			0.387	1021
bz-12-3			0.245	854	by-20-3			0.389	1010	bz-20-3			0.384	1017
bz-12-4			0.293	911	by-20-4			0.323	946	bz-20-4			0.34	966
bz-12-5			0.262	874	by-20-5			0.306	936	bz-20-5			0.31	931
bz-12-6			0.244	853	by-20-6			0.322	944	bz-20-6			0.366	996
bz-12-7			0.237	832	by-20-7			0.228	834	bz-20-7			0.298	916
bz-12-8			0.242	850	by-20-8			0.234	841	bz-20-8			0.367	990
					yy-ck			0.221	825
yy-5-1			0.387	1021	yz-5-1			0.396	1032	yy-12-1			0.384	1017
yy-5-2			0.377	1010	yz-5-2			0.383	1016	yy-12-2			0.396	1025
yy-5-3			0.392	1048	yz-5-3			0.32	975	yy-12-3			0.388	1021
yy-5-4			0.339	965	yz-5-4			0.306	919	yy-12-4			0.33	962
yy-5-5			0.228	884	yz-5-5			0.291	908	yy-12-5			0.341	973
yy-5-6			0.274	900	yz-5-6			0.281	897	yy-12-6			0.32	952
yy-5-7			0.333	958	yz-5-7			0.276	891	yy-12-7			0.289	900
yy-5-8			0.213	816	yz-5-8			0.268	877	yy-12-8			0.284	895
yz-ck			0.261	865						yz-ck			0.286	902
yz-12-1			0.395	1025	yy-20-1			0.24	848	yz-20-1			0.295	913
yz-12-2			0.389	1018	yy-20-2			0.264	877	yz-20-2			0.298	916
yz-12-3			0.399	1030	yy-20-3			0.275	890	yz-20-3			0.274	888
yz-12-4			0.354	984	yy-20-4			0.278	893	yz-20-4			0.276	890
yz-12-5			0.321	950	yy-20-5			0.275	889	yz-20-5			0.246	856
yz-12-6			0.369	999	yy-20-6			0.25	860	yz-20-6			0.268	881
yz-12-7			0.261	881	yy-20-7			0.271	885	yz-20-7			0.242	858
yz-12-8			0.254	873	yy-20-8			0.242	850	yz-20-8			0.232	839
日次表 时间： 4.21 天气：晴
处理	O2	T	m3/m3	M	处理	O2	T	m3/m3	M	处理	O2	T	m3/m3	M
					by-ck			0.292	909	裸土			0.212	816
by-5-1			0.278	893	bz-5-1			0.311	932	by-12-1			0.286	902
by-5-2			0.288	905	bz-5-2			0.292	910	by-12-2			0.304	924
by-5-3			0.259	870	bz-5-3			0.284	900	by-12-3			0.312	933
by-5-4			0.309	930	bz-5-4			0.288	905	by-12-4			0.317	938
by-5-5			0.275	889	bz-5-5			0.264	876	by-12-5			0.327	950
by-5-6			0.292	909	bz-5-6			0.254	864	by-12-6			0.28	895
by-5-7			0.256	858	bz-5-7			0.268	882	by-12-7			0.292	909
by-5-8			0.275	890	bz-5-8			0.289	901	by-12-8			0.288	905
by-ck			0.279	894						bz-ck			0.339	964
bz-12-1			0.322	944	by-20-1			0.362	992	bz-20-1			0.343	969
bz-12-2			0.291	908	by-20-2			0.359	988	bz-20-2			0.337	962
bz-12-3			0.301	920	by-20-3			0.355	984	bz-20-3			0.368	998
bz-12-4			0.297	915	by-20-4			0.318	940	bz-20-4			0.325	948
bz-12-5			0.299	918	by-20-5			0.311	932	bz-20-5			0.292	909
bz-12-6			0.305	925	by-20-6			0.298	916	bz-20-6			0.317	938
bz-12-7			0.279	894	by-20-7			0.303	922	bz-20-7			0.298	916
bz-12-8			0.29	907	by-20-8			0.321	943	bz-20-8			0.303	923
					yy-ck			0.369	1000
yy-5-1			0.353	982	yz-5-1			0.349	977	yy-12-1			0.34	965
yy-5-2			0.395	1030	yz-5-2			0.354	982	yy-12-2			0.393	1028
yy-5-3			0.391	1026	yz-5-3			0.377	1009	yy-12-3			0.395	1031
yy-5-4			0.23	836	yz-5-4			0.244	853	yy-12-4			0.361	991
yy-5-5			0.33	954	yz-5-5			0.257	868	yy-12-5			0.276	890
yy-5-6			0.348	975	yz-5-6			0.273	887	yy-12-6			0.36	990
yy-5-7			0.306	926	yz-5-7			0.299	918	yy-12-7			0.269	886
yy-5-8			0.281	896	yz-5-8			0.276	890	yy-12-8			0.318	940
yz-ck			0.272	885						yz-ck			0.274	888
yz-12-1			0.384	1018	yy-20-1			0.387	1047	yz-20-1			0.38	1013
yz-12-2			0.374	1006	yy-20-2			0.366	996	yz-20-2			0.334	959
yz-12-3			0.377	1009	yy-20-3			0.357	986	yz-20-3			0.354	982
yz-12-4			0.246	855	yy-20-4			0.393	1028	yz-20-4			0.384	1017
yz-12-5			0.334	959	yy-20-5			0.368	1003	yz-20-5			0.386	1020
yz-12-6			0.3	919	yy-20-6			0.369	1000	yz-20-6			0.381	1014
yz-12-7			0.357	986	yy-20-7			0.323	946	yz-20-7			0.32	942
yz-12-8			0.29	907	yy-20-8			0.293	910	yz-20-8			0.283	899
日次表 时间： 4.22 天气：阴（雨）
处理	O2	T	m3/m3	M	处理	O2	T	m3/m3	M	处理	O2	T	m3/m3	M
					by-ck			0.235	844	裸土			0.262	875
by-5-1			0.284	899	bz-5-1			0.238	846	by-12-1			0.296	914
by-5-2			0.265	878	bz-5-2			0.254	865	by-12-2			0.292	909
by-5-3			0.234	841	bz-5-3			0.285	901	by-12-3			0.284	898
by-5-4			0.239	847	bz-5-4			0.221	895	by-12-4			0.293	910
by-5-5			0.265	877	bz-5-5			0.269	882	by-12-5			0.252	862
by-5-6			0.228	834	bz-5-6			0.296	914	by-12-6			0.259	870
by-5-7			0.257	868	bz-5-7			0.274	888	by-12-7			0.256	866
by-5-8			0.238	845	bz-5-8			0.301	919	by-12-8			0.254	865
by-ck			0.247	857						bz-ck			0.303	922
bz-12-1			0.275	890	by-20-1			0.303	922	bz-20-1			0.284	901
bz-12-2			0.284	900	by-20-2			0.322	945	bz-20-2			0.292	910
bz-12-3			0.283	898	by-20-3			0.296	914	bz-20-3			0.268	881
bz-12-4			0.249	858	by-20-4			0.309	929	bz-20-4			0.281	896
bz-12-5			0.272	886	by-20-5			0.274	888	bz-20-5			0.283	899
bz-12-6			0.282	898	by-20-6			0.288	905	bz-20-6			0.273	877
bz-12-7			0.246	856	by-20-7			0.244	853	bz-20-7			0.261	873
bz-12-8			0.228	835	by-20-8			0.247	856	bz-20-8			0.237	846
					yy-ck			0.344	970
yy-5-1			0.383	1016	yz-5-1			0.394	1028	yy-12-1			0.393	1029
yy-5-2			0.39	1024	yz-5-2			0.383	1017	yy-12-2			0.398	1034
yy-5-3			0.394	1029	yz-5-3			0.381	1013	yy-12-3			0.394	1030
yy-5-4			0.268	891	yz-5-4			0.25	860	yy-12-4			0.308	928
yy-5-5			0.32	942	yz-5-5			0.272	886	yy-12-5			0.315	936
yy-5-6			0.354	982	yz-5-6			0.251	861	yy-12-6			0.368	999
yy-5-7			0.289	906	yz-5-7			0.266	875	yy-12-7			0.299	918
yy-5-8			0.289	903	yz-5-8			0.225	830	yy-12-8			0.3	919
yz-ck			0.353	981						yz-ck			0.23	836
yz-12-1			0.388	1029	yy-20-1			0.276	890	yz-20-1			0.318	940
yz-12-2			0.397	1033	yy-20-2			0.26	872	yz-20-2			0.33	954
yz-12-3			0.372	1004	yy-20-3			0.38	1013	yz-20-3			0.39	1025
yz-12-4			0.261	873	yy-20-4			0.379	1012	yz-20-4			0.384	1018
yz-12-5			0.283	898	yy-20-5			0.383	1016	yz-20-5			0.394	1030
yz-12-6			0.229	836	yy-20-6			0.371	1012	yz-20-6			0.379	1012
yz-12-7			0.211	815	yy-20-7			0.367	997	yz-20-7			0.397	1033
yz-12-8			0.278	893	yy-20-8			0.387	1021	yz-20-8			0.37	1001
日次表 时间：2022 4.23 天气：晴
处理	O2	T	m3/m3	M	处理	O2	T	m3/m3	M	处理	O2	T	m3/m3	M
					by-ck			0.279	894	裸土			0.245	855
by-5-1			0.291	917	bz-5-1			0.345	972	by-12-1			0.351	979
by-5-2			0.301	920	bz-5-2			0.257	869	by-12-2			0.367	998
by-5-3			0.318	929	bz-5-3			0.314	935	by-12-3			0.366	996
by-5-4			0.298	916	bz-5-4			0.279	895	by-12-4			0.31	931
by-5-5			0.315	930	bz-5-5			0.293	911	by-12-5			0.271	885
by-5-6			0.255	866	bz-5-6			0.274	889	by-12-6			0.311	932
by-5-7			0.248	858	bz-5-7			0.243	852	by-12-7			0.278	893
by-5-8			0.273	885	bz-5-8			0.247	856	by-12-8			0.262	875
by-ck			0.221	825						bz-ck			0.308	929
bz-12-1			0.252	862	by-20-1			0.359	989	bz-20-1			0.378	1010
bz-12-2			0.351	978	by-20-2			0.397	1033	bz-20-2			0.389	1024
bz-12-3			0.353	981	by-20-3			0.398	1034	bz-20-3			0.377	1009
bz-12-4			0.265	878	by-20-4			0.332	956	bz-20-4			0.349	976
bz-12-5			0.343	970	by-20-5			0.338	964	bz-20-5			0.348	975
bz-12-6			0.279	895	by-20-6			0.367	992	bz-20-6			0.288	905
bz-12-7			0.26	871	by-20-7			0.253	863	bz-20-7			0.295	917
bz-12-8			0.238	869	by-20-8			0.221	826	bz-20-8			0.289	906
					yy-ck			0.267	880
yy-5-1			0.361	990	yz-5-1			0.291	908	yy-12-1			0.395	1030
yy-5-2			0.373	1004	yz-5-2			0.339	964	yy-12-2			0.383	1017
yy-5-3			0.37	1000	yz-5-3			0.337	962	yy-12-3			0.382	1016
yy-5-4			0.367	880	yz-5-4			0.258	870	yy-12-4			0.306	926
yy-5-5			0.33	954	yz-5-5			0.254	867	yy-12-5			0.296	914
yy-5-6			0.318	940	yz-5-6			0.214	817	yy-12-6			0.315	936
yy-5-7			0.269	882	yz-5-7			0.279	894	yy-12-7			0.256	867
yy-5-8			0.275	889	yz-5-8			0.26	872	yy-12-8			0.329	953
yz-ck			0.32	942						yz-ck			0.21	813
yz-12-1			0.382	1015	yy-20-1			0.377	1003	yz-20-1			0.374	1006
yz-12-2			0.395	1030	yy-20-2			0.391	1026	yz-20-2			0.361	990
yz-12-3			0.363	93	yy-20-3			0.397	1033	yz-20-3			0.34	966
yz-12-4			0.22	824	yy-20-4			0.39	1025	yz-20-4			0.378	1010
yz-12-5			0.218	822	yy-20-5			0.347	974	yz-20-5			0.371	1002
yz-12-6			0.194	795	yy-20-6			0.376	1008	yz-20-6			0.304	924
yz-12-7			0.214	818	yy-20-7			0.244	853	yz-20-7			0.223	828
yz-12-8			0.294	912	yy-20-8			0.221	826	yz-20-8			0.274	888
日次表 时间： 2022 4.24 天气：阴
处理	O2	T	m3/m3	M	处理	O2	T	m3/m3	M	处理	O2	T	m3/m3	M
					by-ck			0.141	732	裸土			0.168	763
by-5-1			0.169	765	bz-5-1			0.178	775	by-12-1			0.233	840
by-5-2			0.134	724	bz-5-2			0.201	803	by-12-2			0.255	865
by-5-3			0.192	792	bz-5-3			0.199	801	by-12-3			0.242	850
by-5-4			0.194	794	bz-5-4			0.177	774	by-12-4			0.235	843
by-5-5			0.169	765	bz-5-5			0.126	714	by-12-5			0.202	803
by-5-6			0.168	764	bz-5-6			0.143	735	by-12-6			0.242	851
by-5-7			0.156	750	bz-5-7			0.182	780	by-12-7			0.185	784
by-5-8			0.151	743	bz-5-8			0.167	792	by-12-8			0.134	724
by-ck			0.134	723						bz-ck			0.186	785
bz-12-1			0.217	821	by-20-1			0.26	872	bz-20-1			0.176	772
bz-12-2			0.255	866	by-20-2			0.265	877	bz-20-2			0.153	746
bz-12-3			0.238	846	by-20-3			0.245	854	bz-20-3			0.188	787
bz-12-4			0.214	817	by-20-4			0.222	827	bz-20-4			0.203	804
bz-12-5			0.221	826	by-20-5			0.219	823	bz-20-5			0.252	862
[truncated: 705 more rows]
[truncated: 69 more columns]

## Sheet: soil moisture
date	by-5-1	by-5-2	by-5-3	by-5-4	by-5-5	by-5-6	by-5-7	by-5-8	by-ck	bz-5-1	bz-5-2	bz-5-3	bz-5-4	bz-5-5	bz-5-6	bz-5-7	bz-5-8	by-12-1	by-12-2	by-12-3	by-12-4	by-12-5	by-12-6	by-12-7	by-12-8	by-ck	bz-12-1	bz-12-2	bz-12-3	bz-12-4	bz-12-5	bz-12-6	bz-12-7	bz-12-8	by-20-1	by-20-2	by-20-3	by-20-4	by-20-5	by-20-6	by-20-7	by-20-8	bz-ck1	bz-20-1	bz-20-2	bz-20-3	bz-20-4	bz-20-5	bz-20-6
2022-03-03	0.165	0.181	0.14	0.17	0.144	0.183	0.172	0.178	0.146	0.241	0.251	0.298	0.225	0.253	0.27	0.299	0.157	0.191	0.229	0.133	0.191	0.176	0.16	0.162	0.224	0.143	0.214	0.168	0.169	0.307	0.154	0.181	0.176	0.19	0.148	0.121	0.162	0.101	0.161	0.19	0.239	0.22	0.227	0.183	0.229	0.299	0.159	0.24	0.237
2022-03-04	0.186	0.197	0.132	0.164	0.15	0.159	0.17	0.144	0.213	0.191	0.228	0.269	0.209	0.227	0.198	0.281	0.122	0.191	0.233	0.186	0.184	0.168	0.145	0.162	0.216	0.203	0.283	0.159	0.237	0.281	0.177	0.152	0.142	0.144	0.144	0.161	0.133	0.129	0.186	0.148	0.26	0.25	0.177	0.129	0.193	0.237	0.138	0.223	0.182
2022-03-05	0.167	0.203	0.195	0.17	0.131	0.14	0.228	0.224	0.167	0.191	0.206	0.24	0.218	0.222	0.201	0.37	0.114	0.171	0.228	0.144	0.179	0.151	0.162	0.208	0.272	0.166	0.345	0.27	0.205	0.213	0.238	0.181	0.319	0.308	0.125	0.141	0.121	0.104	0.16	0.204	0.367	0.282	0.21	0.161	0.204	0.212	0.182	0.184	0.212
2022-03-06	0.267	0.241	0.29	0.256	0.182	0.204	0.195	0.181	0.281	0.392	0.31	0.342	0.308	0.325	0.207	0.288	0.227	0.279	0.332	0.203	0.317	0.306	0.235	0.218	0.221	0.282	0.243	0.242	0.219	0.308	0.245	0.213	0.237	0.277	0.197	0.225	0.258	0.284	0.325	0.376	0.248	0.241	0.36	0.211	0.349	0.325	0.204	0.207	0.233
2022-03-07	0.304	0.266	0.251	0.249	0.187	0.228	0.175	0.167	0.249	0.255	0.266	0.345	0.23	0.207	0.318	0.218	0.189	0.195	0.18	0.163	0.235	0.239	0.218	0.137	0.152	0.233	0.219	0.234	0.204	0.221	0.2	0.214	0.177	0.204	0.185	0.177	0.208	0.19	0.159	0.146	0.189	0.176	0.205	0.182	0.225	0.242	0.286	0.267	0.21
2022-03-08	0.225	0.314	0.274	0.27	0.286	0.298	0.168	0.138	0.249	0.259	0.33	0.258	0.257	0.323	0.337	0.221	0.151	0.287	0.303	0.315	0.274	0.301	0.324	0.205	0.2	0.235	0.349	0.342	0.318	0.324	0.325	0.315	0.284	0.24	0.339	0.358	0.256	0.22	0.343	0.356	0.245	0.258	0.333	0.367	0.333	0.352	0.309	0.325	0.36
2022-03-09	0.334	0.358	0.358	0.34	0.367	0.345	0.101	0.169	0.162	0.349	0.354	0.359	0.361	0.34	0	0.215	0.17	0.378	0.394	0.369	0.378	0.392	0.331	0.269	0.295	0.186	0.344	0.339	0.361	0.326	0.38	0.362	0.221	0.245	0.317	0.391	0.374	0.275	0.357	0.368	0.218	0.166	0.25	0.354	0.335	0.368	0.341	0.385	0.333
2022-03-10	0.332	0.281	0.362	0.275	0.318	0.33	0.06	0.095	0.119	0.342	0.278	0.319	0.274	0.332	0.25	0.215	0.163	0.276	0.273	0.287	0.255	0.281	0.274	0.222	0.17	0.139	0.277	0.314	0.335	0.262	0.273	0.28	0.257	0.234	0.295	0.353	0.297	0.25	0.234	0.209	0.152	0.136	0.204	0.292	0.219	0.288	0.283	0.336	0.3
2022-03-11	0.344	0.346	0.373	0.395	0.385	0.386	0.13	0.133	0.128	0.318	0.378	0.344	0.399	0.394	0.361	0.219	0.147	0.357	0.341	0.349	0.391	0.373	0.396	0.22	0.247	0.133	0.304	0.322	0.374	0.388	0.394	0.366	0.18	0.189	0.385	0.395	0.344	0.397	0.373	0.384	0.122	0.108	0.245	0.327	0.383	0.386	0.362	0.396	0.339
2022-03-12	0.167	0.174	0.177	0.166	0.225	0.152	0.098	0.064	0.108	0.229	0.147	0.166	0.158	0.136	0.193	0.194	0.127	0.265	0.246	0.244	0.251	0.205	0.24	0.151	0.123	0.12	0.219	0.265	0.255	0.251	0.205	0.24	0.237	0.161	0.261	0.234	0.258	0.326	0.33	0.274	0.114	0.123	0.271	0.292	0.306	0.262	0.296	0.295	0.324
2022-03-13	0.185	0.145	0.156	0.189	0.213	0.149	0.064	0.08	0.105	0.192	0.218	0.257	0.236	0.17	0.217	0.113	0.08	0.255	0.286	0.286	0.235	0.288	0.239	0.125	0.138	0.187	0.301	0.319	0.308	0.332	0.293	0.311	0.108	0.107	0.282	0.255	0.288	0.309	0.274	0.256	0.022	0.047	0.197	0.315	0.262	0.284	0.331	0.259	0.302
2022-03-14	0.381	0.376	0.324	0.308	0.249	0.225	0.102	0.093	0.105	0.311	0.322	0.356	0.221	0.226	0.254	0.125	0.122	0.35	0.344	0.388	0.351	0.338	0.329	0.145	0.122	0.127	0.388	0.244	0.332	0.311	0.345	0.298	0.152	0.148	0.337	0.347	0.34	0.341	0.357	0.33	0.119	0.124	0.17	0.366	0.378	0.344	0.343	0.38	0.312
2022-03-15	0.241	0.271	0.296	0.325	0.289	0.28	0.055	0.092	0.16	248	0.247	0.276	0.271	0.25	0.239	0.098	0.102	0.282	0.306	0.289	0.297	0.205	0.278	0.137	0.182	0.11	0.225	0.217	0.225	0.246	0.24	0.196	0.15	0.118	0.213	0.215	0.298	0.312	0.284	0.21	0.12	0.075	0.241	0.293	0.274	0.283	0.266	0.218	0.299
2022-03-16	0.203	0.242	0.337	0.295	0.266	0.226	0.228	0.185	0.194	0.329	0.29	0.283	0.27	0.319	0.35	0.271	0.288	0.319	0.298	0.308	0.286	0.269	0.341	0.265	0.252	0.318	0.29	0.283	0.287	0.299	0.31	0.303	0.29	0.324	0.297	0.341	0.328	0.323	0.264	0.284	217	0.21	0.292	0.34	0.276	0.283	0.273	0.268	0.344
2022-03-17	0.237	0.216	0.24	0.237	0.254	0.21	0.215	0.241	0.194	0.27	0.245	0.23	0.21	0.214	0.302	0.28	0.219	0.23	0.219	0.222	0.29	0.281	0.26	0.262	0.26	0.285	0.247	0.25	0.243	0.219	0.22	0.24	0.247	0.273	0.244	0.21	0.215	0.27	0.26	0.255	0.235	0.21	0.267	0.25	0.243	0.24	0.259	0.233	0.24
2022-03-18	0.251	0.353	0.294	0.314	0.267	0.224	0.234	0.281	0.256	0.324	0.286	0.298	0.29	0.263	0.221	0.305	0.311	0.342	0.399	0.398	0.337	0.322	0.37	0.283	0.242	0.204	0.353	0.347	0.355	0.381	0.361	0.333	0.246	0.214	0.352	0.358	0.355	0.308	0.356	0.343	0.243	0.228	0.231	0.287	0.337	0.301	0.324	0.294	0.27
2022-03-19	0.238	0.22	0.21	0.196	0.201	0.258	0.204	0.202	0.25	0.276	0.247	0.282	0.243	0.215	0.247	0.269	0.273	0.241	0.251	0.24	0.252	0.243	0.236	0.206	0.211	0.247	0.217	0.226	0.231	0.261	0.243	0.234	0.243	0.245	0.248	0.265	0.227	0.226	0.222	0.251	0.219	0.236	0.262	0.282	0.241	0.214	0.253	0.276	0.281
2022-03-20	0.288	0.285	0.293	0.283	0.296	0.285	0.292	0.252	0.253	0.3	0.283	0.292	0.298	0.288	0.284	0.307	0.273	0.308	0.355	0.337	0.335	0.336	0.309	0.32	0.315	0.327	0.323	0.289	0.302	0.298	0.324	0.349	0.291	0.322	0.279	0.29	0.294	0.32	0.293	0.298	0.291	0.288	0.285	0.28	0.298	0.325	0.282	0.331	0.305
2022-03-21	0.199	0.242	0.224	0.216	0.245	0.218	0.12	0.197	0.207	0.15	0.143	0.221	0.218	0.227	0.245	0.162	0.185	0.198	0.178	0.182	0.213	0.176	0.168	0.153	0.162	0.153	0.145	0.209	0.152	0.2	0.182	0.21	0.121	0.151	0.29	0.273	0.272	0.27	0.334	0.276	0.174	0.232	0.138	0.256	0.248	0.266	0.272	0.265	0.246
2022-03-22	0.373	0.343	0.35	0.327	0.35	0.371	0.352	0.341	0.353	0.341	0.339	0.316	0.335	0.36	0.351	0.34	0.326	0.33	0.34	0.322	0.315	0.323	0.34	0.35	0.327	0.35	0.313	0.352	0.334	0.319	0.32	0.314	0.32	0.314	0.317	0.309	0.313	0.324	0.35	0.34	0.35	0.319	0.321	0.316	0.323	0.311	0.35	0.341	0.351
2022-03-23	0.248	0.231	0.27	0.254	0.211	0.206	0.197	0.242	0.269	0.256	0.237	0.26	0.217	0.222	0.235	0.212	0.23	0.283	0.247	0.211	0.262	0.213	0.261	0.201	0.197	0.234	0.219	0.222	0.241	0.218	0.223	0.241	0.232	0.211	0.241	0.211	0.217	0.197	0.21	0.189	0.21	0.237	0.199	0.21	0.23	0.243	0.199	0.207	0.237
2022-03-24	0.296	0.36	0.334	0.268	0.308	0.293	0.23	0.221	0.286	0.293	0.303	0.34	0.222	0.234	0.249	0.253	0.257	0.222	0.231	0.239	0.178	0.226	0.204	0.266	0.262	0.256	0.21	0.232	0.288	0.253	0.24	0.214	0.186	0.189	0.245	0.244	0.232	0.256	0.237	0.28	0.239	0.276	0.201	0.223	0.245	0.203	0.19	0.175	0.183
2022-03-25	0.394	0.384	0.355	0.398	0.35	0.378	0.374	0.381	0.375	0.381	0.388	0.397	0.306	0.39	0.362	0.361	0.22	0.322	0.337	0.311	0.308	0.349	0.327	0.313	0.31	0.366	0.382	0.36	0.384	0.382	0.311	0.293	0.293	0.277	0.392	0.298	0.336	0.308	0.376	0.355	0.328	0.315	0.303	0.369	0.355	0.386	0.312	0.373	0.322
2022-03-26	0.305	0.275	0.281	0.237	0.229	0.222	0.208	0.218	0.208	0.295	0.271	0.286	60.255	0.244	0.247	0.236	0.204	0.244	0.285	0.286	0.279	0.234	0.309	0.228	0.195	0.197	0.224	0.251	0.247	0.274	0.294	0.269	0.224	0.219	0.275	0.264	0.262	0.238	0.301	0.293	0.199	0.242	0.222	0.21	0.241	0.229	0.297	0.308	0.257
2022-03-27	0.338	0.337	0.315	0.241	0.271	0.247	0.25	0.265	0.28	0.318	0.344	0.303	0.27	0.349	0.318	0.299	0.235	0.394	0.391	0.395	0.269	0.336	0.279	0.248	0.226	0.238	0.362	0.272	0.284	0.314	0.32	0.311	0.197	0.275	0.348	0.274	0.324	0.296	0.349	0.359	0.233	0.211	0.256	0.344	0.354	0.374	0.341	0.354	0.344
2022-03-28	0.255	0.243	0.245	0.181	0.204	0.267	0.27	0.211	0.226	0.347	0.336	0.322	0.255	0.259	0.239	0.284	0.263	0.226	0.227	0.252	0.245	0.208	0.283	0.175	0.189	0.193	0.252	0.291	0.266	0.259	0.274	0.256	0.184	0.174	0.266	0.296	0.254	0.241	0.253	0.289	0.1922	0.182	0.194	0.268	0.267	0.303	0.283	0.288	0.254
2022-03-29	0.307	0.32	0.319	0.227	0.224	0.215	0.251	0.26	0.226	0.359	0.341	0.336	0.232	0.233	0.234	0.213	0.197	0.271	0.331	0.318	0.316	0.326	0.324	0.21	0.231	0.208	0.354	0.343	0.305	0.328	0.31	0.304	0.215	0.219	0.325	0.304	0.332	0.315	0.323	0.347	0.232	0.207	0.209	0.35	0.363	0.356	0.354	0.355	0.337
2022-03-30	0.334	0.356	0.344	0.322	0.334	0.361	0.181	0.187	0.27	0.226	0.206	0.319	0.338	0.352	0.179	0.246	0.217	0.337	0.293	0.359	0.353	0.325	0.266	0.201	0.221	0.293	0.356	0.35	0.361	0.311	0.334	0.344	0.189	0.191	0.266	0.309	0.292	0.288	0.263	0.305	0.192	0.172	0.175	0.337	0.292	0.307	0.311	0.336	0.25
2022-03-31	0.378	0.376	0.381	0.314	0.282	0.298	0.274	0.287	0.299	0.365	0.361	0.318	0.32	0.323	0.324	0.315	0.288	0.363	0.333	0.377	0.312	0.381	0.335	0.263	0.313	0.289	0.35	0.399	0.364	0.386	0.34	0.383	0.314	0.295	0.34	0.355	0.366	0.379	0.334	0.342	0.311	0.261	0.26	0.323	0.346	0.306	0.381	0.361	0.364
2022-04-01	0.31	0.293	0.286	0.257	0.259	0.238	0.228	0.255	0.246	0.276	0.312	0.298	0.25	0.27	0.233	0.27	0.224	0.335	0.291	0.35	0.336	0.354	0.237	0.24	0.233	0.235	0.35	0.327	0.341	0.268	0.315	0.31	0.267	0.245	0.32	0.339	0.25	0.355	0.332	0.347	0.221	0.229	0.227	0.31	0.339	0.318	0.365	0.366	0.36
2022-04-02	0.328	0.35	0.378	0.203	0.248	0.288	0.296	0.275	0.31	0.31	0.325	0.315	0.252	0.276	0.309	0.258	0.194	0.311	0.292	0.395	0.313	0.341	0.369	0.228	0.243	0.231	0.346	0.359	0.357	0.309	0.339	0.319	0.196	0.197	0.3	0.381	0.315	0.328	0.342	0.333	0.228	0.177	0.213	0.302	0.321	0.339	0.299	0.317	0.328
2022-04-03	0.306	0.263	0.29	0.211	0.194	0.196	0.24	0.25	0.191	0.282	0.284	0.287	0.181	0.236	0.21	0.227	0.162	0.311	0.365	0.383	0.319	0.301	0.302	0.208	0.215	0.194	0.345	0.342	0.355	0.259	0.294	0.207	0.183	0.193	0.329	0.22	0.31	0.244	0.308	0.208	0.205	0.173	0.197	0.274	0.357	0.341	0.286	0.298	0.332
2022-04-04	0.245	0.262	0.275	0.161	0.17	0.183	0.185	0.187	0.209	0.235	0.242	0.21	0.183	0.135	0.215	0.187	0.163	0.334	0.322	0.331	0.313	0.302	0.241	0.141	0.198	0.184	0.341	0.325	0.34	0.248	0.216	0.228	0.155	0.131	0.256	0.346	0.312	0.288	0.314	0.26	0.133	0.119	0.141	0.278	0.323	0.267	0.246	0.317	0.272
2022-04-05	0.215	0.226	0.244	0.18	0.199	0.191	0.21	0.205	0.212	0.24	0.23	0.237	0.177	0.151	0.177	0.18	0.192	0.363	0.349	0.352	0.286	0.274	0.285	0.174	0.172	0.202	0.359	0.374	0.351	0.276	0.224	0.23	0.145	0.167	0.249	0.289	0.252	0.222	0.325	0.264	0.147	0.132	0.146	0.237	0.343	0.348	0.247	0.319	0.327
2022-04-06	0.261	0.226	0.251	0.157	0.185	0.162	0.234	0.205	0.21	0.277	0.276	0.278	0.168	0.185	0.178	0.2	0.155	0.369	0.349	0.323	0.294	0.283	0.297	0.141	0.16	0.197	0.349	0.335	0.338	0.25	0.24	0.204	0.138	0.148	0.262	0.254	0.257	0.244	0.283	0.269	0.173	0.172	0.148	0.213	0.251	0.278	0.277	0.256	0.272
2022-04-07	0.268	0.223	0.232	0.103	0.157	0.137	0.16	0.176	0.165	0.242	0.212	0.24	0.113	0.123	0.106	0.129	0.184	0.379	0.381	0.35	0.357	0.28	0.332	0.133	0.126	0.159	0.396	0.378	0.39	0.275	0.232	0.181	0.108	0.116	0.215	0.262	0.297	0.186	0.333	0.32	0.116	0.107	0.318	0.3	0.317	0.294	0.199	0.298	0.259
2022-04-08	0.205	0.164	0.172	0.163	0.119	0.132	0.204	0.172	0.153	0.208	0.196	0.19	0.146	0.119	0.145	0.121	0.153	0.365	0.373	0.389	0.229	0.218	0.204	0.102	0.096	0.108	0.388	0.368	0.387	0.144	0.192	0.179	0.108	0.167	0.376	0.373	0.363	0.154	0.171	0.218	0.091	0.086	0.101	0.364	0.356	0.355	0.203	0.14	0.186
2022-04-09	0.187	0.13	0.144	0.101	0.114	0.107	0.151	0.11	0.102	0.123	0.117	0.093	0.101	0.112	0.072	0.116	0.114	0.341	0.324	0.314	0.219	0.207	0.203	0.119	0.099	0.189	0.285	0.32	0.343	0.099	0.12	0.102	0.099	0.112	0.295	0.357	0.313	0.142	0.217	0.235	0.139	0.119	0.129	0.312	0.311	0.323	0.172	0.152	0.187
2022-04-10	0.139	0.108	0.137	0.067	0.094	0.078	0.114	0.091	0.074	0.083	0.121	0.094	0.092	0.067	0.08	0.082	0.066	0.369	0.368	0.39	0.16	0.14	0.171	0.068	0.092	0.094	0.377	0.388	0.381	0.101	0.114	0.127	0.107	0.079	0.372	0.379	0.344	0.102	0.167	0.199	0.083	0.069	0.057	0.368	0.319	0.372	0.157	0.192	0.765
2022-04-11	0.133	0.092	0.074	0.05	0.044	0.071	0.072	0.075	0.073	0.09	0.086	0.078	0.089	0.077	0.047	0.07	0.072	0.359	0.347	0.351	0.07	0.108	0.077	0.092	0.051	0.087	0.367	0.36	0.361	0.152	0.138	0.153	0.072	0.058	0.377	0.392	0.362	0.121	0.134	0.177	0.049	0.036	0.046	0.342	0.385	0.352	0.105	0.133	0.162
2022-04-12	0.132	0.128	0.102	0.082	0.106	0.108	0.11	0.084	0.121	0.136	0.099	0.106	0.087	0.107	0.102	0.143	0.116	0.375	0.367	0.323	0.153	0.181	0.159	0.078	0.104	0.106	0.358	0.388	0.383	0.106	0.102	0.134	0.1	0.099	0.332	0.342	0.348	0.084	0.166	0.184	0.079	0.089	0.089	0.375	0.363	0.372	0.105	0.143	0.125
2022-04-13	0.322	0.297	0.321	0.296	0.32	0.326	0.316	0.298	0.248	0.318	0.334	0.258	0.33	0.317	0.322	0.332	0.308	0.362	0.333	0.357	0.326	0.367	0.362	0.326	0.3	0.264	0.38	0.358	0.316	0.285	0.356	0.307	0.238	0.255	0.377	0.399	0.381	0.333	0.335	0.376	0.303	0.272	0.289	0.391	0.387	0.395	0.347	0.359	0.33
2022-04-14	0.313	0.311	0.332	0.317	0.33	0.31	0.34	0.293	0.295	0.316	0.319	0.326	0.317	0.307	0.298	0.364	0.289	0.35	0.371	0.336	0.288	0.333	0.324	0.339	0.303	0.31	0.342	0.354	0.342	0.306	0.278	0.338	0.292	0.278	0.393	0.391	0.395	0.377	0.38	0.386	0.371	0.371	0.366	0.383	0.369	0.384	0.366	0.388	0.369
2022-04-15	0.367	0.37	0.378	0.355	0.363	0.373	0.368	0.313	0.359	0.383	0.364	0.355	0.384	0.349	0.39	0.303	0.33	0.363	0.384	0.366	0.377	0.369	0.37	0.377	0.355	0.361	0.377	0.364	0.385	0.393	0.374	0.375	0.384	0.365	0.367	0.365	0.367	0.383	0.349	0.339	0.315	0.208	0.246	0.375	0.371	0.397	0.366	0.32	0.324
2022-04-16	0.344	0.313	0.322	0.329	0.326	0.297	0.284	0.31	0.314	0.47	0.34	0.357	0.311	0.36	0.364	0.346	0.279	0.336	0.317	0.332	0.347	0.327	0.32	0.266	0.283	0.335	0.34	0.358	0.325	0.332	0.305	0.334	0.332	0.249	0.387	0.39	0.398	0.388	0.385	0.369	0.312	0.29	0.346	0.395	0.389	0.39	0.376	0.386	0.375
2022-04-17	0.355	0.341	0.364	0.357	0.349	0.362	0.359	0.355	0.363	0.366	0.358	0.38	0.339	0.364	0.345	0.352	0.334	0.369	0.356	0.358	0.369	0.351	0.367	0.368	0.365	0.366	0.349	0.378	0.365	0.369	0.37	0.372	0.375	0.365	0.337	0.312	0.362	0.353	0.351	0.369	0.332	0.348	0.334	0.369	0.394	0.386	0.356	0.367	0.366
2022-04-18	0.293	0.323	0.334	0.321	0.329	0.35	0.32	0.29	0.298	0.3	0.33	0.334	0.337	0.326	0.334	0.337	0.315	0.327	0.291	0.298	0.315	0.316	0.31	0.322	0.302	0.305	0.323	0.316	0.295	0.283	0.327	0.294	0.292	0.278	0.384	0.386	0.369	0.353	0.356	0.378	0.32	0.24	0.322	0.383	0.391	0.397	0.342	0.359	0.388
2022-04-19	0.313	0.366	0.302	0.327	0.338	0.339	0.305	0.345	0.3	0.358	0.322	0.336	0.276	0.237	0.329	0.328	0.298	0.336	0.346	0.361	0.345	0.348	0.344	0.339	0.348	0.31	0.347	0.34	0.328	0.328	0.317	0.306	0.337	0.267	0.385	0.396	0.385	0.389	0.367	0.366	0.345	0.275	0.293	0.388	0.391	0.394	0.373	0.347	0.346
2022-04-20	0.295	0.276	0.271	0.255	0.246	0.261	0.257	0.253	0.222	0.236	0.268	0.252	0.268	0.272	0.255	0.272	0.241	0.31	0.264	0.24	0.298	0.267	0.267	0.254	0.282	0.254	0.253	0.262	0.245	0.293	0.262	0.244	0.237	0.242	0.382	0.398	0.389	0.323	0.306	0.322	0.228	0.234	0.168	0.391	0.387	0.384	0.34	0.31	0.366
2022-04-21	0.278	0.288	0.259	0.309	0.275	0.292	0.256	0.275	0.292	0.311	0.292	0.284	0.288	0.264	0.254	0.268	0.289	0.286	0.304	0.312	0.317	0.327	0.28	0.292	0.288	0.279	0.322	0.291	0.301	0.297	0.299	0.305	0.279	0.29	0.362	0.359	0.355	0.318	0.311	0.298	0.303	0.321	0.339	0.343	0.337	0.368	0.325	0.292	0.317
2022-04-22	0.284	0.265	0.234	0.239	0.265	0.228	0.257	0.238	0.235	0.238	0.254	0.285	0.221	0.269	0.296	0.274	0.301	0.296	0.292	0.284	0.293	0.252	0.259	0.256	0.254	0.247	0.275	0.284	0.283	0.249	0.272	0.282	0.246	0.228	0.303	0.322	0.296	0.309	0.274	0.288	0.244	0.247	0.303	0.284	0.292	0.268	0.281	0.283	0.273
2022-04-23	0.291	0.301	0.318	0.298	0.315	0.255	0.248	0.273	0.279	0.345	0.257	0.314	0.279	0.293	0.274	0.243	0.247	0.351	0.367	0.366	0.31	0.271	0.311	0.278	0.262	0.221	0.252	0.351	0.353	0.265	0.343	0.279	0.26	0.238	0.359	0.397	0.398	0.332	0.338	0.367	0.253	0.221	0.308	0.378	0.389	0.377	0.349	0.348	0.288
2022-04-24	0.169	0.134	0.192	0.194	0.169	0.168	0.156	0.151	0.141	0.178	0.201	0.199	0.177	0.126	0.143	0.182	0.167	0.233	0.255	0.242	0.235	0.202	0.242	0.185	0.134	0.134	0.217	0.255	0.238	0.214	0.221	0.2	0.154	0.147	0.26	0.265	0.245	0.222	0.219	0.201	0.145	0.17	0.186	0.176	0.153	0.188	0.203	0.252	0.243
2022-04-25	0.304	0.313	0.317	0.316	0.305	0.31	0.304	0.302	0.294	0.302	0.321	0.332	0.3	0.307	0.313	0.302	0.315	0.313	0.295	0.31	0.297	0.31	0.287	0.289	0.309	0.29	0.294	0.313	0.298	0.317	0.315	0.33	0.293	0.317	0.307	0.329	0.31	0.309	0.333	0.318	0.312	0.315	0.312	0.32	0.31	0.306	0.309	0.299	0.305
2022-04-26	0.272	0.221	0.211	0.227	0.266	0.221	0.265	0.222	0.22	0.235	0.244	0.266	0.247	0.229	0.286	0.227	0.336	0.251	0.24	0.236	0.222	0.247	0.293	0.231	0.236	0.264	0.268	0.26	0.256	0.233	0.284	0.24	0.215	0.239	0.228	0.24	0.279	0.275	0.276	0.252	0.263	0.298	0.231	0.306	0.269	0.303	0.281	0.281	0.283
2022-04-27	0.301	0.313	0.303	0.283	0.244	0.252	0.261	0.316	0.261	0.288	0.292	0.26	0.252	0.307	0.269	0.249	0.226	0.275	0.269	0.299	0.265	0.275	0.283	0.276	0.281	0	0.291	0.303	0.28	0.293	0.318	0.298	0.251	0.295	0.24	0.275	0.298	0.257	0.28	0.304	0.295	0.252	0.252	0.254	0.271	0.295	0.284	0.294	0.279
2022-04-28	0.316	0.482	0.342	0.307	0.338	0.337	0.364	0.323	0.32	0.328	0.365	0.362	0.317	0.327	0.323	0.326	0.328	0.374	0.358	0.374	0.365	0.34	0.317	0.328	0.344	0.324	0.339	0.339	0.342	0.355	0.356	0.357	0.34	0.336	0.322	0.334	0.3	0.324	0.346	0.327	0.334	0.325	0.321	0.341	0.306	0.328	0.317	0.325	0.364
2022-04-29	0.217	0.311	0.301	0.241	0.277	0.235	0.222	0.281	0.314	0.294	0.325	0.314	0.264	0.31	0.295	0.245	0.219	0.315	0.325	0.291	0.317	0.33	0.32	0.337	0.326	0.323	0.294	0.252	0.28	0.309	0.321	0.33	0.295	0.328	0.307	0.327	0.334	0.311	0.312	0.331	0.275	0.291	0.328	0.315	0.322	0.293	0.328	0.288	0.307
2022-04-30	0.308	0.276	0.322	0.282	0.279	0.287	0.243	0.286	0.226	0.276	0.25	0.277	0.269	0.281	0.28	0.274	0.26	0.31	0.33	0.339	0.324	0.33	0.286	0.272	0.277	0.276	0.328	0.348	0.299	0.272	0.272	0.3	0.298	0.279	0.34	0.311	0.321	0.317	0.323	0.293	0.289	0.277	0.266	0.286	0.282	0.296	0.308	0.277	0.285
2022-05-01	0.228	0.245	0.242	0.177	0.245	0.188	0.212	0.249	0.222	0.267	0.266	0.238	0.202	0.211	0.202	0.214	0.222	0.229	0.282	0.227	0.269	0.27	0.273	0.225	0.203	0.21	0.277	0.269	0.24	0.288	0.244	0.248	0.179	0.177	0.266	0.242	0.239	0.249	0.259	0.263	0.223	0.244	0.107	0.291	0.264	0.279	0.266	0.28	0.235
2022-05-02	0.228	0.272	0.281	0.22	0.253	0.237	0.247	0.232	0.252	0.248	0.267	0.254	0.252	0.218	0.221	0.204	0.22	0.247	0.265	0.273	0.258	0.245	0.281	0.205	0.232	0.2	0.257	0.266	0.271	0.225	0.27	0.25	0.211	0.237	0.197	0.244	0.269	0.272	0.26	0.262	0.226	0.225	0.225	0.298	0.277	0.241	0.267	0.232	0.267
2022-05-03	0.269	0.185	0.267	0.197	0.206	0.201	0.23	0.273	0.281	0.258	0.263	0.259	0.219	0.215	0.208	0.221	0.204	0.258	0.278	0.264	0.286	0.289	0.272	0.189	0.201	0.201	0.291	0.245	0.26	0.181	0.246	0.255	0.182	0.155	0.17	0.178	0.242	0.213	0.257	0.251	0.251	0.249	0.223	0.17	0.175	0.189	0.259	0.24	0.254
2022-05-04	0.191	0.21	0.211	0.184	0.197	0.227	0.198	0.183	0.228	0.271	0.261	0.272	0.281	0.201	0.193	0.22	0.186	0.234	0.235	0.191	0.228	0.22	0.226	0.176	0.186	0.203	0.201	0.18	0.201	0.197	0.212	0.245	0.203	0.227	0.193	0.2	0.205	0.215	0.221	0.198	0.219	0.246	0.218	0.219	0.181	0.216	0.211	0.222	0.188
2022-05-05	0.252	0.252	0.236	0.233	0.276	0.201	0.22	0.164	0.164	0.226	0.228	0.239	0.179	0.231	0.141	0.241	0.196	0.264	0.267	0.254	0.254	0.239	0.216	0.261	0.195	0.174	0.27	0.279	0.257	0.254	0.231	0.226	0.194	0.22	0.262	0.282	0.244	0.273	0.279	0.263	0.174	0.183	0.215	0.266	0.25	0.27	0.231	0.211	0.178
2022-05-06	0.197	0.211	0.177	0.173	0.21	0.176	0.184	0.208	0.154	0.193	0.213	0.259	0.173	0.187	0.17	0.198	0.144	0.175	0.207	0.209	0.195	0.192	0.177	0.173	0.18	0.191	0.21	0.111	0.22	0.216	0.205	0.224	0.2	0.182	0.203	0.213	0.207	0.181	0.2	0.211	0.194	0.213	0.194	0.206	0.194	0.213	0.248	0.203	0.206
2022-05-07	0.2	0.211	0.235	0.194	0.221	0.191	0.182	0.178	0.194	0.236	0.225	0.21	0.154	0.163	0.135	0.161	0.145	0.203	0.214	0.197	0.225	0.201	0.228	0.2	0.169	0.169	0.22	0.176	0.195	0.19	0.216	0.217	0.134	0.157	0.174	0.176	0.195	0.231	0.174	0.233	0.233	0.15	0.153	0.188	0.188	0.172	0.158	0.137	0.194
2022-05-08	0.251	0.224	0.226	0.137	0.165	0.213	0.185	0.194	0.197	0.238	0.251	0.286	0.177	0.178	0.192	0.159	0.169	0.211	0.201	0.168	0.251	0.2	0.214	0.185	0.179	0.177	0.238	0.181	0.27	0.242	0.196	0.244	0.182	0.177	0.151	0.172	0.232	0.238	0.277	0.236	0.201	0.165	0.186	0.247	0.185	0.178	0.194	0.174	0.212
2022-05-09	0.225	0.178	0.219	0.172	0.206	0.175	0.188	0.14	0.16	0.206	0.203	0.189	0.199	0.215	0.194	0.191	0.185	0.165	0.214	0.209	0.225	0.218	0.172	0.179	0.136	0.22	0.222	0.209	0.218	0.226	0.196	0.202	0.201	0.195	0.249	0.248	0.241	0.241	0.233	0.218	0.181	0.16	0.196	0.225	0.211	0.183	0.202	0.115	0.219
2022-05-10	0.215	0.222	0.221	0.235	0.246	0.186	0.212	0.218	0.209	0.244	0.271	0.214	0.228	0.225	0.229	0.185	0.177	0.203	0.211	0.225	0.208	0.267	0.227	0.204	0.223	0.219	0.216	0.228	0.204	0.198	0.209	0.215	0.219	0.218	0.23	0.206	0.269	0.264	0.195	0.224	0.228	0.249	0.204	0.263	0.254	0.234	0.193	0.306	0.225
2022-05-11	0.2	0.25	0.218	0.193	0.167	0.156	0.155	0.175	0.238	0.222	0.279	0.194	0.213	0.181	0.197	0.166	0.157	0.18	0.243	0.237	0.247	0.225	0.213	0.194	0.189	0.149	0.222	0.22	0.201	0.165	0.204	0.24	0.179	0.176	0.224	0.206	0.238	0.244	0.224	0.191	0.152	0.187	0.216	0.167	0.176	0.188	0.196	0.137	0.196
2022-05-12	0.217	0.211	0.208	0.167	0.211	0.232	0.195	0.201	0.206	0.215	0.207	0.223	0.218	0.181	0.183	0.194	0.142	0.199	0.214	0.198	0.217	0.191	0.177	0.198	0.179	0.186	0.201	0.21	0.197	0.203	0.204	0.235	0.189	0.199	0.213	0.236	0.221	0.25	0.211	0.211	0.213	0.172	0.203	0.264	0.2	0.215	0.234	0.188	0.213
WI	0.00697783	0.00696853	0.00517035	0.00469159	0.00549957	0.00652441	0.00359643	0.00341457	0	0.00835362	0.00587037	0.00637022	0.00363197	0.0084293	0.00691575	0.00710603	0.00139892	0.0212059	0.017919	0.0212092	0.0108191	0.0120537	0.00501987	0.0052833	0.00388108	0	0.0257776	0.0231948	0.0245594	0.00214623	0.0105654	0.00578764	0.00284694	0.00280917	0.0243322	0.0265742	0.0225207	0.0150961	0.016506	0.018423	0.00378037	0	0	0.0196958	0.0236498	0.0306041	0.0219521	0.0219915	0.0173288
*1000	6.97783	6.96853	5.17035	4.69159	5.49957	6.52441	3.59643	3.41457	0	8.35362	5.87037	6.37022	3.63197	8.4293	6.91575	7.10603	1.39892	21.2059	17.919	21.2092	10.8191	12.0537	5.01987	5.2833	3.88108	0	25.7776	23.1948	24.5594	2.14623	10.5654	5.78764	2.84694	2.80917	24.3322	26.5742	22.5207	15.0961	16.506	18.423	3.78037	0	0	19.6958	23.6498	30.6041	21.9521	21.9915	17.3288
WI(ASD)	13.7702	14.2389	16.3293	13.7631	10.7031	11.16	7.06909	8.04462	8.13902	16.9844	12.3691	20.9573	8.19069	16.3801	13.3173	9.13091	5.88587	59.3676	19.6448	29.0537	17.0434	15.4769	12.9952	9.11455	8.04965	6.83758	50.5285	36.6017	35.2901	12.1255	12.9653	13.2416	6.47371	9.94546	30.0274	53.6595	50.6575	26.7941	27.0209	21.4386	8.99245	6.21944	4.14	41.4522	47.8311	62.2105	29.1336	20.814	18.4777
WI(ASD2)	25.7549	27.0662	29.5135	23.6494	20.6705	20.7035	13.8606	15.357	15.6498	30.4263	25.4974	35.2513	17.1056	26.9449	22.8265	17.6911	12.1004	76.3007	36.5719	46.2945	31.1371	29.2943	25.7671	16.6752	15.6258	13.582	67.6593	53.4326	52.3021	24.4531	25.6884	24.6836	13.1895	16.8183	46.3212	71.3531	67.6766	40.4242	42.7676	36.796	17.2095	12.2143	8.56007	57.6881	65.3207	76.0492	43.4653	35.4841	32.4257
New WI	0.0151719	0.0187031	0.0165601	0.0102517	0.0107712	0.0188709	0.00769863	0.00774261	0.00184085	0.0137248	0.0108846	0.0170577	0.00693448	0.0138988	0.0120983	0.0123162	0.00544111	0.0580096	0.0461789	0.0580108	0.0335828	0.0294442	0.0134898	0.0104693	0.00822698	0.00184085	0.0605695	0.0585032	0.0575705	0.0102311	0.0212753	0.0161963	0.00712144	0.00539528	0.0505588	0.0694974	0.0556361	0.0393661	0.0476413	0.0424427	0.00906096	0	0.000744404	0.0663339	0.0582925	0.0760116	0.0559378	0.0566223	0.0450528
*1000	15.1719	18.7031	16.5601	10.2517	10.7712	18.8709	7.69863	7.74261	1.84085	13.7248	10.8846	17.0577	6.93448	13.8988	12.0983	12.3162	5.44111	58.0096	46.1789	58.0108	33.5828	29.4442	13.4898	10.4693	8.22698	1.84085	60.5695	58.5032	57.5705	10.2311	21.2753	16.1963	7.12144	5.39528	50.5588	69.4974	55.6361	39.3661	47.6413	42.4427	9.06096	0	0.744404	66.3339	58.2925	76.0116	55.9378	56.6223	45.0528
WI old	0.00516429	0.00734732	0.00546781	0.00485416	0.00569015	0.00674834	0.00372521	0.00352441	0	0.00864519	0.00608001	0.00663647	0.00375938	0.00941206	0.00716223	0.00735836	0.00142702	0.0223953	0.0188836	0.0226143	0.0112981	0.0127616	0.00519179	0.00546689	0.00400605	0	0.0274051	0.0247367	0.026733	0.00221609	0.010985	0.00669556	0.00293897	0.00285965	0.0259897	0.0283781	0.0233928	0.0158159	0.0171617	0.0193667	0.0039061	0	0	0.0204042	0.024823	0.0333755	0.0238995	0.0243675	0.019119
*1000	5.16429	7.34732	5.46781	4.85416	5.69015	6.74834	3.72521	3.52441	0	8.64519	6.08001	6.63647	3.75938	9.41206	7.16223	7.35836	1.42702	22.3953	18.8836	22.6143	11.2981	12.7616	5.19179	5.46689	4.00605	0	27.4051	24.7367	26.733	2.21609	10.985	6.69556	2.93897	2.85965	25.9897	28.3781	23.3928	15.8159	17.1617	19.3667	3.9061	0	0	20.4042	24.823	33.3755	23.8995	24.3675	19.119
[truncated: 53 more columns]

## Sheet: by-5-1
id	日期	Volume SM	corr SM	SWWFPS		0	Ilatime	index		coef	Daily WI	WI			laf	1	iStage	0	0	T	ASI
94	2016-03-03	0.165	0.165	0.342692	1	0	0	0	0	0.654753	0	0	0		1.1951	1	4	0	0	14.8137	0.613118
95	2016-03-04	0.186	0.186	0.386308	1	0	0	0	0	0.668188	0	0	0		1.1158	1	4	0	0	16.9	0.600581
96	2016-03-05	0.167	0.167	0.346846	1	0	0	0	0	0.681354	0	0	0		1.18755	1	4	0	0	16.7158	0.601616
97	2016-03-06	0.267	0.267	0.554538	1	0	0	0	0	0.694236	0	0	0		0.80993	0.80993	4	0.19007	0.19007	12.025	0.632976
98	2016-03-07	0.304	0.304	0.631385	0.95691	1	0	0	0	0.706822	0	0	0		0.67021	0.67021	4	0.51986	0.51986	14.3286	0.616303
99	2016-03-08	0.225	0.225	0.467308	1	0	0	0	0	0.7191	0	0	0		0.968531	0.968531	4	0	0.523007	15.435	0.609194
100	2016-03-09	0.334	0.334	0.693692	0.731907	1	0	0	0	0.731059	0	0	0		0.556923	0.556923	4	0.443077	0.443077	17.0297	0.59986
101	2016-03-10	0.332	0.332	0.689538	0.70819	2	0	0	0	0.742691	0	0	0		0.564476	0.564476	4	0.388508	0.486629	19.4759	0.587405
102	2016-03-11	0.344	0.344	0.714462	0.602212	3	0	0	0	0.753989	0	0	0		0.519161	0.519161	4	0.869347	0.869347	22.3484	0.575236
103	2016-03-12	0.167	0.167	0.346846	1	0	0	0	0	0.764948	0	0	0		1.18755	1	4	0	0.869347	21.752	0.577567
104	2016-03-13	0.185	0.185	0.384231	1	0	0	0	0	0.775564	0	0	0		1.11958	1	4	0	0	23.061	0.572574
105	2016-03-14	0.381	0.35	0.726923	0.581536	1	0	0	0	0.785835	0	0	0		0.496503	0.496503	4	0.503497	0.503497	21.0444	0.580461
106	2016-03-15	0.241	0.241	0.500538	1	0	0	0	0	0.79576	0	0	0		0.908112	0.908112	5	0	0.512685	22.0982	0.576202
107	2016-03-16	0.203	0.203	0.421615	1	0	0	0	0	0.805338	0	0	0		1.05161	1	5	0	0	19.3846	0.587832
108	2016-03-17	0.237	0.237	0.492231	1	0	0	0	0	0.814573	0	0	0		0.923217	0.923217	5	0.0767832	0.0767832	12.0567	0.632728
109	2016-03-18	0.251	0.251	0.521308	1	0	0	0	0	0.823465	0	0	0		0.87035	0.87035	5	0.206434	0.206434	12.2133	0.63151
110	2016-03-19	0.238	0.238	0.494308	1	0	0	0	0	0.832018	0	0	0		0.919441	0.919441	5	0	0.21449	10.6063	0.64465
111	2016-03-20	0.288	0.288	0.598154	1	0	0	0	0	0.840238	0	0	0		0.730629	0.730629	5	0.269371	0.269371	6.23333	0.688784
112	2016-03-21	0.199	0.199	0.413308	1	0	0	0	0	0.848129	0	0	0		1.06671	1	5	0	0.269371	6.39333	0.686922
113	2016-03-22	0.373	0.35	0.726923	0.864237	1	0	0	0	0.855697	0	0	0		0.496503	0.496503	5	0.503497	0.503497	7.05806	0.679406
114	2016-03-23	0.248	0.248	0.515077	1	0	0	0	0	0.862949	0	0	0		0.881678	0.881678	5	0	0.515329	10.9323	0.641865
115	2016-03-24	0.296	0.296	0.614769	1	0	0	0	0	0.869892	0	0	0		0.70042	0.70042	5	0.29958	0.29958	11.7935	0.634803
116	2016-03-25	0.394	0.35	0.726923	0.714061	1	0	0	0	0.876533	0	0	0		0.496503	0.496503	5	0.803077	0.803077	12.83	0.626844
117	2016-03-26	0.305	0.305	0.633462	0.956623	2	0	0	0	0.882881	0	0	0		0.666434	0.666434	5	0	0.836434	14.0355	0.61828
118	2016-03-27	0.338	0.338	0.702	0.727862	3	0	0	0	0.888944	0	0	0		0.541818	0.541818	6	0.458182	0.458182	15.8355	0.606752
119	2016-03-28	0.255	0.255	0.529615	1	0	0	0	0	0.894731	0	0	0		0.855245	0.855245	6	0	0.530559	17.3258	0.598237
120	2016-03-29	0.307	0.307	0.637615	0.871174	1	0	0	0	0.90025	0	0	0		0.658881	0.658881	6	0.341119	0.341119	18.4194	0.592526
121	2016-03-30	0.334	0.334	0.693692	0.711332	2	0	0	0	0.90551	0	0	0		0.556923	0.556923	6	0.784196	0.784196	18.3931	0.592658
122	2016-03-31	0.378	0.35	0.726923	0.668511	3	0	0	0	0.91052	0	0	0		0.496503	0.496503	6	1.28769	1.28769	15.1613	0.610902
123	2016-04-01	0.31	0.31	0.643846	0.908735	4	1	1	0.0912652	0.915289	0.0835341	0.0835341	0.0835341		0.647552	0.647552	6	0	1.46392	15.0032	0.611903
124	2016-04-02	0.328	0.328	0.681231	0.764942	5	2	1.12272	0.196791	0.919827	0.181014	0.264548	0.348082		0.57958	0.57958	6	0.42042	0.42042	17.1931	0.59896
125	2016-04-03	0.306	0.306	0.635538	0.871532	6	3	1.20138	0.0849821	0.924142	0.0785355	0.343083	0.691165		0.662657	0.662657	6	0	0.589091	18.8129	0.590575
126	2016-04-04	0.245	0.245	0.508846	1	0	0	0	0	0.928242	0	0.343083	1.03425		0.893007	0.893007	6	0	0.0534965	17.9548	0.594899
127	2016-04-05	0.215	0.215	0.446538	1	0	0	0	0	0.932138	0	0.343083	1.37733		1.00629	1	6	0	0	19.8474	0.585691
128	2016-04-06	0.261	0.261	0.542077	1	0	0	0	0	0.935836	0	0.343083	1.72041		0.832587	0.832587	6	0.167413	0.167413	16.9222	0.600457
129	2016-04-07	0.268	0.268	0.556615	1	0	0	0	0	0.939346	0	0.343083	2.0635		0.806154	0.806154	6	0.361259	0.361259	21.15	0.58002
130	2016-04-08	0.205	0.205	0.425769	1	0	0	0	0	0.942676	0	0.343083	2.40658		1.04406	1	7	0	0.361259	23.3571	0.571505
131	2016-04-09	0.187	0.187	0.388385	1	0	0	0	0	0.945833	0	0.343083	2.74966		1.11203	1	7	0	0	25.0286	0.565871
132	2016-04-10	0.139	0.139	0.288692	1	0	0	0	0	0.948826	0	0.343083	3.09275		1.29329	1	7	0	0	25.3857	0.564749
133	2016-04-11	0.133	0.133	0.276231	1	0	0	0	0	0.951662	0	0.343083	3.43583		1.31594	1	7	0	0	26.0143	0.562842
134	2016-04-12	0.132	0.132	0.274154	1	0	0	0	0	0.954349	0	0.343083	3.77891		1.31972	1	7	0	0	18.0571	0.59437
135	2016-04-13	0.322	0.322	0.668769	0.799103	1	0	0	0	0.956893	0	0.343083	4.122		0.602238	0.602238	7	0.397762	0.397762	17.2857	0.598455
136	2016-04-14	0.313	0.313	0.650077	0.94883	2	0	0	0	0.959301	0	0.343083	4.46508		0.636224	0.636224	7	0	0.57965	12.1286	0.632167
137	2016-04-15	0.367	0.35	0.726923	0.734388	3	0	0	0	0.96158	0	0.343083	4.80816		0.496503	0.496503	7	0.503497	0.503497	11.9	0.633959
138	2016-04-16	0.344	0.344	0.714462	0.766465	4	1	1	0.233535	0.963736	0.225066	0.56815	5.37631		0.519161	0.519161	7	0.0423945	0.743916	12.0571	0.632724
139	2016-04-17	0.355	0.35	0.726923	0.715	5	2	1.12272	0.244311	0.965776	0.23595	0.8041	6.18041		0.496503	0.496503	7	0.545891	0.545891	12.7857	0.627173
140	2016-04-18	0.293	0.293	0.608538	0.966795	6	3	1.20138	0.0167266	0.967705	0.0161864	0.820286	7.0007		0.711748	0.711748	7	0	0.690017	17.5714	0.596917
141	2016-04-19	0.313	0.313	0.650077	0.826805	7	4	1.2605	0.109691	0.969528	0.106349	0.926635	7.92733		0.636224	0.636224	7	0.363776	0.363776	19.0429	0.589459
142	2016-04-20	0.295	0.295	0.612692	0.979006	8	5	1.30836	0.00637811	0.971252	0.00619474	0.932829	8.86016		0.704196	0.704196	8	0	0.511678	16.0714	0.605344
143	2016-04-21	0.278	0.278	0.577385	0.998359	9	6	1.34881	0.000175231	0.97288	0.000170479	0.933	9.79316		0.768392	0.768392	8	0	0.115804	21.9429	0.57681
144	2016-04-22	0.284	0.284	0.589846	0.958786	10	7	1.38398	0.0121127	0.974419	0.0118029	0.944803	10.738		0.745734	0.745734	8	0.254266	0.254266	22.3	0.575421
145	2016-04-23	0.291	0.291	0.604385	0.905333	11	8	1.41519	0.0355733	0.975873	0.034715	0.979518	11.7175		0.719301	0.719301	8	0.534965	0.534965	23.4286	0.571251
146	2016-04-24	0.169	0.169	0.351	1	0	0	0	0	0.977246	0	0.979518	12.697		1.18	1	8	0	0.534965	24.6286	0.567161
147	2016-04-25	0.304	0.304	0.631385	0.829794	1	0	0	0	0.978543	0	0.979518	13.6765		0.67021	0.67021	8	0.32979	0.32979	23.2714	0.571812
148	2016-04-26	0.272	0.272	0.564923	0.996893	2	0	0	0	0.979767	0	0.979518	14.656		0.791049	0.791049	8	0	0.434266	25.6833	0.563836
149	2016-04-27	0.301	0.301	0.625154	0.83245	3	0	0	0	0.980923	0	0.979518	15.6356		0.681538	0.681538	8	0.318462	0.318462	24.8286	0.566511
150	2016-04-28	0.316	0.316	0.656308	0.900527	4	1	1	0.0994729	0.982014	0.0976837	1.0772	16.7128		0.624895	0.624895	8	0.693566	0.693566	13.5714	0.621492
151	2016-04-29	0.217	0.217	0.450692	1	0	0	0	0	0.983043	0	1.0772	17.79		0.998741	0.998741	8	0	0.694196	15.5714	0.608354
152	2016-04-30	0.308	0.308	0.639692	0.906248	1	0	0	0	0.984015	0	1.0772	18.8672		0.655105	0.655105	8	0.344895	0.344895	15.8143	0.606879
153	2016-05-01	0.228	0.228	0.473538	1	0	0	0	0	0.984932	0	1.0772	19.9444		0.957203	0.957203	8	0	0.366294	17.0571	0.599708
154	2016-05-02	0.228	0.228	0.473538	1	0	0	0	0	0.985797	0	1.0772	21.0216		0.957203	0.957203	9	0.0427972	0.0427972	20.2857	0.583725
155	2016-05-03	0.269	0.269	0.558692	1	0	0	0	0	0.986613	0	1.0772	22.0988		0.802378	0.802378	9	0.24042	0.24042	21.2714	0.579517
156	2016-05-04	0.191	0.191	0.396692	1	0	0	0	0	0.987383	0	1.0772	23.176		1.09692	1	9	0	0.24042	22.9714	0.572901
157	2016-05-05	0.252	0.252	0.523385	1	0	0	0	0	0.988109	0	1.0772	24.2532		0.866573	0.866573	9	0.133427	0.133427	25.1429	0.565509
158	2016-05-06	0.197	0.197	0.409154	1	0	0	0	0	0.988794	0	1.0772	25.3304		1.07427	1	9	0	0.133427	27	0.560012
159	2016-05-07	0.2	0.2	0.415385	1	0	0	0	0	0.989439	0	1.0772	26.4076		1.06294	1	9	0	0	24.9143	0.566236
160	2016-05-08	0.251	0.251	0.521308	1	0	0	0	0	0.990048	0	1.0772	27.4848		0.87035	0.87035	9	0.12965	0.12965	21.8429	0.577206
161	2016-05-09	0.225	0.225	0.467308	1	0	0	0	0	0.990622	0	1.0772	28.562		0.968531	0.968531	9	0	0.145385	13.9286	0.619011
162	2016-05-10	0.215	0.215	0.446538	1	0	0	0	0	0.991164	0	1.0772	29.6392		1.00629	1	9	0	0	17.7167	0.596146
163	2016-05-11	0.2	0.2	0.415385	1	0	0	0	0	0.991674	0	1.0772	30.7164		1.06294	1	9	0	0	20.0571	0.584743
164	2016-05-12	0.217	0.217	0.450692	1	0	0	0	0	0.992155	0	1.0772	31.7936		0.998741	0.998741	9	0.00125874	0.00125874	21.1833	0.579881
									0.0159298		0.0151719	1.09237	32.8859					13.7702	25.7549

## Sheet: by-5-2
id	日期	Volume SM	corr SM	SWWFPS		0	Ilatime	index		coef	Daily WI	WI			laf	1	iStage	0	0	T	ASI
94	2016-03-03	0.165	0.181	0.375923	1	0	0	0	0	0.654753	0	0	0		1.13469	1	4	0	0	14.8137	0.613118
95	2016-03-04	0.186	0.197	0.409154	1	0	0	0	0	0.668188	0	0	0		1.07427	1	4	0	0	16.9	0.600581
96	2016-03-05	0.167	0.203	0.421615	1	0	0	0	0	0.681354	0	0	0		1.05161	1	4	0	0	16.7158	0.601616
97	2016-03-06	0.267	0.241	0.500538	1	0	0	0	0	0.694236	0	0	0		0.908112	0.908112	4	0.0918881	0.0918881	12.025	0.632976
98	2016-03-07	0.304	0.266	0.552462	1	0	0	0	0	0.706822	0	0	0		0.813706	0.813706	4	0.278182	0.278182	14.3286	0.616303
99	2016-03-08	0.225	0.314	0.652154	0.877256	1	0	0	0	0.7191	0	0	0		0.632448	0.632448	4	0.645734	0.645734	15.435	0.609194
100	2016-03-09	0.334	0.358	0.743538	0.589489	2	0	0	0	0.731059	0	0	0		0.466294	0.466294	4	1.17944	1.17944	17.0297	0.59986
101	2016-03-10	0.332	0.281	0.583615	1	0	0	0	0	0.742691	0	0	0		0.757063	0.757063	4	0	1.20373	19.4759	0.587405
102	2016-03-11	0.344	0.346	0.718615	0.590344	1	0	0	0	0.753989	0	0	0		0.511608	0.511608	4	0.488392	0.488392	22.3484	0.575236
103	2016-03-12	0.167	0.174	0.361385	1	0	0	0	0	0.764948	0	0	0		1.16112	1	4	0	0.488392	21.752	0.577567
104	2016-03-13	0.185	0.145	0.301154	1	0	0	0	0	0.775564	0	0	0		1.27063	1	4	0	0	23.061	0.572574
105	2016-03-14	0.381	0.376	0.780923	0.42725	1	0	0	0	0.785835	0	0	0		0.398322	0.398322	4	0.601678	0.601678	21.0444	0.580461
106	2016-03-15	0.241	0.271	0.562846	1	0	0	0	0	0.79576	0	0	0		0.794825	0.794825	5	0	0.622196	22.0982	0.576202
107	2016-03-16	0.203	0.242	0.502615	1	0	0	0	0	0.805338	0	0	0		0.904336	0.904336	5	0	0.00956643	19.3846	0.587832
108	2016-03-17	0.237	0.216	0.448615	1	0	0	0	0	0.814573	0	0	0		1.00252	1	5	0	0	12.0567	0.632728
109	2016-03-18	0.251	0.353	0.733154	0.70959	1	0	0	0	0.823465	0	0	0		0.485175	0.485175	5	0.514825	0.514825	12.2133	0.63151
110	2016-03-19	0.238	0.22	0.456923	1	0	0	0	0	0.832018	0	0	0		0.987413	0.987413	5	0	0.516084	10.6063	0.64465
111	2016-03-20	0.288	0.285	0.591923	1	0	0	0	0	0.840238	0	0	0		0.741958	0.741958	5	0.258042	0.258042	6.23333	0.688784
112	2016-03-21	0.199	0.242	0.502615	1	0	0	0	0	0.848129	0	0	0		0.904336	0.904336	5	0	0.267608	6.39333	0.686922
113	2016-03-22	0.373	0.343	0.712385	0.905775	1	0	0	0	0.855697	0	0	0		0.522937	0.522937	5	0.477063	0.477063	7.05806	0.679406
114	2016-03-23	0.248	0.231	0.479769	1	0	0	0	0	0.862949	0	0	0		0.945874	0.945874	5	0	0.482476	10.9323	0.641865
115	2016-03-24	0.296	0.36	0.747692	0.677458	1	0	0	0	0.869892	0	0	0		0.458741	0.458741	5	0.541259	0.541259	11.7935	0.634803
116	2016-03-25	0.394	0.384	0.797538	0.512303	2	0	0	0	0.876533	0	0	0		0.368112	0.368112	5	1.17315	1.17315	12.83	0.626844
117	2016-03-26	0.305	0.275	0.571154	1	0	0	0	0	0.882881	0	0	0		0.77972	0.77972	5	0	1.19517	14.0355	0.61828
118	2016-03-27	0.338	0.337	0.699923	0.733796	1	0	0	0	0.888944	0	0	0		0.545594	0.545594	6	0.454406	0.454406	15.8355	0.606752
119	2016-03-28	0.255	0.243	0.504692	1	0	0	0	0	0.894731	0	0	0		0.900559	0.900559	6	0	0.504126	17.3258	0.598237
120	2016-03-29	0.307	0.32	0.664615	0.794031	1	0	0	0	0.90025	0	0	0		0.60979	0.60979	6	0.39021	0.39021	18.4194	0.592526
121	2016-03-30	0.334	0.356	0.739385	0.580782	2	0	0	0	0.90551	0	0	0		0.473846	0.473846	6	0.916364	0.916364	18.3931	0.592658
122	2016-03-31	0.378	0.336	0.697846	0.751588	3	0	0	0	0.91052	0	0	0		0.549371	0.549371	6	0	1.14168	15.1613	0.610902
123	2016-04-01	0.31	0.323	0.670846	0.831592	4	1	1	0.168408	0.915289	0.154142	0.154142	0.154142		0.598462	0.598462	6	0	0.200769	15.0032	0.611903
124	2016-04-02	0.328	0.35	0.726923	0.634392	5	2	1.12272	0.323138	0.919827	0.297231	0.451373	0.605515		0.496503	0.496503	6	0.503497	0.503497	17.1931	0.59896
125	2016-04-03	0.306	0.263	0.546231	1	0	0	0	0	0.924142	0	0.451373	1.05689		0.825035	0.825035	6	0	0.590979	18.8129	0.590575
126	2016-04-04	0.245	0.262	0.544154	1	0	0	0	0	0.928242	0	0.451373	1.50826		0.828811	0.828811	6	0	0.0855944	17.9548	0.594899
127	2016-04-05	0.215	0.226	0.469385	1	0	0	0	0	0.932138	0	0.451373	1.95963		0.964755	0.964755	6	0	0.0176224	19.8474	0.585691
128	2016-04-06	0.261	0.226	0.469385	1	0	0	0	0	0.935836	0	0.451373	2.41101		0.964755	0.964755	6	0.0352448	0.0352448	16.9222	0.600457
129	2016-04-07	0.268	0.223	0.463154	1	0	0	0	0	0.939346	0	0.451373	2.86238		0.976084	0.976084	6	0	0.0472028	21.15	0.58002
130	2016-04-08	0.205	0.164	0.340615	1	0	0	0	0	0.942676	0	0.451373	3.31375		1.19888	1	7	0	0	23.3571	0.571505
131	2016-04-09	0.187	0.13	0.27	1	0	0	0	0	0.945833	0	0.451373	3.76513		1.32727	1	7	0	0	25.0286	0.565871
132	2016-04-10	0.139	0.108	0.224308	1	0	0	0	0	0.948826	0	0.451373	4.2165		1.41035	1	7	0	0	25.3857	0.564749
133	2016-04-11	0.133	0.092	0.191077	1	0	0	0	0	0.951662	0	0.451373	4.66787		1.47077	1	7	0	0	26.0143	0.562842
134	2016-04-12	0.132	0.128	0.265846	1	0	0	0	0	0.954349	0	0.451373	5.11925		1.33483	1	7	0	0	18.0571	0.59437
135	2016-04-13	0.322	0.297	0.616846	0.947454	1	0	0	0	0.956893	0	0.451373	5.57062		0.696643	0.696643	7	0.303357	0.303357	17.2857	0.598455
136	2016-04-14	0.313	0.311	0.645923	0.960698	2	0	0	0	0.959301	0	0.451373	6.02199		0.643776	0.643776	7	0.65958	0.65958	12.1286	0.632167
137	2016-04-15	0.367	0.34	0.706154	0.793728	3	0	0	0	0.96158	0	0.451373	6.47337		0.534266	0.534266	7	1.12531	1.12531	11.9	0.633959
138	2016-04-16	0.344	0.313	0.650077	0.950421	4	1	1	0.0495792	0.963736	0.0477813	0.499154	6.97252		0.636224	0.636224	7	0	1.3072	12.0571	0.632724
139	2016-04-17	0.355	0.341	0.708231	0.768406	5	2	1.12272	0.193538	0.965776	0.186914	0.686068	7.65859		0.53049	0.53049	7	0.46951	0.46951	12.7857	0.627173
140	2016-04-18	0.293	0.323	0.670846	0.788773	6	3	1.20138	0.154444	0.967705	0.149456	0.835524	8.49411		0.598462	0.598462	7	0	0.67028	17.5714	0.596917
141	2016-04-19	0.313	0.336	0.697846	0.690321	7	4	1.2605	0.228188	0.969528	0.221234	1.05676	9.55087		0.549371	0.549371	7	0.450629	0.450629	19.0429	0.589459
142	2016-04-20	0.295	0.276	0.573231	1	0	0	0	0	0.971252	0	1.05676	10.6076		0.775944	0.775944	8	0	0.562657	16.0714	0.605344
143	2016-04-21	0.278	0.288	0.598154	0.939019	1	0	0	0	0.97288	0	1.05676	11.6644		0.730629	0.730629	8	0.269371	0.269371	21.9429	0.57681
144	2016-04-22	0.284	0.265	0.550385	1	0	0	0	0	0.974419	0	1.05676	12.7211		0.817483	0.817483	8	0	0.360629	22.3	0.575421
145	2016-04-23	0.291	0.301	0.625154	0.845992	1	0	0	0	0.975873	0	1.05676	13.7779		0.681538	0.681538	8	0.318462	0.318462	23.4286	0.571251
146	2016-04-24	0.169	0.134	0.278308	1	0	0	0	0	0.977246	0	1.05676	14.8347		1.31217	1	8	0	0.318462	24.6286	0.567161
147	2016-04-25	0.304	0.313	0.650077	0.776387	1	0	0	0	0.978543	0	1.05676	15.8914		0.636224	0.636224	8	0.363776	0.363776	23.2714	0.571812
148	2016-04-26	0.272	0.321	0.666692	0.706124	2	0	0	0	0.979767	0	1.05676	16.9482		0.606014	0.606014	8	0.757762	0.757762	25.6833	0.563836
149	2016-04-27	0.301	0.313	0.650077	0.761241	3	0	0	0	0.980923	0	1.05676	18.0049		0.636224	0.636224	8	0	0.93965	24.8286	0.566511
150	2016-04-28	0.316	0.332	0.689538	0.805582	4	1	1	0.194418	0.982014	0.190921	1.24768	19.2526		0.564476	0.564476	8	0.435524	0.435524	13.5714	0.621492
151	2016-04-29	0.217	0.311	0.645923	0.89266	5	2	1.12272	0.0816235	0.983043	0.0802394	1.32792	20.5805		0.643776	0.643776	8	0	0.613636	15.5714	0.608354
152	2016-04-30	0.308	0.276	0.573231	1	0	0	0	0	0.984015	0	1.32792	21.9085		0.775944	0.775944	8	0	0.112028	15.8143	0.606879
153	2016-05-01	0.228	0.245	0.508846	1	0	0	0	0	0.984932	0	1.32792	23.2364		0.893007	0.893007	8	0	0.0534965	17.0571	0.599708
154	2016-05-02	0.228	0.272	0.564923	1	0	0	0	0	0.985797	0	1.32792	24.5643		0.791049	0.791049	9	0.208951	0.208951	20.2857	0.583725
155	2016-05-03	0.269	0.185	0.384231	1	0	0	0	0	0.986613	0	1.32792	25.8922		1.11958	1	9	0	0.208951	21.2714	0.579517
156	2016-05-04	0.191	0.21	0.436154	1	0	0	0	0	0.987383	0	1.32792	27.2201		1.02517	1	9	0	0	22.9714	0.572901
157	2016-05-05	0.252	0.252	0.523385	1	0	0	0	0	0.988109	0	1.32792	28.548		0.866573	0.866573	9	0.133427	0.133427	25.1429	0.565509
158	2016-05-06	0.197	0.211	0.438231	1	0	0	0	0	0.988794	0	1.32792	29.876		1.0214	1	9	0	0.133427	27	0.560012
159	2016-05-07	0.2	0.211	0.438231	1	0	0	0	0	0.989439	0	1.32792	31.2039		1.0214	1	9	0	0	24.9143	0.566236
160	2016-05-08	0.251	0.224	0.465231	1	0	0	0	0	0.990048	0	1.32792	32.5318		0.972308	0.972308	9	0.0276923	0.0276923	21.8429	0.577206
161	2016-05-09	0.225	0.178	0.369692	1	0	0	0	0	0.990622	0	1.32792	33.8597		1.14601	1	9	0	0.0276923	13.9286	0.619011
162	2016-05-10	0.215	0.222	0.461077	1	0	0	0	0	0.991164	0	1.32792	35.1876		0.97986	0.97986	9	0.0201399	0.0201399	17.7167	0.596146
163	2016-05-11	0.2	0.25	0.519231	1	0	0	0	0	0.991674	0	1.32792	36.5156		0.874126	0.874126	9	0.146014	0.146014	20.0571	0.584743
164	2016-05-12	0.217	0.211	0.438231	1	0	0	0	0	0.992155	0	1.32792	37.8435		1.0214	1	9	0	0.146014	21.1833	0.579881
									0.0196244		0.0187031	1.34662	39.1901					14.2389	27.0662

## Sheet: by-5-3
id	日期	Volume SM	corr SM	SWWFPS		0	Ilatime	index		coef	Daily WI	WI			laf	1	iStage	0	0	T	ASI
94	2016-03-03	0.165	0.14	0.290769	1	0	0	0	0	0.654753	0	0	0		1.28951	1	4	0	0	14.8137	0.613118
95	2016-03-04	0.186	0.132	0.274154	1	0	0	0	0	0.668188	0	0	0		1.31972	1	4	0	0	16.9	0.600581
96	2016-03-05	0.167	0.195	0.405	1	0	0	0	0	0.681354	0	0	0		1.08182	1	4	0	0	16.7158	0.601616
97	2016-03-06	0.267	0.29	0.602308	1	0	0	0	0	0.694236	0	0	0		0.723077	0.723077	4	0.276923	0.276923	12.025	0.632976
98	2016-03-07	0.304	0.251	0.521308	1	0	0	0	0	0.706822	0	0	0		0.87035	0.87035	4	0	0.289888	14.3286	0.616303
99	2016-03-08	0.225	0.274	0.569077	1	0	0	0	0	0.7191	0	0	0		0.783497	0.783497	4	0.216503	0.216503	15.435	0.609194
100	2016-03-09	0.334	0.358	0.743538	0.589489	1	0	0	0	0.731059	0	0	0		0.466294	0.466294	4	0.75021	0.75021	17.0297	0.59986
101	2016-03-10	0.332	0.362	0.751846	0.530168	2	0	0	0	0.742691	0	0	0		0.451189	0.451189	4	1.29902	1.29902	19.4759	0.587405
102	2016-03-11	0.344	0.373	0.774692	0.430124	3	0	0	0	0.753989	0	0	0		0.40965	0.40965	4	1.88937	1.88937	22.3484	0.575236
103	2016-03-12	0.167	0.177	0.367615	1	0	0	0	0	0.764948	0	0	0		1.14979	1	4	0	1.88937	21.752	0.577567
104	2016-03-13	0.185	0.156	0.324	1	0	0	0	0	0.775564	0	0	0		1.22909	1	4	0	0	23.061	0.572574
105	2016-03-14	0.381	0.324	0.672923	0.735821	1	0	0	0	0.785835	0	0	0		0.594685	0.594685	4	0.405315	0.405315	21.0444	0.580461
106	2016-03-15	0.241	0.296	0.614769	0.889808	2	0	0	0	0.79576	0	0	0		0.70042	0.70042	5	0	0.435273	22.0982	0.576202
107	2016-03-16	0.203	0.337	0.699923	0.679741	3	0	0	0	0.805338	0	0	0		0.545594	0.545594	5	0.454406	0.454406	19.3846	0.587832
108	2016-03-17	0.237	0.24	0.498462	1	0	0	0	0	0.814573	0	0	0		0.911888	0.911888	5	0	0.463217	12.0567	0.632728
109	2016-03-18	0.251	0.294	0.610615	1	0	0	0	0	0.823465	0	0	0		0.707972	0.707972	5	0.292028	0.292028	12.2133	0.63151
110	2016-03-19	0.238	0.21	0.436154	1	0	0	0	0	0.832018	0	0	0		1.02517	1	5	0	0.292028	10.6063	0.64465
111	2016-03-20	0.288	0.293	0.608538	1	0	0	0	0	0.840238	0	0	0		0.711748	0.711748	5	0.288252	0.288252	6.23333	0.688784
112	2016-03-21	0.199	0.224	0.465231	1	0	0	0	0	0.848129	0	0	0		0.972308	0.972308	5	0	0.291021	6.39333	0.686922
113	2016-03-22	0.373	0.35	0.726923	0.864237	1	0	0	0	0.855697	0	0	0		0.496503	0.496503	5	0.503497	0.503497	7.05806	0.679406
114	2016-03-23	0.248	0.27	0.560769	1	0	0	0	0	0.862949	0	0	0		0.798601	0.798601	5	0	0.523636	10.9323	0.641865
115	2016-03-24	0.296	0.334	0.693692	0.831744	1	0	0	0	0.869892	0	0	0		0.556923	0.556923	5	0.443077	0.443077	11.7935	0.634803
116	2016-03-25	0.394	0.355	0.737308	0.684391	2	0	0	0	0.876533	0	0	0		0.477622	0.477622	5	0.965455	0.965455	12.83	0.626844
117	2016-03-26	0.305	0.321	0.666692	0.861678	3	0	0	0	0.882881	0	0	0		0.606014	0.606014	5	0	1.00485	14.0355	0.61828
118	2016-03-27	0.338	0.315	0.654231	0.864345	4	1	1	0.135655	0.888944	0.120589	0.120589	0.120589		0.628671	0.628671	6	0	0.185664	15.8355	0.606752
119	2016-03-28	0.255	0.245	0.508846	1	0	0	0	0	0.894731	0	0.120589	0.241179		0.893007	0.893007	6	0	0.0534965	17.3258	0.598237
120	2016-03-29	0.307	0.319	0.662538	0.799965	1	0	0	0	0.90025	0	0.120589	0.361768		0.613566	0.613566	6	0.386434	0.386434	18.4194	0.592526
121	2016-03-30	0.334	0.344	0.714462	0.651991	2	0	0	0	0.90551	0	0.120589	0.482357		0.519161	0.519161	6	0.867273	0.867273	18.3931	0.592658
122	2016-03-31	0.378	0.331	0.687462	0.781258	3	0	0	0	0.91052	0	0.120589	0.602947		0.568252	0.568252	6	0.0638681	1.08315	15.1613	0.610902
123	2016-04-01	0.31	0.326	0.677077	0.81379	4	1	1	0.18621	0.915289	0.170436	0.291026	0.893972		0.587133	0.587133	6	0	0.270302	15.0032	0.611903
124	2016-04-02	0.328	0.328	0.681231	0.764942	5	2	1.12272	0.196791	0.919827	0.181014	0.472039	1.36601		0.57958	0.57958	6	0.42042	0.42042	17.1931	0.59896
125	2016-04-03	0.306	0.29	0.602308	0.966477	6	3	1.20138	0.0169193	0.924142	0.0156358	0.487675	1.85369		0.723077	0.723077	6	0	0.558881	18.8129	0.590575
126	2016-04-04	0.245	0.275	0.571154	1	0	0	0	0	0.928242	0	0.487675	2.34136		0.77972	0.77972	6	0	0.11014	17.9548	0.594899
127	2016-04-05	0.215	0.244	0.506769	1	0	0	0	0	0.932138	0	0.487675	2.82904		0.896783	0.896783	6	0	0.0516084	19.8474	0.585691
128	2016-04-06	0.261	0.251	0.521308	1	0	0	0	0	0.935836	0	0.487675	3.31671		0.87035	0.87035	6	0.12965	0.12965	16.9222	0.600457
129	2016-04-07	0.268	0.232	0.481846	1	0	0	0	0	0.939346	0	0.487675	3.80439		0.942098	0.942098	6	0	0.158601	21.15	0.58002
130	2016-04-08	0.205	0.172	0.357231	1	0	0	0	0	0.942676	0	0.487675	4.29206		1.16867	1	7	0	0	23.3571	0.571505
131	2016-04-09	0.187	0.144	0.299077	1	0	0	0	0	0.945833	0	0.487675	4.77974		1.27441	1	7	0	0	25.0286	0.565871
132	2016-04-10	0.139	0.137	0.284538	1	0	0	0	0	0.948826	0	0.487675	5.26741		1.30084	1	7	0	0	25.3857	0.564749
133	2016-04-11	0.133	0.074	0.153692	1	0	0	0	0	0.951662	0	0.487675	5.75509		1.53874	1	7	0	0	26.0143	0.562842
134	2016-04-12	0.132	0.102	0.211846	1	0	0	0	0	0.954349	0	0.487675	6.24276		1.43301	1	7	0	0	18.0571	0.59437
135	2016-04-13	0.322	0.321	0.666692	0.805037	1	0	0	0	0.956893	0	0.487675	6.73044		0.606014	0.606014	7	0.393986	0.393986	17.2857	0.598455
136	2016-04-14	0.313	0.332	0.689538	0.836083	2	0	0	0	0.959301	0	0.487675	7.21811		0.564476	0.564476	7	0.82951	0.82951	12.1286	0.632167
137	2016-04-15	0.367	0.378	0.785077	0.568234	3	0	0	0	0.96158	0	0.487675	7.70579		0.390769	0.390769	7	1.43874	1.43874	11.9	0.633959
138	2016-04-16	0.344	0.322	0.668769	0.897014	4	1	1	0.102986	0.963736	0.0992511	0.586926	8.29271		0.602238	0.602238	7	0	1.63762	12.0571	0.632724
139	2016-04-17	0.355	0.334	0.693692	0.809945	5	2	1.12272	0.155018	0.965776	0.149713	0.736639	9.02935		0.556923	0.556923	7	0.443077	0.443077	12.7857	0.627173
140	2016-04-18	0.293	0.334	0.693692	0.723498	6	3	1.20138	0.213437	0.967705	0.206543	0.943183	9.97254		0.556923	0.556923	7	0.886154	0.886154	17.5714	0.596917
141	2016-04-19	0.313	0.302	0.627231	0.89208	7	4	1.2605	0.060426	0.969528	0.0585847	1.00177	10.9743		0.677762	0.677762	7	0	1.04727	19.0429	0.589459
142	2016-04-20	0.295	0.271	0.562846	1	0	0	0	0	0.971252	0	1.00177	11.9761		0.794825	0.794825	8	0	0.102587	16.0714	0.605344
143	2016-04-21	0.278	0.259	0.537923	1	0	0	0	0	0.97288	0	1.00177	12.9778		0.84014	0.84014	8	0	0.0799301	21.9429	0.57681
144	2016-04-22	0.284	0.234	0.486	1	0	0	0	0	0.974419	0	1.00177	13.9796		0.934545	0.934545	8	0	0.0327273	22.3	0.575421
145	2016-04-23	0.291	0.318	0.660462	0.745113	1	0	0	0	0.975873	0	1.00177	14.9814		0.617343	0.617343	8	0.382657	0.382657	23.4286	0.571251
146	2016-04-24	0.169	0.192	0.398769	1	0	0	0	0	0.977246	0	1.00177	15.9831		1.09315	1	8	0	0.382657	24.6286	0.567161
147	2016-04-25	0.304	0.317	0.658385	0.752651	1	0	0	0	0.978543	0	1.00177	16.9849		0.621119	0.621119	8	0.378881	0.378881	23.2714	0.571812
148	2016-04-26	0.272	0.211	0.438231	1	0	0	0	0	0.979767	0	1.00177	17.9867		1.0214	1	8	0	0.378881	25.6833	0.563836
149	2016-04-27	0.301	0.303	0.629308	0.820582	1	0	0	0	0.980923	0	1.00177	18.9884		0.673986	0.673986	8	0.326014	0.326014	24.8286	0.566511
150	2016-04-28	0.316	0.342	0.710308	0.746241	2	0	0	0	0.982014	0	1.00177	19.9902		0.526713	0.526713	8	0.799301	0.799301	13.5714	0.621492
151	2016-04-29	0.217	0.301	0.625154	0.952001	3	0	0	0	0.983043	0	1.00177	20.992		0.681538	0.681538	8	0	0.958531	15.5714	0.608354
152	2016-04-30	0.308	0.322	0.668769	0.823171	4	1	1	0.176829	0.984015	0.174002	1.17577	22.1677		0.602238	0.602238	8	0.397762	0.397762	15.8143	0.606879
153	2016-05-01	0.228	0.242	0.502615	1	0	0	0	0	0.984932	0	1.17577	23.3435		0.904336	0.904336	8	0	0.445594	17.0571	0.599708
154	2016-05-02	0.228	0.281	0.583615	1	0	0	0	0	0.985797	0	1.17577	24.5193		0.757063	0.757063	9	0.242937	0.242937	20.2857	0.583725
155	2016-05-03	0.269	0.267	0.554538	1	0	0	0	0	0.986613	0	1.17577	25.6951		0.80993	0.80993	9	0	0.337972	21.2714	0.579517
156	2016-05-04	0.191	0.211	0.438231	1	0	0	0	0	0.987383	0	1.17577	26.8708		1.0214	1	9	0	0	22.9714	0.572901
157	2016-05-05	0.252	0.236	0.490154	1	0	0	0	0	0.988109	0	1.17577	28.0466		0.926993	0.926993	9	0.073007	0.073007	25.1429	0.565509
158	2016-05-06	0.197	0.177	0.367615	1	0	0	0	0	0.988794	0	1.17577	29.2224		1.14979	1	9	0	0.073007	27	0.560012
159	2016-05-07	0.2	0.235	0.488077	1	0	0	0	0	0.989439	0	1.17577	30.3981		0.930769	0.930769	9	0.0692308	0.0692308	24.9143	0.566236
160	2016-05-08	0.251	0.226	0.469385	1	0	0	0	0	0.990048	0	1.17577	31.5739		0.964755	0.964755	9	0	0.0868531	21.8429	0.577206
161	2016-05-09	0.225	0.219	0.454846	1	0	0	0	0	0.990622	0	1.17577	32.7497		0.991189	0.991189	9	0	0.00440559	13.9286	0.619011
162	2016-05-10	0.215	0.221	0.459	1	0	0	0	0	0.991164	0	1.17577	33.9254		0.983636	0.983636	9	0.0163636	0.0163636	17.7167	0.596146
163	2016-05-11	0.2	0.218	0.452769	1	0	0	0	0	0.991674	0	1.17577	35.1012		0.994965	0.994965	9	0	0.0188811	20.0571	0.584743
164	2016-05-12	0.217	0.208	0.432	1	0	0	0	0	0.992155	0	1.17577	36.277		1.03273	1	9	0	0	21.1833	0.579881
									0.0175249		0.0165601	1.19233						16.3293	29.5135

## Sheet: by-5-4
id	日期	Volume SM	corr SM	SWWFPS		0	Ilatime	index		coef	Daily WI	WI			laf	1	iStage	0	0	T	ASI
94	2016-03-03	0.165	0.17	0.353077	1	0	0	0	0	0.654753	0	0	0		1.17622	1	4	0	0	14.8137	0.613118
95	2016-03-04	0.186	0.164	0.340615	1	0	0	0	0	0.668188	0	0	0		1.19888	1	4	0	0	16.9	0.600581
96	2016-03-05	0.167	0.17	0.353077	1	0	0	0	0	0.681354	0	0	0		1.17622	1	4	0	0	16.7158	0.601616
97	2016-03-06	0.267	0.256	0.531692	1	0	0	0	0	0.694236	0	0	0		0.851469	0.851469	4	0.148531	0.148531	12.025	0.632976
98	2016-03-07	0.304	0.249	0.517154	1	0	0	0	0	0.706822	0	0	0		0.877902	0.877902	4	0	0.160741	14.3286	0.616303
99	2016-03-08	0.225	0.27	0.560769	1	0	0	0	0	0.7191	0	0	0		0.798601	0.798601	4	0.201399	0.201399	15.435	0.609194
100	2016-03-09	0.334	0.34	0.706154	0.696302	1	0	0	0	0.731059	0	0	0		0.534266	0.534266	4	0.667133	0.667133	17.0297	0.59986
101	2016-03-10	0.332	0.275	0.571154	1	0	0	0	0	0.742691	0	0	0		0.77972	0.77972	4	0	0.689161	19.4759	0.587405
102	2016-03-11	0.344	0.395	0.820385	0.299575	1	0	0	0	0.753989	0	0	0		0.326573	0.326573	4	0.673427	0.673427	22.3484	0.575236
103	2016-03-12	0.167	0.166	0.344769	1	0	0	0	0	0.764948	0	0	0		1.19133	1	4	0	0.673427	21.752	0.577567
104	2016-03-13	0.185	0.189	0.392538	1	0	0	0	0	0.775564	0	0	0		1.10448	1	4	0	0	23.061	0.572574
105	2016-03-14	0.381	0.308	0.639692	0.830767	1	0	0	0	0.785835	0	0	0		0.655105	0.655105	4	0.344895	0.344895	21.0444	0.580461
106	2016-03-15	0.241	0.325	0.675	0.71772	2	0	0	0	0.79576	0	0	0		0.590909	0.590909	5	0.753986	0.753986	22.0982	0.576202
107	2016-03-16	0.203	0.295	0.612692	0.928972	3	0	0	0	0.805338	0	0	0		0.704196	0.704196	5	0	0.783566	19.3846	0.587832
108	2016-03-17	0.237	0.237	0.492231	1	0	0	0	0	0.814573	0	0	0		0.923217	0.923217	5	0	0.00767832	12.0567	0.632728
109	2016-03-18	0.251	0.314	0.652154	0.941019	1	0	0	0	0.823465	0	0	0		0.632448	0.632448	5	0.367552	0.367552	12.2133	0.63151
110	2016-03-19	0.238	0.196	0.407077	1	0	0	0	0	0.832018	0	0	0		1.07804	1	5	0	0.367552	10.6063	0.64465
111	2016-03-20	0.288	0.283	0.587769	1	0	0	0	0	0.840238	0	0	0		0.74951	0.74951	5	0.25049	0.25049	6.23333	0.688784
112	2016-03-21	0.199	0.216	0.448615	1	0	0	0	0	0.848129	0	0	0		1.00252	1	5	0	0.25049	6.39333	0.686922
113	2016-03-22	0.373	0.327	0.679154	1	0	0	0	0	0.855697	0	0	0		0.583357	0.583357	5	0.416643	0.416643	7.05806	0.679406
114	2016-03-23	0.248	0.254	0.527538	1	0	0	0	0	0.862949	0	0	0		0.859021	0.859021	5	0	0.430741	10.9323	0.641865
115	2016-03-24	0.296	0.268	0.556615	1	0	0	0	0	0.869892	0	0	0		0.806154	0.806154	5	0.193846	0.193846	11.7935	0.634803
116	2016-03-25	0.394	0.398	0.826615	0.429226	1	0	0	0	0.876533	0	0	0		0.315245	0.315245	5	0.878601	0.878601	12.83	0.626844
117	2016-03-26	0.305	0.237	0.492231	1	0	0	0	0	0.882881	0	0	0		0.923217	0.923217	5	0	0.88628	14.0355	0.61828
118	2016-03-27	0.338	0.241	0.500538	1	0	0	0	0	0.888944	0	0	0		0.908112	0.908112	6	0.0918881	0.0918881	15.8355	0.606752
119	2016-03-28	0.255	0.181	0.375923	1	0	0	0	0	0.894731	0	0	0		1.13469	1	6	0	0.0918881	17.3258	0.598237
120	2016-03-29	0.307	0.227	0.471462	1	0	0	0	0	0.90025	0	0	0		0.960979	0.960979	6	0.039021	0.039021	18.4194	0.592526
121	2016-03-30	0.334	0.322	0.668769	0.78254	1	0	0	0	0.90551	0	0	0		0.602238	0.602238	6	0.436783	0.436783	18.3931	0.592658
122	2016-03-31	0.378	0.314	0.652154	0.882137	2	0	0	0	0.91052	0	0	0		0.632448	0.632448	6	0	0.620559	15.1613	0.610902
123	2016-04-01	0.31	0.257	0.533769	1	0	0	0	0	0.915289	0	0	0		0.847692	0.847692	6	0	0.0761538	15.0032	0.611903
124	2016-04-02	0.328	0.203	0.421615	1	0	0	0	0	0.919827	0	0	0		1.05161	1	6	0	0	17.1931	0.59896
125	2016-04-03	0.306	0.211	0.438231	1	0	0	0	0	0.924142	0	0	0		1.0214	1	6	0	0	18.8129	0.590575
126	2016-04-04	0.245	0.161	0.334385	1	0	0	0	0	0.928242	0	0	0		1.21021	1	6	0	0	17.9548	0.594899
127	2016-04-05	0.215	0.18	0.373846	1	0	0	0	0	0.932138	0	0	0		1.13846	1	6	0	0	19.8474	0.585691
128	2016-04-06	0.261	0.157	0.326077	1	0	0	0	0	0.935836	0	0	0		1.22531	1	6	0	0	16.9222	0.600457
129	2016-04-07	0.268	0.103	0.213923	1	0	0	0	0	0.939346	0	0	0		1.42923	1	6	0	0	21.15	0.58002
130	2016-04-08	0.205	0.163	0.338538	1	0	0	0	0	0.942676	0	0	0		1.20266	1	7	0	0	23.3571	0.571505
131	2016-04-09	0.187	0.101	0.209769	1	0	0	0	0	0.945833	0	0	0		1.43678	1	7	0	0	25.0286	0.565871
132	2016-04-10	0.139	0.067	0.139154	1	0	0	0	0	0.948826	0	0	0		1.56517	1	7	0	0	25.3857	0.564749
133	2016-04-11	0.133	0.05	0.103846	1	0	0	0	0	0.951662	0	0	0		1.62937	1	7	0	0	26.0143	0.562842
134	2016-04-12	0.132	0.082	0.170308	1	0	0	0	0	0.954349	0	0	0		1.50853	1	7	0	0	18.0571	0.59437
135	2016-04-13	0.322	0.296	0.614769	0.953388	1	0	0	0	0.956893	0	0	0		0.70042	0.70042	7	0.29958	0.29958	17.2857	0.598455
136	2016-04-14	0.313	0.317	0.658385	0.925094	2	0	0	0	0.959301	0	0	0		0.621119	0.621119	7	0.678462	0.678462	12.1286	0.632167
137	2016-04-15	0.367	0.325	0.675	0.882739	3	0	0	0	0.96158	0	0	0		0.590909	0.590909	7	1.08755	1.08755	11.9	0.633959
138	2016-04-16	0.344	0.329	0.683308	0.855476	4	1	1	0.144524	0.963736	0.139283	0.139283	0.139283		0.575804	0.575804	7	1.51175	1.51175	12.0571	0.632724
139	2016-04-17	0.355	0.357	0.741462	0.673461	5	2	1.12272	0.284632	0.965776	0.274891	0.414174	0.553458		0.47007	0.47007	7	2.04168	2.04168	12.7857	0.627173
140	2016-04-18	0.293	0.321	0.666692	0.800641	6	3	1.20138	0.144078	0.967705	0.139425	0.5536	1.10706		0.606014	0.606014	7	0	2.23867	17.5714	0.596917
141	2016-04-19	0.313	0.327	0.679154	0.743728	7	4	1.2605	0.179749	0.969528	0.174271	0.727871	1.83493		0.583357	0.583357	7	0.416643	0.416643	19.0429	0.589459
142	2016-04-20	0.295	0.255	0.529615	1	0	0	0	0	0.971252	0	0.727871	2.5628		0.855245	0.855245	8	0	0.489021	16.0714	0.605344
143	2016-04-21	0.278	0.309	0.641769	0.814403	1	0	0	0	0.97288	0	0.727871	3.29067		0.651329	0.651329	8	0.348671	0.348671	21.9429	0.57681
144	2016-04-22	0.284	0.239	0.496385	1	0	0	0	0	0.974419	0	0.727871	4.01854		0.915664	0.915664	8	0	0.390839	22.3	0.575421
145	2016-04-23	0.291	0.298	0.618923	0.863794	1	0	0	0	0.975873	0	0.727871	4.74641		0.692867	0.692867	8	0.307133	0.307133	23.4286	0.571251
146	2016-04-24	0.169	0.194	0.402923	1	0	0	0	0	0.977246	0	0.727871	5.47428		1.08559	1	8	0	0.307133	24.6286	0.567161
147	2016-04-25	0.304	0.316	0.656308	0.758585	1	0	0	0	0.978543	0	0.727871	6.20215		0.624895	0.624895	8	0.375105	0.375105	23.2714	0.571812
148	2016-04-26	0.272	0.227	0.471462	1	0	0	0	0	0.979767	0	0.727871	6.93003		0.960979	0.960979	8	0	0.394615	25.6833	0.563836
149	2016-04-27	0.301	0.283	0.587769	0.939263	1	0	0	0	0.980923	0	0.727871	7.6579		0.74951	0.74951	8	0.25049	0.25049	24.8286	0.566511
150	2016-04-28	0.316	0.307	0.637615	0.953934	2	0	0	0	0.982014	0	0.727871	8.38577		0.658881	0.658881	8	0.591608	0.591608	13.5714	0.621492
151	2016-04-29	0.217	0.241	0.500538	1	0	0	0	0	0.983043	0	0.727871	9.11364		0.908112	0.908112	8	0	0.637552	15.5714	0.608354
152	2016-04-30	0.308	0.282	0.585692	1	0	0	0	0	0.984015	0	0.727871	9.84151		0.753287	0.753287	8	0.246713	0.246713	15.8143	0.606879
153	2016-05-01	0.228	0.177	0.367615	1	0	0	0	0	0.984932	0	0.727871	10.5694		1.14979	1	8	0	0.246713	17.0571	0.599708
154	2016-05-02	0.228	0.22	0.456923	1	0	0	0	0	0.985797	0	0.727871	11.2973		0.987413	0.987413	9	0.0125874	0.0125874	20.2857	0.583725
155	2016-05-03	0.269	0.197	0.409154	1	0	0	0	0	0.986613	0	0.727871	12.0251		1.07427	1	9	0	0.0125874	21.2714	0.579517
156	2016-05-04	0.191	0.184	0.382154	1	0	0	0	0	0.987383	0	0.727871	12.753		1.12336	1	9	0	0	22.9714	0.572901
157	2016-05-05	0.252	0.233	0.483923	1	0	0	0	0	0.988109	0	0.727871	13.4809		0.938322	0.938322	9	0.0616783	0.0616783	25.1429	0.565509
158	2016-05-06	0.197	0.173	0.359308	1	0	0	0	0	0.988794	0	0.727871	14.2087		1.1649	1	9	0	0.0616783	27	0.560012
159	2016-05-07	0.2	0.194	0.402923	1	0	0	0	0	0.989439	0	0.727871	14.9366		1.08559	1	9	0	0	24.9143	0.566236
160	2016-05-08	0.251	0.137	0.284538	1	0	0	0	0	0.990048	0	0.727871	15.6645		1.30084	1	9	0	0	21.8429	0.577206
161	2016-05-09	0.225	0.172	0.357231	1	0	0	0	0	0.990622	0	0.727871	16.3923		1.16867	1	9	0	0	13.9286	0.619011
162	2016-05-10	0.215	0.235	0.488077	1	0	0	0	0	0.991164	0	0.727871	17.1202		0.930769	0.930769	9	0.0692308	0.0692308	17.7167	0.596146
163	2016-05-11	0.2	0.193	0.400846	1	0	0	0	0	0.991674	0	0.727871	17.8481		1.08937	1	9	0	0.0692308	20.0571	0.584743
164	2016-05-12	0.217	0.167	0.346846	1	0	0	0	0	0.992155	0	0.727871	18.576		1.18755	1	9	0	0	21.1833	0.579881
									0.0106054		0.0102517	0.738123						13.7631	23.6494

## Sheet: by-5-5
id	日期	Volume SM	corr SM	SWWFPS		0	Ilatime	index		coef	Daily WI	WI			laf	1	iStage	0	0	T	ASI
94	2016-03-03	0.165	0.144	0.299077	1	0	0	0	0	0.654753	0	0	0		1.27441	1	4	0	0	14.8137	0.613118
95	2016-03-04	0.186	0.15	0.311538	1	0	0	0	0	0.668188	0	0	0		1.25175	1	4	0	0	16.9	0.600581
96	2016-03-05	0.167	0.131	0.272077	1	0	0	0	0	0.681354	0	0	0		1.3235	1	4	0	0	16.7158	0.601616
97	2016-03-06	0.267	0.182	0.378	1	0	0	0	0	0.694236	0	0	0		1.13091	1	4	0	0	12.025	0.632976
98	2016-03-07	0.304	0.187	0.388385	1	0	0	0	0	0.706822	0	0	0		1.11203	1	4	0	0	14.3286	0.616303
99	2016-03-08	0.225	0.286	0.594	1	0	0	0	0	0.7191	0	0	0		0.738182	0.738182	4	0.261818	0.261818	15.435	0.609194
100	2016-03-09	0.334	0.367	0.762231	0.536083	1	0	0	0	0.731059	0	0	0		0.432308	0.432308	4	0.82951	0.82951	17.0297	0.59986
101	2016-03-10	0.332	0.318	0.660462	0.791267	2	0	0	0	0.742691	0	0	0		0.617343	0.617343	4	0	0.867776	19.4759	0.587405
102	2016-03-11	0.344	0.385	0.799615	0.358915	3	0	0	0	0.753989	0	0	0		0.364336	0.364336	4	0.635664	0.635664	22.3484	0.575236
103	2016-03-12	0.167	0.225	0.467308	1	0	0	0	0	0.764948	0	0	0		0.968531	0.968531	4	0	0.638811	21.752	0.577567
104	2016-03-13	0.185	0.213	0.442385	1	0	0	0	0	0.775564	0	0	0		1.01385	1	4	0	0	23.061	0.572574
105	2016-03-14	0.381	0.249	0.517154	1	0	0	0	0	0.785835	0	0	0		0.877902	0.877902	4	0.122098	0.122098	21.0444	0.580461
106	2016-03-15	0.241	0.289	0.600231	0.931346	1	0	0	0	0.79576	0	0	0		0.726853	0.726853	5	0.395245	0.395245	22.0982	0.576202
107	2016-03-16	0.203	0.266	0.552462	1	0	0	0	0	0.805338	0	0	0		0.813706	0.813706	5	0	0.413874	19.3846	0.587832
108	2016-03-17	0.237	0.254	0.527538	1	0	0	0	0	0.814573	0	0	0		0.859021	0.859021	5	0	0.0140979	12.0567	0.632728
109	2016-03-18	0.251	0.267	0.554538	1	0	0	0	0	0.823465	0	0	0		0.80993	0.80993	5	0.19007	0.19007	12.2133	0.63151
110	2016-03-19	0.238	0.201	0.417462	1	0	0	0	0	0.832018	0	0	0		1.05916	1	5	0	0.19007	10.6063	0.64465
111	2016-03-20	0.288	0.296	0.614769	1	0	0	0	0	0.840238	0	0	0		0.70042	0.70042	5	0.29958	0.29958	6.23333	0.688784
112	2016-03-21	0.199	0.245	0.508846	1	0	0	0	0	0.848129	0	0	0		0.893007	0.893007	5	0	0.31028	6.39333	0.686922
113	2016-03-22	0.373	0.35	0.726923	0.864237	1	0	0	0	0.855697	0	0	0		0.496503	0.496503	5	0.503497	0.503497	7.05806	0.679406
114	2016-03-23	0.248	0.211	0.438231	1	0	0	0	0	0.862949	0	0	0		1.0214	1	5	0	0.503497	10.9323	0.641865
115	2016-03-24	0.296	0.308	0.639692	0.98603	1	0	0	0	0.869892	0	0	0		0.655105	0.655105	5	0.344895	0.344895	11.7935	0.634803
116	2016-03-25	0.394	0.35	0.726923	0.714061	2	0	0	0	0.876533	0	0	0		0.496503	0.496503	5	0.848392	0.848392	12.83	0.626844
117	2016-03-26	0.305	0.229	0.475615	1	0	0	0	0	0.882881	0	0	0		0.953427	0.953427	5	0	0.853049	14.0355	0.61828
118	2016-03-27	0.338	0.271	0.562846	1	0	0	0	0	0.888944	0	0	0		0.794825	0.794825	6	0.205175	0.205175	15.8355	0.606752
119	2016-03-28	0.255	0.204	0.423692	1	0	0	0	0	0.894731	0	0	0		1.04783	1	6	0	0.205175	17.3258	0.598237
120	2016-03-29	0.307	0.224	0.465231	1	0	0	0	0	0.90025	0	0	0		0.972308	0.972308	6	0.0276923	0.0276923	18.4194	0.592526
121	2016-03-30	0.334	0.334	0.693692	0.711332	1	0	0	0	0.90551	0	0	0		0.556923	0.556923	6	0.470769	0.470769	18.3931	0.592658
122	2016-03-31	0.378	0.282	0.585692	1	0	0	0	0	0.91052	0	0	0		0.753287	0.753287	6	0	0.594126	15.1613	0.610902
123	2016-04-01	0.31	0.259	0.537923	1	0	0	0	0	0.915289	0	0	0		0.84014	0.84014	6	0	0.0799301	15.0032	0.611903
124	2016-04-02	0.328	0.248	0.515077	1	0	0	0	0	0.919827	0	0	0		0.881678	0.881678	6	0	0.0591608	17.1931	0.59896
125	2016-04-03	0.306	0.194	0.402923	1	0	0	0	0	0.924142	0	0	0		1.08559	1	6	0	0	18.8129	0.590575
126	2016-04-04	0.245	0.17	0.353077	1	0	0	0	0	0.928242	0	0	0		1.17622	1	6	0	0	17.9548	0.594899
127	2016-04-05	0.215	0.199	0.413308	1	0	0	0	0	0.932138	0	0	0		1.06671	1	6	0	0	19.8474	0.585691
128	2016-04-06	0.261	0.185	0.384231	1	0	0	0	0	0.935836	0	0	0		1.11958	1	6	0	0	16.9222	0.600457
129	2016-04-07	0.268	0.157	0.326077	1	0	0	0	0	0.939346	0	0	0		1.22531	1	6	0	0	21.15	0.58002
130	2016-04-08	0.205	0.119	0.247154	1	0	0	0	0	0.942676	0	0	0		1.36881	1	7	0	0	23.3571	0.571505
131	2016-04-09	0.187	0.114	0.236769	1	0	0	0	0	0.945833	0	0	0		1.38769	1	7	0	0	25.0286	0.565871
132	2016-04-10	0.139	0.094	0.195231	1	0	0	0	0	0.948826	0	0	0		1.46322	1	7	0	0	25.3857	0.564749
133	2016-04-11	0.133	0.044	0.0913846	1	0	0	0	0	0.951662	0	0	0		1.65203	1	7	0	0	26.0143	0.562842
134	2016-04-12	0.132	0.106	0.220154	1	0	0	0	0	0.954349	0	0	0		1.4179	1	7	0	0	18.0571	0.59437
135	2016-04-13	0.322	0.32	0.664615	0.810971	1	0	0	0	0.956893	0	0	0		0.60979	0.60979	7	0.39021	0.39021	17.2857	0.598455
136	2016-04-14	0.313	0.33	0.685385	0.847951	2	0	0	0	0.959301	0	0	0		0.572028	0.572028	7	0.818182	0.818182	12.1286	0.632167
137	2016-04-15	0.367	0.343	0.712385	0.775926	3	0	0	0	0.96158	0	0	0		0.522937	0.522937	7	1.29524	1.29524	11.9	0.633959
138	2016-04-16	0.344	0.326	0.677077	0.873278	4	1	1	0.126722	0.963736	0.122127	0.122127	0.122127		0.587133	0.587133	7	0	1.50168	12.0571	0.632724
139	2016-04-17	0.355	0.349	0.724846	0.720934	5	2	1.12272	0.238607	0.965776	0.230441	0.352568	0.474695		0.50028	0.50028	7	0.49972	0.49972	12.7857	0.627173
140	2016-04-18	0.293	0.329	0.683308	0.753169	6	3	1.20138	0.186228	0.967705	0.180213	0.532781	1.00748		0.575804	0.575804	7	0	0.711818	17.5714	0.596917
141	2016-04-19	0.313	0.338	0.702	0.678453	7	4	1.2605	0.239265	0.969528	0.231974	0.764756	1.77223		0.541818	0.541818	7	0.458182	0.458182	19.0429	0.589459
142	2016-04-20	0.295	0.246	0.510923	1	0	0	0	0	0.971252	0	0.764756	2.53699		0.889231	0.889231	8	0	0.513566	16.0714	0.605344
143	2016-04-21	0.278	0.275	0.571154	1	0	0	0	0	0.97288	0	0.764756	3.30174		0.77972	0.77972	8	0.22028	0.22028	21.9429	0.57681
144	2016-04-22	0.284	0.265	0.550385	1	0	0	0	0	0.974419	0	0.764756	4.0665		0.817483	0.817483	8	0	0.311538	22.3	0.575421
145	2016-04-23	0.291	0.315	0.654231	0.762915	1	0	0	0	0.975873	0	0.764756	4.83125		0.628671	0.628671	8	0.371329	0.371329	23.4286	0.571251
146	2016-04-24	0.169	0.169	0.351	1	0	0	0	0	0.977246	0	0.764756	5.59601		1.18	1	8	0	0.371329	24.6286	0.567161
147	2016-04-25	0.304	0.305	0.633462	0.82386	1	0	0	0	0.978543	0	0.764756	6.36076		0.666434	0.666434	8	0.333566	0.333566	23.2714	0.571812
148	2016-04-26	0.272	0.266	0.552462	1	0	0	0	0	0.979767	0	0.764756	7.12552		0.813706	0.813706	8	0	0.426713	25.6833	0.563836
149	2016-04-27	0.301	0.244	0.506769	1	0	0	0	0	0.980923	0	0.764756	7.89028		0.896783	0.896783	8	0	0.0516084	24.8286	0.566511
150	2016-04-28	0.316	0.338	0.702	0.769978	1	0	0	0	0.982014	0	0.764756	8.65503		0.541818	0.541818	8	0.458182	0.458182	13.5714	0.621492
151	2016-04-29	0.217	0.277	0.575308	1	0	0	0	0	0.983043	0	0.764756	9.41979		0.772168	0.772168	8	0	0.572098	15.5714	0.608354
152	2016-04-30	0.308	0.279	0.579462	1	0	0	0	0	0.984015	0	0.764756	10.1845		0.764615	0.764615	8	0.235385	0.235385	15.8143	0.606879
153	2016-05-01	0.228	0.245	0.508846	1	0	0	0	0	0.984932	0	0.764756	10.9493		0.893007	0.893007	8	0	0.288881	17.0571	0.599708
154	2016-05-02	0.228	0.253	0.525462	1	0	0	0	0	0.985797	0	0.764756	11.7141		0.862797	0.862797	9	0.137203	0.137203	20.2857	0.583725
155	2016-05-03	0.269	0.206	0.427846	1	0	0	0	0	0.986613	0	0.764756	12.4788		1.04028	1	9	0	0.137203	21.2714	0.579517
156	2016-05-04	0.191	0.197	0.409154	1	0	0	0	0	0.987383	0	0.764756	13.2436		1.07427	1	9	0	0	22.9714	0.572901
157	2016-05-05	0.252	0.276	0.573231	0.977938	1	0	0	0	0.988109	0	0.764756	14.0083		0.775944	0.775944	9	0.224056	0.224056	25.1429	0.565509
158	2016-05-06	0.197	0.21	0.436154	1	0	0	0	0	0.988794	0	0.764756	14.7731		1.02517	1	9	0	0.224056	27	0.560012
159	2016-05-07	0.2	0.221	0.459	1	0	0	0	0	0.989439	0	0.764756	15.5378		0.983636	0.983636	9	0.0163636	0.0163636	24.9143	0.566236
160	2016-05-08	0.251	0.165	0.342692	1	0	0	0	0	0.990048	0	0.764756	16.3026		1.1951	1	9	0	0.0163636	21.8429	0.577206
161	2016-05-09	0.225	0.206	0.427846	1	0	0	0	0	0.990622	0	0.764756	17.0673		1.04028	1	9	0	0	13.9286	0.619011
162	2016-05-10	0.215	0.246	0.510923	1	0	0	0	0	0.991164	0	0.764756	17.8321		0.889231	0.889231	9	0.110769	0.110769	17.7167	0.596146
163	2016-05-11	0.2	0.167	0.346846	1	0	0	0	0	0.991674	0	0.764756	18.5969		1.18755	1	9	0	0.110769	20.0571	0.584743
164	2016-05-12	0.217	0.211	0.438231	1	0	0	0	0	0.992155	0	0.764756	19.3616		1.0214	1	9	0	0	21.1833	0.579881
									0.0111383		0.0107712	0.775527						10.7031	20.6705

## Sheet: by-5-6
id	日期	Volume SM	corr SM	SWWFPS		0	Ilatime	index		coef	Daily WI	WI			laf	1	iStage	0	0	T	ASI
94	2016-03-03	0.165	0.183	0.380077	1	0	0	0	0	0.654753	0	0	0		1.12713	1	4	0	0	14.8137	0.613118
95	2016-03-04	0.186	0.159	0.330231	1	0	0	0	0	0.668188	0	0	0		1.21776	1	4	0	0	16.9	0.600581
96	2016-03-05	0.167	0.14	0.290769	1	0	0	0	0	0.681354	0	0	0		1.28951	1	4	0	0	16.7158	0.601616
97	2016-03-06	0.267	0.204	0.423692	1	0	0	0	0	0.694236	0	0	0		1.04783	1	4	0	0	12.025	0.632976
98	2016-03-07	0.304	0.228	0.473538	1	0	0	0	0	0.706822	0	0	0		0.957203	0.957203	4	0.0427972	0.0427972	14.3286	0.616303
99	2016-03-08	0.225	0.298	0.618923	0.972201	1	0	0	0	0.7191	0	0	0		0.692867	0.692867	4	0.34993	0.34993	15.435	0.609194
100	2016-03-09	0.334	0.345	0.716538	0.666632	2	0	0	0	0.731059	0	0	0		0.515385	0.515385	4	0.834545	0.834545	17.0297	0.59986
101	2016-03-10	0.332	0.33	0.685385	0.720058	3	0	0	0	0.742691	0	0	0		0.572028	0.572028	4	0.419805	0.877343	19.4759	0.587405
102	2016-03-11	0.344	0.386	0.801692	0.352981	4	1	1	0.647019	0.753989	0.487845	0.487845	0.487845		0.360559	0.360559	4	1.05925	1.05925	22.3484	0.575236
103	2016-03-12	0.167	0.152	0.315692	1	0	0	0	0	0.764948	0	0.487845	0.97569		1.2442	1	4	0	1.05925	21.752	0.577567
104	2016-03-13	0.185	0.149	0.309462	1	0	0	0	0	0.775564	0	0.487845	1.46353		1.25552	1	4	0	0	23.061	0.572574
105	2016-03-14	0.381	0.225	0.467308	1	0	0	0	0	0.785835	0	0.487845	1.95138		0.968531	0.968531	4	0.0314685	0.0314685	21.0444	0.580461
106	2016-03-15	0.241	0.28	0.581538	0.984753	1	0	0	0	0.79576	0	0.487845	2.43922		0.760839	0.760839	5	0.270629	0.270629	22.0982	0.576202
107	2016-03-16	0.203	0.226	0.469385	1	0	0	0	0	0.805338	0	0.487845	2.92707		0.964755	0.964755	5	0	0.274154	19.3846	0.587832
108	2016-03-17	0.237	0.21	0.436154	1	0	0	0	0	0.814573	0	0.487845	3.41491		1.02517	1	5	0	0	12.0567	0.632728
109	2016-03-18	0.251	0.224	0.465231	1	0	0	0	0	0.823465	0	0.487845	3.90276		0.972308	0.972308	5	0.0276923	0.0276923	12.2133	0.63151
110	2016-03-19	0.238	0.258	0.535846	1	0	0	0	0	0.832018	0	0.487845	4.3906		0.843916	0.843916	5	0.183776	0.183776	10.6063	0.64465
111	2016-03-20	0.288	0.285	0.591923	1	0	0	0	0	0.840238	0	0.487845	4.87845		0.741958	0.741958	5	0.441818	0.441818	6.23333	0.688784
112	2016-03-21	0.199	0.218	0.452769	1	0	0	0	0	0.848129	0	0.487845	5.36629		0.994965	0.994965	5	0	0.442322	6.39333	0.686922
113	2016-03-22	0.373	0.371	0.770538	0.739621	1	0	0	0	0.855697	0	0.487845	5.85414		0.417203	0.417203	5	0.582797	0.582797	7.05806	0.679406
114	2016-03-23	0.248	0.206	0.427846	1	0	0	0	0	0.862949	0	0.487845	6.34198		1.04028	1	5	0	0.582797	10.9323	0.641865
115	2016-03-24	0.296	0.293	0.608538	1	0	0	0	0	0.869892	0	0.487845	6.82983		0.711748	0.711748	5	0.288252	0.288252	11.7935	0.634803
116	2016-03-25	0.394	0.378	0.785077	0.547907	1	0	0	0	0.876533	0	0.487845	7.31767		0.390769	0.390769	5	0.897483	0.897483	12.83	0.626844
117	2016-03-26	0.305	0.222	0.461077	1	0	0	0	0	0.882881	0	0.487845	7.80552		0.97986	0.97986	5	0	0.899497	14.0355	0.61828
118	2016-03-27	0.338	0.247	0.513	1	0	0	0	0	0.888944	0	0.487845	8.29336		0.885455	0.885455	6	0.114545	0.114545	15.8355	0.606752
119	2016-03-28	0.255	0.267	0.554538	1	0	0	0	0	0.894731	0	0.487845	8.78121		0.80993	0.80993	6	0.304615	0.304615	17.3258	0.598237
120	2016-03-29	0.307	0.215	0.446538	1	0	0	0	0	0.90025	0	0.487845	9.26905		1.00629	1	6	0	0.304615	18.4194	0.592526
121	2016-03-30	0.334	0.361	0.749769	0.551112	1	0	0	0	0.90551	0	0.487845	9.7569		0.454965	0.454965	6	0.545035	0.545035	18.3931	0.592658
122	2016-03-31	0.378	0.298	0.618923	0.977082	2	0	0	0	0.91052	0	0.487845	10.2447		0.692867	0.692867	6	0	0.698601	15.1613	0.610902
123	2016-04-01	0.31	0.238	0.494308	1	0	0	0	0	0.915289	0	0.487845	10.7326		0.919441	0.919441	6	0	0.0402797	15.0032	0.611903
124	2016-04-02	0.328	0.288	0.598154	1	0	0	0	0	0.919827	0	0.487845	11.2204		0.730629	0.730629	6	0.269371	0.269371	17.1931	0.59896
125	2016-04-03	0.306	0.196	0.407077	1	0	0	0	0	0.924142	0	0.487845	11.7083		1.07804	1	6	0	0.269371	18.8129	0.590575
126	2016-04-04	0.245	0.183	0.380077	1	0	0	0	0	0.928242	0	0.487845	12.1961		1.12713	1	6	0	0	17.9548	0.594899
127	2016-04-05	0.215	0.191	0.396692	1	0	0	0	0	0.932138	0	0.487845	12.684		1.09692	1	6	0	0	19.8474	0.585691
128	2016-04-06	0.261	0.162	0.336462	1	0	0	0	0	0.935836	0	0.487845	13.1718		1.20643	1	6	0	0	16.9222	0.600457
129	2016-04-07	0.268	0.137	0.284538	1	0	0	0	0	0.939346	0	0.487845	13.6597		1.30084	1	6	0	0	21.15	0.58002
130	2016-04-08	0.205	0.132	0.274154	1	0	0	0	0	0.942676	0	0.487845	14.1475		1.31972	1	7	0	0	23.3571	0.571505
131	2016-04-09	0.187	0.107	0.222231	1	0	0	0	0	0.945833	0	0.487845	14.6353		1.41413	1	7	0	0	25.0286	0.565871
132	2016-04-10	0.139	0.078	0.162	1	0	0	0	0	0.948826	0	0.487845	15.1232		1.52364	1	7	0	0	25.3857	0.564749
133	2016-04-11	0.133	0.071	0.147462	1	0	0	0	0	0.951662	0	0.487845	15.611		1.55007	1	7	0	0	26.0143	0.562842
134	2016-04-12	0.132	0.108	0.224308	1	0	0	0	0	0.954349	0	0.487845	16.0989		1.41035	1	7	0	0	18.0571	0.59437
135	2016-04-13	0.322	0.326	0.677077	0.775366	1	0	0	0	0.956893	0	0.487845	16.5867		0.587133	0.587133	7	0.412867	0.412867	17.2857	0.598455
136	2016-04-14	0.313	0.321	0.666692	0.901358	2	0	0	0	0.959301	0	0.487845	17.0746		0.606014	0.606014	7	0	0.60986	12.1286	0.632167
137	2016-04-15	0.367	0.373	0.774692	0.597904	3	0	0	0	0.96158	0	0.487845	17.5624		0.40965	0.40965	7	0.59035	0.59035	11.9	0.633959
138	2016-04-16	0.344	0.327	0.679154	0.867344	4	1	1	0.132656	0.963736	0.127846	0.61569	18.1781		0.583357	0.583357	7	0	0.798671	12.0571	0.632724
139	2016-04-17	0.355	0.342	0.710308	0.762472	5	2	1.12272	0.199114	0.965776	0.192299	0.80799	18.9861		0.526713	0.526713	7	0.473287	0.473287	12.7857	0.627173
140	2016-04-18	0.293	0.35	0.726923	0.628553	6	3	1.20138	0.304287	0.967705	0.29446	1.10245	20.0885		0.496503	0.496503	7	0.976783	0.976783	17.5714	0.596917
141	2016-04-19	0.313	0.339	0.704077	0.672519	7	4	1.2605	0.244844	0.969528	0.237383	1.33983	21.4284		0.538042	0.538042	7	0.100685	1.20776	19.0429	0.589459
142	2016-04-20	0.295	0.261	0.542077	1	0	0	0	0	0.971252	0	1.33983	22.7682		0.832587	0.832587	8	0	0.184392	16.0714	0.605344
143	2016-04-21	0.278	0.292	0.606462	0.915282	1	0	0	0	0.97288	0	1.33983	24.108		0.715524	0.715524	8	0.284476	0.284476	21.9429	0.57681
144	2016-04-22	0.284	0.228	0.473538	1	0	0	0	0	0.974419	0	1.33983	25.4479		0.957203	0.957203	8	0	0.305874	22.3	0.575421
145	2016-04-23	0.291	0.255	0.529615	1	0	0	0	0	0.975873	0	1.33983	26.7877		0.855245	0.855245	8	0.144755	0.144755	23.4286	0.571251
146	2016-04-24	0.169	0.168	0.348923	1	0	0	0	0	0.977246	0	1.33983	28.1275		1.18378	1	8	0	0.144755	24.6286	0.567161
147	2016-04-25	0.304	0.31	0.643846	0.794189	1	0	0	0	0.978543	0	1.33983	29.4674		0.647552	0.647552	8	0.352448	0.352448	23.2714	0.571812
148	2016-04-26	0.272	0.221	0.459	1	0	0	0	0	0.979767	0	1.33983	30.8072		0.983636	0.983636	8	0	0.360629	25.6833	0.563836
149	2016-04-27	0.301	0.252	0.523385	1	0	0	0	0	0.980923	0	1.33983	32.147		0.866573	0.866573	8	0.133427	0.133427	24.8286	0.566511
150	2016-04-28	0.316	0.337	0.699923	0.775912	1	0	0	0	0.982014	0	1.33983	33.4869		0.545594	0.545594	8	0.587832	0.587832	13.5714	0.621492
151	2016-04-29	0.217	0.235	0.488077	1	0	0	0	0	0.983043	0	1.33983	34.8267		0.930769	0.930769	8	0	0.622448	15.5714	0.608354
152	2016-04-30	0.308	0.287	0.596077	1	0	0	0	0	0.984015	0	1.33983	36.1665		0.734406	0.734406	8	0.265594	0.265594	15.8143	0.606879
153	2016-05-01	0.228	0.188	0.390462	1	0	0	0	0	0.984932	0	1.33983	37.5064		1.10825	1	8	0	0.265594	17.0571	0.599708
154	2016-05-02	0.228	0.237	0.492231	1	0	0	0	0	0.985797	0	1.33983	38.8462		0.923217	0.923217	9	0.0767832	0.0767832	20.2857	0.583725
155	2016-05-03	0.269	0.201	0.417462	1	0	0	0	0	0.986613	0	1.33983	40.1861		1.05916	1	9	0	0.0767832	21.2714	0.579517
156	2016-05-04	0.191	0.227	0.471462	1	0	0	0	0	0.987383	0	1.33983	41.5259		0.960979	0.960979	9	0.039021	0.039021	22.9714	0.572901
157	2016-05-05	0.252	0.201	0.417462	1	0	0	0	0	0.988109	0	1.33983	42.8657		1.05916	1	9	0	0.039021	25.1429	0.565509
158	2016-05-06	0.197	0.176	0.365538	1	0	0	0	0	0.988794	0	1.33983	44.2056		1.15357	1	9	0	0	27	0.560012
159	2016-05-07	0.2	0.191	0.396692	1	0	0	0	0	0.989439	0	1.33983	45.5454		1.09692	1	9	0	0	24.9143	0.566236
160	2016-05-08	0.251	0.213	0.442385	1	0	0	0	0	0.990048	0	1.33983	46.8852		1.01385	1	9	0	0	21.8429	0.577206
161	2016-05-09	0.225	0.175	0.363462	1	0	0	0	0	0.990622	0	1.33983	48.2251		1.15734	1	9	0	0	13.9286	0.619011
162	2016-05-10	0.215	0.186	0.386308	1	0	0	0	0	0.991164	0	1.33983	49.5649		1.1158	1	9	0	0	17.7167	0.596146
163	2016-05-11	0.2	0.156	0.324	1	0	0	0	0	0.991674	0	1.33983	50.9047		1.22909	1	9	0	0	20.0571	0.584743
164	2016-05-12	0.217	0.232	0.481846	1	0	0	0	0	0.992155	0	1.33983	52.2446		0.942098	0.942098	9	0.0579021	0.0579021	21.1833	0.579881
									0.02152		0.0188709	1.3587						11.16	20.7035

## Sheet: by-5-7
id	日期	Volume SM	corr SM	SWWFPS		0	Ilatime	index		coef	Daily WI	WI			laf	1	iStage	0	0	T	ASI
94	2016-03-03	0.165	0.172	0.357231	1	0	0	0	0	0.654753	0	0	0		1.16867	1	4	0	0	14.8137	0.613118
95	2016-03-04	0.186	0.17	0.353077	1	0	0	0	0	0.668188	0	0	0		1.17622	1	4	0	0	16.9	0.600581
96	2016-03-05	0.167	0.228	0.473538	1	0	0	0	0	0.681354	0	0	0		0.957203	0.957203	4	0.0427972	0.0427972	16.7158	0.601616
97	2016-03-06	0.267	0.195	0.405	1	0	0	0	0	0.694236	0	0	0		1.08182	1	4	0	0.0427972	12.025	0.632976
98	2016-03-07	0.304	0.175	0.363462	1	0	0	0	0	0.706822	0	0	0		1.15734	1	4	0	0	14.3286	0.616303
99	2016-03-08	0.225	0.168	0.348923	1	0	0	0	0	0.7191	0	0	0		1.18378	1	4	0	0	15.435	0.609194
100	2016-03-09	0.334	0.101	0.209769	1	0	0	0	0	0.731059	0	0	0		1.43678	1	4	0	0	17.0297	0.59986
101	2016-03-10	0.332	0.06	0.124615	1	0	0	0	0	0.742691	0	0	0		1.59161	1	4	0	0	19.4759	0.587405
102	2016-03-11	0.344	0.13	0.27	1	0	0	0	0	0.753989	0	0	0		1.32727	1	4	0	0	22.3484	0.575236
103	2016-03-12	0.167	0.098	0.203538	1	0	0	0	0	0.764948	0	0	0		1.44811	1	4	0	0	21.752	0.577567
104	2016-03-13	0.185	0.064	0.132923	1	0	0	0	0	0.775564	0	0	0		1.5765	1	4	0	0	23.061	0.572574
105	2016-03-14	0.381	0.102	0.211846	1	0	0	0	0	0.785835	0	0	0		1.43301	1	4	0	0	21.0444	0.580461
106	2016-03-15	0.241	0.055	0.114231	1	0	0	0	0	0.79576	0	0	0		1.61049	1	5	0	0	22.0982	0.576202
107	2016-03-16	0.203	0.228	0.473538	1	0	0	0	0	0.805338	0	0	0		0.957203	0.957203	5	0.0427972	0.0427972	19.3846	0.587832
108	2016-03-17	0.237	0.215	0.446538	1	0	0	0	0	0.814573	0	0	0		1.00629	1	5	0	0.0427972	12.0567	0.632728
109	2016-03-18	0.251	0.234	0.486	1	0	0	0	0	0.823465	0	0	0		0.934545	0.934545	5	0.0654545	0.0654545	12.2133	0.63151
110	2016-03-19	0.238	0.204	0.423692	1	0	0	0	0	0.832018	0	0	0		1.04783	1	5	0	0.0654545	10.6063	0.64465
111	2016-03-20	0.288	0.292	0.606462	1	0	0	0	0	0.840238	0	0	0		0.715524	0.715524	5	0.284476	0.284476	6.23333	0.688784
112	2016-03-21	0.199	0.12	0.249231	1	0	0	0	0	0.848129	0	0	0		1.36503	1	5	0	0.284476	6.39333	0.686922
113	2016-03-22	0.373	0.352	0.731077	0.852369	1	0	0	0	0.855697	0	0	0		0.488951	0.488951	5	0.511049	0.511049	7.05806	0.679406
114	2016-03-23	0.248	0.197	0.409154	1	0	0	0	0	0.862949	0	0	0		1.07427	1	5	0	0.511049	10.9323	0.641865
115	2016-03-24	0.296	0.23	0.477692	1	0	0	0	0	0.869892	0	0	0		0.94965	0.94965	5	0.0503497	0.0503497	11.7935	0.634803
116	2016-03-25	0.394	0.374	0.776769	0.571643	1	0	0	0	0.876533	0	0	0		0.405874	0.405874	5	0.644476	0.644476	12.83	0.626844
117	2016-03-26	0.305	0.208	0.432	1	0	0	0	0	0.882881	0	0	0		1.03273	1	5	0	0.644476	14.0355	0.61828
118	2016-03-27	0.338	0.25	0.519231	1	0	0	0	0	0.888944	0	0	0		0.874126	0.874126	6	0.125874	0.125874	15.8355	0.606752
119	2016-03-28	0.255	0.27	0.560769	1	0	0	0	0	0.894731	0	0	0		0.798601	0.798601	6	0.327273	0.327273	17.3258	0.598237
120	2016-03-29	0.307	0.251	0.521308	1	0	0	0	0	0.90025	0	0	0		0.87035	0.87035	6	0	0.392098	18.4194	0.592526
121	2016-03-30	0.334	0.181	0.375923	1	0	0	0	0	0.90551	0	0	0		1.13469	1	6	0	0	18.3931	0.592658
122	2016-03-31	0.378	0.274	0.569077	1	0	0	0	0	0.91052	0	0	0		0.783497	0.783497	6	0.216503	0.216503	15.1613	0.610902
123	2016-04-01	0.31	0.228	0.473538	1	0	0	0	0	0.915289	0	0	0		0.957203	0.957203	6	0	0.237902	15.0032	0.611903
124	2016-04-02	0.328	0.296	0.614769	0.954832	1	0	0	0	0.919827	0	0	0		0.70042	0.70042	6	0.29958	0.29958	17.1931	0.59896
125	2016-04-03	0.306	0.24	0.498462	1	0	0	0	0	0.924142	0	0	0		0.911888	0.911888	6	0	0.343636	18.8129	0.590575
126	2016-04-04	0.245	0.185	0.384231	1	0	0	0	0	0.928242	0	0	0		1.11958	1	6	0	0	17.9548	0.594899
127	2016-04-05	0.215	0.21	0.436154	1	0	0	0	0	0.932138	0	0	0		1.02517	1	6	0	0	19.8474	0.585691
128	2016-04-06	0.261	0.234	0.486	1	0	0	0	0	0.935836	0	0	0		0.934545	0.934545	6	0.0654545	0.0654545	16.9222	0.600457
129	2016-04-07	0.268	0.16	0.332308	1	0	0	0	0	0.939346	0	0	0		1.21399	1	6	0	0.0654545	21.15	0.58002
130	2016-04-08	0.205	0.204	0.423692	1	0	0	0	0	0.942676	0	0	0		1.04783	1	7	0	0	23.3571	0.571505
131	2016-04-09	0.187	0.151	0.313615	1	0	0	0	0	0.945833	0	0	0		1.24797	1	7	0	0	25.0286	0.565871
132	2016-04-10	0.139	0.114	0.236769	1	0	0	0	0	0.948826	0	0	0		1.38769	1	7	0	0	25.3857	0.564749
133	2016-04-11	0.133	0.072	0.149538	1	0	0	0	0	0.951662	0	0	0		1.54629	1	7	0	0	26.0143	0.562842
134	2016-04-12	0.132	0.11	0.228462	1	0	0	0	0	0.954349	0	0	0		1.4028	1	7	0	0	18.0571	0.59437
135	2016-04-13	0.322	0.316	0.656308	0.834707	1	0	0	0	0.956893	0	0	0		0.624895	0.624895	7	0.375105	0.375105	17.2857	0.598455
136	2016-04-14	0.313	0.34	0.706154	0.78861	2	0	0	0	0.959301	0	0	0		0.534266	0.534266	7	0.840839	0.840839	12.1286	0.632167
137	2016-04-15	0.367	0.368	0.764308	0.627574	3	0	0	0	0.96158	0	0	0		0.428531	0.428531	7	1.41231	1.41231	11.9	0.633959
138	2016-04-16	0.344	0.324	0.672923	0.885146	4	1	1	0.114854	0.963736	0.110689	0.110689	0.110689		0.594685	0.594685	7	0	1.61497	12.0571	0.632724
139	2016-04-17	0.355	0.349	0.724846	0.720934	5	2	1.12272	0.238607	0.965776	0.230441	0.34113	0.451819		0.50028	0.50028	7	0.49972	0.49972	12.7857	0.627173
140	2016-04-18	0.293	0.32	0.664615	0.806575	6	3	1.20138	0.138942	0.967705	0.134454	0.475585	0.927404		0.60979	0.60979	7	0	0.694825	17.5714	0.596917
141	2016-04-19	0.313	0.305	0.633462	0.874277	7	4	1.2605	0.07325	0.969528	0.0710179	0.546603	1.47401		0.666434	0.666434	7	0	0.166783	19.0429	0.589459
142	2016-04-20	0.295	0.257	0.533769	1	0	0	0	0	0.971252	0	0.546603	2.02061		0.847692	0.847692	8	0	0.0761538	16.0714	0.605344
143	2016-04-21	0.278	0.256	0.531692	1	0	0	0	0	0.97288	0	0.546603	2.56721		0.851469	0.851469	8	0	0.0742657	21.9429	0.57681
144	2016-04-22	0.284	0.257	0.533769	1	0	0	0	0	0.974419	0	0.546603	3.11381		0.847692	0.847692	8	0.152308	0.152308	22.3	0.575421
145	2016-04-23	0.291	0.248	0.515077	1	0	0	0	0	0.975873	0	0.546603	3.66042		0.881678	0.881678	8	0	0.211469	23.4286	0.571251
146	2016-04-24	0.169	0.156	0.324	1	0	0	0	0	0.977246	0	0.546603	4.20702		1.22909	1	8	0	0	24.6286	0.567161
147	2016-04-25	0.304	0.304	0.631385	0.829794	1	0	0	0	0.978543	0	0.546603	4.75362		0.67021	0.67021	8	0.32979	0.32979	23.2714	0.571812
148	2016-04-26	0.272	0.265	0.550385	1	0	0	0	0	0.979767	0	0.546603	5.30022		0.817483	0.817483	8	0	0.421049	25.6833	0.563836
149	2016-04-27	0.301	0.261	0.542077	1	0	0	0	0	0.980923	0	0.546603	5.84683		0.832587	0.832587	8	0	0.0837063	24.8286	0.566511
150	2016-04-28	0.316	0.364	0.756	0.615692	1	0	0	0	0.982014	0	0.546603	6.39343		0.443636	0.443636	8	0.556364	0.556364	13.5714	0.621492
151	2016-04-29	0.217	0.222	0.461077	1	0	0	0	0	0.983043	0	0.546603	6.94003		0.97986	0.97986	8	0	0.566434	15.5714	0.608354
152	2016-04-30	0.308	0.243	0.504692	1	0	0	0	0	0.984015	0	0.546603	7.48663		0.900559	0.900559	8	0.0994406	0.0994406	15.8143	0.606879
153	2016-05-01	0.228	0.212	0.440308	1	0	0	0	0	0.984932	0	0.546603	8.03324		1.01762	1	8	0	0.0994406	17.0571	0.599708
154	2016-05-02	0.228	0.247	0.513	1	0	0	0	0	0.985797	0	0.546603	8.57984		0.885455	0.885455	9	0.114545	0.114545	20.2857	0.583725
155	2016-05-03	0.269	0.23	0.477692	1	0	0	0	0	0.986613	0	0.546603	9.12644		0.94965	0.94965	9	0	0.13972	21.2714	0.579517
156	2016-05-04	0.191	0.198	0.411231	1	0	0	0	0	0.987383	0	0.546603	9.67304		1.07049	1	9	0	0	22.9714	0.572901
157	2016-05-05	0.252	0.22	0.456923	1	0	0	0	0	0.988109	0	0.546603	10.2196		0.987413	0.987413	9	0.0125874	0.0125874	25.1429	0.565509
158	2016-05-06	0.197	0.184	0.382154	1	0	0	0	0	0.988794	0	0.546603	10.7662		1.12336	1	9	0	0.0125874	27	0.560012
159	2016-05-07	0.2	0.182	0.378	1	0	0	0	0	0.989439	0	0.546603	11.3129		1.13091	1	9	0	0	24.9143	0.566236
160	2016-05-08	0.251	0.185	0.384231	1	0	0	0	0	0.990048	0	0.546603	11.8595		1.11958	1	9	0	0	21.8429	0.577206
161	2016-05-09	0.225	0.188	0.390462	1	0	0	0	0	0.990622	0	0.546603	12.4061		1.10825	1	9	0	0	13.9286	0.619011
162	2016-05-10	0.215	0.212	0.440308	1	0	0	0	0	0.991164	0	0.546603	12.9527		1.01762	1	9	0	0	17.7167	0.596146
163	2016-05-11	0.2	0.155	0.321923	1	0	0	0	0	0.991674	0	0.546603	13.4993		1.23287	1	9	0	0	20.0571	0.584743
164	2016-05-12	0.217	0.195	0.405	1	0	0	0	0	0.992155	0	0.546603	14.0459		1.08182	1	9	0	0	21.1833	0.579881
									0.00796694		0.00769863							7.06909	13.8606

## Sheet: by-5-8
id	日期	Volume SM	corr SM	SWWFPS		0	Ilatime	index		coef	Daily WI	WI			laf	1	iStage	0	0	T	ASI
94	2016-03-03	0.165	0.178	0.369692	1	0	0	0	0	0.654753	0	0	0		1.14601	1	4	0	0	14.8137	0.613118
95	2016-03-04	0.186	0.144	0.299077	1	0	0	0	0	0.668188	0	0	0		1.27441	1	4	0	0	16.9	0.600581
96	2016-03-05	0.167	0.224	0.465231	1	0	0	0	0	0.681354	0	0	0		0.972308	0.972308	4	0.0276923	0.0276923	16.7158	0.601616
97	2016-03-06	0.267	0.181	0.375923	1	0	0	0	0	0.694236	0	0	0		1.13469	1	4	0	0.0276923	12.025	0.632976
98	2016-03-07	0.304	0.167	0.346846	1	0	0	0	0	0.706822	0	0	0		1.18755	1	4	0	0	14.3286	0.616303
99	2016-03-08	0.225	0.138	0.286615	1	0	0	0	0	0.7191	0	0	0		1.29706	1	4	0	0	15.435	0.609194
100	2016-03-09	0.334	0.169	0.351	1	0	0	0	0	0.731059	0	0	0		1.18	1	4	0	0	17.0297	0.59986
101	2016-03-10	0.332	0.095	0.197308	1	0	0	0	0	0.742691	0	0	0		1.45944	1	4	0	0	19.4759	0.587405
102	2016-03-11	0.344	0.133	0.276231	1	0	0	0	0	0.753989	0	0	0		1.31594	1	4	0	0	22.3484	0.575236
103	2016-03-12	0.167	0.064	0.132923	1	0	0	0	0	0.764948	0	0	0		1.5765	1	4	0	0	21.752	0.577567
104	2016-03-13	0.185	0.08	0.166154	1	0	0	0	0	0.775564	0	0	0		1.51608	1	4	0	0	23.061	0.572574
105	2016-03-14	0.381	0.093	0.193154	1	0	0	0	0	0.785835	0	0	0		1.46699	1	4	0	0	21.0444	0.580461
106	2016-03-15	0.241	0.092	0.191077	1	0	0	0	0	0.79576	0	0	0		1.47077	1	5	0	0	22.0982	0.576202
107	2016-03-16	0.203	0.185	0.384231	1	0	0	0	0	0.805338	0	0	0		1.11958	1	5	0	0	19.3846	0.587832
108	2016-03-17	0.237	0.241	0.500538	1	0	0	0	0	0.814573	0	0	0		0.908112	0.908112	5	0.0918881	0.0918881	12.0567	0.632728
109	2016-03-18	0.251	0.281	0.583615	1	0	0	0	0	0.823465	0	0	0		0.757063	0.757063	5	0.334825	0.334825	12.2133	0.63151
110	2016-03-19	0.238	0.202	0.419538	1	0	0	0	0	0.832018	0	0	0		1.05538	1	5	0	0.334825	10.6063	0.64465
111	2016-03-20	0.288	0.252	0.523385	1	0	0	0	0	0.840238	0	0	0		0.866573	0.866573	5	0.133427	0.133427	6.23333	0.688784
112	2016-03-21	0.199	0.197	0.409154	1	0	0	0	0	0.848129	0	0	0		1.07427	1	5	0	0.133427	6.39333	0.686922
113	2016-03-22	0.373	0.341	0.708231	0.917643	1	0	0	0	0.855697	0	0	0		0.53049	0.53049	5	0.46951	0.46951	7.05806	0.679406
114	2016-03-23	0.248	0.242	0.502615	1	0	0	0	0	0.862949	0	0	0		0.904336	0.904336	5	0	0.479077	10.9323	0.641865
115	2016-03-24	0.296	0.221	0.459	1	0	0	0	0	0.869892	0	0	0		0.983636	0.983636	5	0	0.00163636	11.7935	0.634803
116	2016-03-25	0.394	0.381	0.791308	0.530105	1	0	0	0	0.876533	0	0	0		0.379441	0.379441	5	0.620559	0.620559	12.83	0.626844
117	2016-03-26	0.305	0.218	0.452769	1	0	0	0	0	0.882881	0	0	0		0.994965	0.994965	5	0	0.621063	14.0355	0.61828
118	2016-03-27	0.338	0.265	0.550385	1	0	0	0	0	0.888944	0	0	0		0.817483	0.817483	6	0.182517	0.182517	15.8355	0.606752
119	2016-03-28	0.255	0.211	0.438231	1	0	0	0	0	0.894731	0	0	0		1.0214	1	6	0	0.182517	17.3258	0.598237
120	2016-03-29	0.307	0.26	0.54	1	0	0	0	0	0.90025	0	0	0		0.836364	0.836364	6	0.163636	0.163636	18.4194	0.592526
121	2016-03-30	0.334	0.187	0.388385	1	0	0	0	0	0.90551	0	0	0		1.11203	1	6	0	0.163636	18.3931	0.592658
122	2016-03-31	0.378	0.287	0.596077	1	0	0	0	0	0.91052	0	0	0		0.734406	0.734406	6	0.265594	0.265594	15.1613	0.610902
123	2016-04-01	0.31	0.255	0.529615	1	0	0	0	0	0.915289	0	0	0		0.855245	0.855245	6	0	0.337972	15.0032	0.611903
124	2016-04-02	0.328	0.275	0.571154	1	0	0	0	0	0.919827	0	0	0		0.77972	0.77972	6	0.22028	0.22028	17.1931	0.59896
125	2016-04-03	0.306	0.25	0.519231	1	0	0	0	0	0.924142	0	0	0		0.874126	0.874126	6	0	0.283217	18.8129	0.590575
126	2016-04-04	0.245	0.187	0.388385	1	0	0	0	0	0.928242	0	0	0		1.11203	1	6	0	0	17.9548	0.594899
127	2016-04-05	0.215	0.205	0.425769	1	0	0	0	0	0.932138	0	0	0		1.04406	1	6	0	0	19.8474	0.585691
128	2016-04-06	0.261	0.205	0.425769	1	0	0	0	0	0.935836	0	0	0		1.04406	1	6	0	0	16.9222	0.600457
129	2016-04-07	0.268	0.176	0.365538	1	0	0	0	0	0.939346	0	0	0		1.15357	1	6	0	0	21.15	0.58002
130	2016-04-08	0.205	0.172	0.357231	1	0	0	0	0	0.942676	0	0	0		1.16867	1	7	0	0	23.3571	0.571505
131	2016-04-09	0.187	0.11	0.228462	1	0	0	0	0	0.945833	0	0	0		1.4028	1	7	0	0	25.0286	0.565871
132	2016-04-10	0.139	0.091	0.189	1	0	0	0	0	0.948826	0	0	0		1.47455	1	7	0	0	25.3857	0.564749
133	2016-04-11	0.133	0.075	0.155769	1	0	0	0	0	0.951662	0	0	0		1.53497	1	7	0	0	26.0143	0.562842
134	2016-04-12	0.132	0.084	0.174462	1	0	0	0	0	0.954349	0	0	0		1.50098	1	7	0	0	18.0571	0.59437
135	2016-04-13	0.322	0.298	0.618923	0.94152	1	0	0	0	0.956893	0	0	0		0.692867	0.692867	7	0.307133	0.307133	17.2857	0.598455
136	2016-04-14	0.313	0.293	0.608538	1	0	0	0	0	0.959301	0	0	0		0.711748	0.711748	7	0	0.451259	12.1286	0.632167
137	2016-04-15	0.367	0.313	0.650077	0.953948	1	0	0	0	0.96158	0	0	0		0.636224	0.636224	7	0.363776	0.363776	11.9	0.633959
138	2016-04-16	0.344	0.315	0.654231	0.938553	2	0	0	0	0.963736	0	0	0		0.628671	0.628671	7	0.735105	0.735105	12.0571	0.632724
139	2016-04-17	0.355	0.355	0.737308	0.685329	3	0	0	0	0.965776	0	0	0		0.477622	0.477622	7	1.25748	1.25748	12.7857	0.627173
140	2016-04-18	0.293	0.329	0.683308	0.753169	4	1	1	0.246831	0.967705	0.23886	0.23886	0.23886		0.575804	0.575804	7	0	1.46958	17.5714	0.596917
141	2016-04-19	0.313	0.345	0.716538	0.636915	5	2	1.12272	0.320636	0.969528	0.310866	0.549725	0.788585		0.515385	0.515385	7	0.484615	0.484615	19.0429	0.589459
142	2016-04-20	0.295	0.253	0.525462	1	0	0	0	0	0.971252	0	0.549725	1.33831		0.862797	0.862797	8	0	0.553217	16.0714	0.605344
143	2016-04-21	0.278	0.275	0.571154	1	0	0	0	0	0.97288	0	0.549725	1.88804		0.77972	0.77972	8	0.22028	0.22028	21.9429	0.57681
144	2016-04-22	0.284	0.238	0.494308	1	0	0	0	0	0.974419	0	0.549725	2.43776		0.919441	0.919441	8	0	0.260559	22.3	0.575421
145	2016-04-23	0.291	0.273	0.567	1	0	0	0	0	0.975873	0	0.549725	2.98749		0.787273	0.787273	8	0.212727	0.212727	23.4286	0.571251
146	2016-04-24	0.169	0.151	0.313615	1	0	0	0	0	0.977246	0	0.549725	3.53721		1.24797	1	8	0	0.212727	24.6286	0.567161
147	2016-04-25	0.304	0.302	0.627231	0.841662	1	0	0	0	0.978543	0	0.549725	4.08694		0.677762	0.677762	8	0.322238	0.322238	23.2714	0.571812
148	2016-04-26	0.272	0.222	0.461077	1	0	0	0	0	0.979767	0	0.549725	4.63666		0.97986	0.97986	8	0	0.332308	25.6833	0.563836
149	2016-04-27	0.301	0.316	0.656308	0.743439	1	0	0	0	0.980923	0	0.549725	5.18639		0.624895	0.624895	8	0.375105	0.375105	24.8286	0.566511
150	2016-04-28	0.316	0.323	0.670846	0.858989	2	0	0	0	0.982014	0	0.549725	5.73611		0.598462	0.598462	8	0.776643	0.776643	13.5714	0.621492
151	2016-04-29	0.217	0.281	0.583615	1	0	0	0	0	0.983043	0	0.549725	6.28584		0.757063	0.757063	8	0	0.898112	15.5714	0.608354
152	2016-04-30	0.308	0.286	0.594	1	0	0	0	0	0.984015	0	0.549725	6.83556		0.738182	0.738182	8	0.261818	0.261818	15.8143	0.606879
153	2016-05-01	0.228	0.249	0.517154	1	0	0	0	0	0.984932	0	0.549725	7.38529		0.877902	0.877902	8	0	0.322867	17.0571	0.599708
154	2016-05-02	0.228	0.232	0.481846	1	0	0	0	0	0.985797	0	0.549725	7.93502		0.942098	0.942098	9	0	0.028951	20.2857	0.583725
155	2016-05-03	0.269	0.273	0.567	1	0	0	0	0	0.986613	0	0.549725	8.48474		0.787273	0.787273	9	0.212727	0.212727	21.2714	0.579517
156	2016-05-04	0.191	0.183	0.380077	1	0	0	0	0	0.987383	0	0.549725	9.03447		1.12713	1	9	0	0.212727	22.9714	0.572901
157	2016-05-05	0.252	0.164	0.340615	1	0	0	0	0	0.988109	0	0.549725	9.58419		1.19888	1	9	0	0	25.1429	0.565509
158	2016-05-06	0.197	0.208	0.432	1	0	0	0	0	0.988794	0	0.549725	10.1339		1.03273	1	9	0	0	27	0.560012
159	2016-05-07	0.2	0.178	0.369692	1	0	0	0	0	0.989439	0	0.549725	10.6836		1.14601	1	9	0	0	24.9143	0.566236
160	2016-05-08	0.251	0.194	0.402923	1	0	0	0	0	0.990048	0	0.549725	11.2334		1.08559	1	9	0	0	21.8429	0.577206
161	2016-05-09	0.225	0.14	0.290769	1	0	0	0	0	0.990622	0	0.549725	11.7831		1.28951	1	9	0	0	13.9286	0.619011
162	2016-05-10	0.215	0.218	0.452769	1	0	0	0	0	0.991164	0	0.549725	12.3328		0.994965	0.994965	9	0.00503497	0.00503497	17.7167	0.596146
163	2016-05-11	0.2	0.175	0.363462	1	0	0	0	0	0.991674	0	0.549725	12.8825		1.15734	1	9	0	0.00503497	20.0571	0.584743
164	2016-05-12	0.217	0.201	0.417462	1	0	0	0	0	0.992155	0	0.549725	13.4323		1.05916	1	9	0	0	21.1833	0.579881
									0.0079925		0.00774261							8.04462	15.357

[truncated: 94 more sheets: by-ck, bz-5-1, bz-5-2, bz-5-3, bz-5-4, bz-5-5, bz-5-6, bz-5-7, bz-5-8, by-12-1, by-12-2, by-12-3, by-12-4, by-12-5, by-12-6, by-12-7, by-12-8, by-ck1, bz-12-1, bz-12-2 …]
